# Supplementary material for: A specialized bone marrow microenvironment for fetal haematopoiesis
Source: Nat Commun. 2022 Mar 14;13:1327. doi: 10.1038/s41467-022-28775-x (PMC8921288; doi:10.1038/s41467-022-28775-x)
Supplement: Supplementary file 4 — Supplementary Data 1 [file 41467_2022_28775_MOESM4_ESM.xlsx]

## Sheet: cell_meta_table_All
cell.id	orig.ident	nCount_RNA	nFeature_RNA	sample	percent.mito	Clusters
AAATCCTGTAAACGTACCAAGGGAACT_1	E_bSC	4659	2229	E-bSC	2.53273	2
AAATCCTGTAAACGTACCGATAGAGGA_1	E_bSC	977	621	E-bSC	14.8414	2
AAATCCTGTAACTCATTGTGCATAGTA_1	E_bSC	3933	1798	E-bSC	4.14442	1
AAATCCTGTAAGCTACTTCAAGTAGAA_1	E_bSC	6140	2167	E-bSC	4.46254	1
AAATCCTGTAAGGACTATCAATACAAG_1	E_bSC	12205	4323	E-bSC	5.5551	4
AAATCCTGTAAGGACTATTCAGATTCA_1	E_bSC	3106	1430	E-bSC	4.63619	2
AAATCCTGTACAGTGGTAAATTACCGG_1	E_bSC	4649	2180	E-bSC	4.9473	2
AAATCCTGTACCTGAGTCTCTCGGTTA_1	E_bSC	8033	3334	E-bSC	6.37371	4
AAATCCTGTACGCGAAGCGCTATGGAA_1	E_bSC	2285	1218	E-bSC	5.20788	1
AAATCCTGTACTTGATGAACGTGGGAG_1	E_bSC	2195	1068	E-bSC	5.10251	1
AAATCCTGTACTTTAACTCAAGTAGAA_1	E_bSC	1414	603	E-bSC	12.2348	1
AAATCCTGTACTTTAACTCACGATCCG_1	E_bSC	3940	1942	E-bSC	5.43147	2
AAATCCTGTAGAATGGAGAAGCCTTCT_1	E_bSC	2349	1415	E-bSC	4.34227	2
AAATCCTGTAGAGGACCAGGCACAACA_1	E_bSC	1210	681	E-bSC	4.71074	1
AAATCCTGTAGCTGCCGTACGCTGTTG_1	E_bSC	2195	1359	E-bSC	7.24374	6
AAATCCTGTAGGGCTGGTGGCACAACA_1	E_bSC	3602	1509	E-bSC	4.63631	1
AAATCCTGTAGGTTCGCTGTTAGCCTA_1	E_bSC	1859	1146	E-bSC	7.10059	5
AAATCCTGTATCAACCGAACAAGTGCA_1	E_bSC	4498	2146	E-bSC	6.26945	6
AAATCCTGTATCAACCGAACACCTTAG_1	E_bSC	2879	1397	E-bSC	5.00174	1
AAATCCTGTATCCAACCGAAGGGTCAG_1	E_bSC	2032	1153	E-bSC	6.54528	2
AAATCCTGTATCCAACCGCAGGGAGGG_1	E_bSC	2708	1357	E-bSC	5.46529	1
AAATCCTGTATCCAACCGCTATCATGA_1	E_bSC	1804	1124	E-bSC	10.5876	2
AAATCCTGTATGAGTTACAAGGCCGCA_1	E_bSC	1913	1147	E-bSC	2.71824	1
AAATCCTGTCAACAACGGTGAAGCCAA_1	E_bSC	14221	3726	E-bSC	11.8909	4
AAATCCTGTCAAGACCTAACAAACTTT_1	E_bSC	2912	1463	E-bSC	3.36538	2
AAATCCTGTCACAAAGGCCACGATCCG_1	E_bSC	2918	1518	E-bSC	4.55792	6
AAATCCTGTCACAAAGGCCTACATGCG_1	E_bSC	3023	1313	E-bSC	2.67946	1
AAATCCTGTCACCCAAAGAGCCTGGTT_1	E_bSC	3996	1846	E-bSC	3.6036	2
AAATCCTGTCAGAAATCGATCGAGTCT_1	E_bSC	1834	1161	E-bSC	6.97928	2
AAATCCTGTCAGAAATCGATGGTCCGT_1	E_bSC	1686	938	E-bSC	3.49941	1
AAATCCTGTCCGACAAGAAAGGGAACT_1	E_bSC	2712	1423	E-bSC	3.4292	1
AAATCCTGTCGTTCGGTAATGGTCCGT_1	E_bSC	5014	2169	E-bSC	2.85201	1
AAATCCTGTCGTTCGGTACTGTACGGA_1	E_bSC	8662	3351	E-bSC	4.69868	3
AAATCCTGTCTAGGTCCTGCTATGGAA_1	E_bSC	6405	2362	E-bSC	3.91881	1
AAATCCTGTCTTGCTTCAAAAGAGGCC_1	E_bSC	1792	1019	E-bSC	3.1808	1
AAATCCTGTCTTGCTTCATACTTCGGA_1	E_bSC	4755	2193	E-bSC	3.1756	1
AAATCCTGTGACACTTAAACAAACTTT_1	E_bSC	1973	1150	E-bSC	3.49721	1
AAATCCTGTGACCTTAGATGTATGCGA_1	E_bSC	1833	987	E-bSC	4.96454	1
AAATCCTGTGCCTGTTCAACAGTAAAC_1	E_bSC	7199	2760	E-bSC	6.44534	4
AAATCCTGTGCTAACTCAACGTGGGAG_1	E_bSC	1856	1070	E-bSC	5.06466	1
AAATCCTGTGGAATGATAACGCTGTTG_1	E_bSC	2730	1360	E-bSC	2.45421	1
AAATCCTGTGTGCAGTAACTAAGCTTC_1	E_bSC	787	471	E-bSC	20.2033	0
AAATCCTGTTACAGGATAAGTTGCATC_1	E_bSC	852	501	E-bSC	24.1784	5
AAATCCTGTTACAGGATAGGCACAACA_1	E_bSC	9193	2748	E-bSC	2.31698	1
AAATCCTGTTACTAGTCAAATGTATCG_1	E_bSC	2567	1424	E-bSC	3.23335	1
AAATCCTGTTACTAGTCACAACCTCCA_1	E_bSC	2597	1494	E-bSC	3.96611	2
AAATCCTGTTAGGGATACACAGTAAAC_1	E_bSC	2656	1351	E-bSC	3.50151	1
AAATCCTGTTAGTGACTACTAGATAGA_1	E_bSC	1288	890	E-bSC	6.4441	4
AAATCCTGTTATAGCCCTGGTGAGTTA_1	E_bSC	5618	1633	E-bSC	6.33677	2
AAATCCTGTTCATCCTAAAAATTACAG_1	E_bSC	1736	1053	E-bSC	5.58756	2
AAATCCTGTTCATCCTAAATGGTCCGT_1	E_bSC	2017	1112	E-bSC	2.42935	1
AAATCCTGTTCATCCTAACTAAGCTTC_1	E_bSC	5828	2197	E-bSC	5.06177	1
AAATCCTGTTCATTGAGATACTTCGGA_1	E_bSC	7000	2815	E-bSC	2.57143	2
AAATCCTGTTCGTTAGCAAACATCCAT_1	E_bSC	1748	942	E-bSC	5.60641	1
AAATCCTGTTGACAGACAACGTGGGAG_1	E_bSC	4383	1876	E-bSC	3.71891	1
AAATCCTGTTGTGAAGAAACTTACGAT_1	E_bSC	5940	2587	E-bSC	4.74747	2
AAATCCTGTTGTGAAGAAAGTCTGTAC_1	E_bSC	3131	1668	E-bSC	2.26765	1
AAATCCTGTTGTTCTCCACATGAATGA_1	E_bSC	7696	3080	E-bSC	4.35291	3
AAATCCTGTTTGGTATGAAGCCGCAAG_1	E_bSC	12849	4276	E-bSC	5.12102	4
AAATCCTGTTTGGTATGAGCTCCTTGA_1	E_bSC	3131	1667	E-bSC	4.50335	2
AACCGCCTCAAACGTACCACGCTGTTG_1	E_bSC	1545	701	E-bSC	19.4175	1
AACCGCCTCAAACTGCGCAGCTATGTG_1	E_bSC	2950	1219	E-bSC	7.32203	1
AACCGCCTCAAGAGTAGAAATTACCGG_1	E_bSC	12391	3339	E-bSC	11.5487	4
AACCGCCTCAAGAGTAGATTCAGCTCA_1	E_bSC	11985	4015	E-bSC	5.12307	3
AACCGCCTCAATCCTGAAAATAAACAA_1	E_bSC	1050	664	E-bSC	4.28571	1
AACCGCCTCAATCCTGAAATCATTCTG_1	E_bSC	4926	2259	E-bSC	10.7389	6
AACCGCCTCAATCCTGAAGATCTCTTA_1	E_bSC	2238	1244	E-bSC	3.84272	2
AACCGCCTCAATTATAACCATGAATGA_1	E_bSC	2262	1130	E-bSC	3.75774	1
AACCGCCTCAATTATAACTACTTCGGA_1	E_bSC	3580	1867	E-bSC	5.50279	5
AACCGCCTCACAATATGGAATGTATCG_1	E_bSC	2628	1449	E-bSC	2.66362	1
AACCGCCTCACACATGTCAAATTACAG_1	E_bSC	2907	1178	E-bSC	5.09116	1
AACCGCCTCACAGTGGTAATGGGACTC_1	E_bSC	3299	1654	E-bSC	5.97151	1
AACCGCCTCACAGTGGTAGGCTACAGA_1	E_bSC	4267	1741	E-bSC	4.12468	1
AACCGCCTCACCAGGTGTCGTACTACG_1	E_bSC	6096	2599	E-bSC	5.88911	2
AACCGCCTCACGACCACCATCATTCTG_1	E_bSC	3713	1642	E-bSC	3.986	1
AACCGCCTCACGATGAATATGGGACTC_1	E_bSC	9184	3315	E-bSC	4.43162	3
AACCGCCTCACGCGAAGCACAAGTGCA_1	E_bSC	2439	1231	E-bSC	2.17302	1
AACCGCCTCACTTCGAGCAAGGGAACT_1	E_bSC	3878	1697	E-bSC	2.11449	1
AACCGCCTCACTTGATGAACTCCAGGG_1	E_bSC	2836	1722	E-bSC	5.53597	5
AACCGCCTCAGAATGGAGCTCAAGACA_1	E_bSC	2038	1132	E-bSC	3.43474	1
AACCGCCTCAGATAGTTCACAGTAAAC_1	E_bSC	4463	2263	E-bSC	5.46717	4
AACCGCCTCAGATAGTTCCATGAATGA_1	E_bSC	9182	3539	E-bSC	5.55435	4
AACCGCCTCAGCGACACCAAGGGAACT_1	E_bSC	2236	1286	E-bSC	3.9356	1
AACCGCCTCAGCTGCCGTAATAAACAA_1	E_bSC	4946	1827	E-bSC	4.42782	1
AACCGCCTCAGCTGCCGTCGTACTACG_1	E_bSC	2490	1221	E-bSC	6.0241	1
AACCGCCTCAGGAGGCGCACGCTGTTG_1	E_bSC	827	453	E-bSC	4.11125	1
AACCGCCTCAGGGCTGGTTCTCACGGA_1	E_bSC	5488	2749	E-bSC	2.55102	5
AACCGCCTCAGGTTCGCTCATAGGTCA_1	E_bSC	2249	1004	E-bSC	4.80213	1
AACCGCCTCAGTGTTGTCCTGTACGGA_1	E_bSC	1486	856	E-bSC	5.24899	1
AACCGCCTCATCCAACCGATATTGTAA_1	E_bSC	7944	2458	E-bSC	14.3882	4
AACCGCCTCATCCAACCGGTTAGCCTA_1	E_bSC	9871	3816	E-bSC	4.27515	4
AACCGCCTCATTAGGCATAAGGGAACT_1	E_bSC	3047	1466	E-bSC	2.78963	2
AACCGCCTCATTAGGCATAATGTATCG_1	E_bSC	1971	978	E-bSC	3.60223	1
AACCGCCTCATTAGGCATACTGAATTC_1	E_bSC	8264	3336	E-bSC	3.12197	2
AACCGCCTCCAAGACCTATCCGTCTTA_1	E_bSC	6671	3052	E-bSC	5.92115	4
AACCGCCTCCAATTGATCACACCTTAG_1	E_bSC	2512	1063	E-bSC	3.5828	2
AACCGCCTCCACCAGGTATGCATAGTA_1	E_bSC	2695	1314	E-bSC	4.86085	1
AACCGCCTCCACCCAAAGCAATACAAG_1	E_bSC	2598	1151	E-bSC	5.58122	2
AACCGCCTCCACTCGAGACATGAATGA_1	E_bSC	8692	3074	E-bSC	5.44179	6
AACCGCCTCCACTCGAGATGCATAGTA_1	E_bSC	2621	1479	E-bSC	3.31934	4
AACCGCCTCCAGTGCCCGAGTAATTAG_1	E_bSC	3429	1452	E-bSC	2.42053	1
AACCGCCTCCAGTGCCCGCAACGATCT_1	E_bSC	1673	945	E-bSC	4.00478	2
AACCGCCTCCCATGCACAGTTAGCCTA_1	E_bSC	3965	1796	E-bSC	5.34678	2
AACCGCCTCCGCTAAGCACTGTACGGA_1	E_bSC	3316	1519	E-bSC	5.12666	1
AACCGCCTCCTTGCTTCACACGATCCG_1	E_bSC	14055	4229	E-bSC	4.9662	3
AACCGCCTCGACACTTAAAAGGGTCAG_1	E_bSC	3030	1494	E-bSC	3.59736	1
AACCGCCTCGACACTTAAGGTGAGTTA_1	E_bSC	3390	1558	E-bSC	5.16224	2
AACCGCCTCGACCTTAGAACTAGACCG_1	E_bSC	2145	1058	E-bSC	5.03497	1
AACCGCCTCGAGTGCGAACATGAATGA_1	E_bSC	2261	1245	E-bSC	5.35161	1
AACCGCCTCGCCAATGTAGATGGTCCA_1	E_bSC	1665	924	E-bSC	4.08408	1
AACCGCCTCGCCTGTTCAGCTATGGAA_1	E_bSC	3238	1403	E-bSC	6.48548	1
AACCGCCTCGTGTGTCGAAGTAATTAG_1	E_bSC	5425	1986	E-bSC	4.66359	1
AACCGCCTCTACAGGATAACGCTGTTG_1	E_bSC	4764	1905	E-bSC	3.61041	1
AACCGCCTCTACTAGTCAGTTAGCCTA_1	E_bSC	3453	1679	E-bSC	8.5433	5
AACCGCCTCTAGAACACAAGCCGCAAG_1	E_bSC	935	606	E-bSC	3.1016	1
AACCGCCTCTAGAACACACGTACTACG_1	E_bSC	1980	857	E-bSC	21.9697	1
AACCGCCTCTAGTGACTAAAAGTCATT_1	E_bSC	2088	1216	E-bSC	2.10728	1
AACCGCCTCTAGTGACTAAGTTGTTCT_1	E_bSC	4039	1673	E-bSC	4.20896	1
AACCGCCTCTATAGCCCTAGTTGCATC_1	E_bSC	2306	1040	E-bSC	4.68343	1
AACCGCCTCTCATCCTAAAAAGTCATT_1	E_bSC	4563	1970	E-bSC	4.33925	2
AACCGCCTCTGTTCTCCAACGAACCAG_1	E_bSC	1515	860	E-bSC	3.69637	1
AACCGCCTCTTCCATTGAAGTAATTAG_1	E_bSC	5376	1852	E-bSC	4.81771	1
AACCGCCTCTTCCATTGAAGTCTGTAC_1	E_bSC	3650	1495	E-bSC	4.16438	1
AACCGCCTCTTGGAGGTAACAAGTGCA_1	E_bSC	2468	1336	E-bSC	3.97083	2
AACGAGAAGAAACTGCGCAAATGGAGG_1	E_bSC	1436	834	E-bSC	7.38162	2
AACGAGAAGAACCCTCGGCAATAGGGT_1	E_bSC	15535	3859	E-bSC	2.38172	1
AACGAGAAGAAGCTACTTACTAGACCG_1	E_bSC	6841	2313	E-bSC	4.79462	1
AACGAGAAGAAGGACTATGGCACAACA_1	E_bSC	2415	1206	E-bSC	1.98758	1
AACGAGAAGAATCCTGAAACGTGGGAG_1	E_bSC	2565	1374	E-bSC	3.50877	2
AACGAGAAGAATTATAACTCCGTCTTA_1	E_bSC	2668	1555	E-bSC	3.44828	5
AACGAGAAGACACATGTCAAGGCCGCA_1	E_bSC	2086	877	E-bSC	3.83509	1
AACGAGAAGACAGTGGTACTGTACGGA_1	E_bSC	2932	1363	E-bSC	4.02456	1
AACGAGAAGACCAGGTGTACAACTAGT_1	E_bSC	1629	858	E-bSC	4.97238	1
AACGAGAAGACTATCCTCAACAGAAAC_1	E_bSC	2851	1383	E-bSC	3.96352	1
AACGAGAAGAGAATGGAGACTCCAGGG_1	E_bSC	2339	1205	E-bSC	13.1253	5
AACGAGAAGAGAATGGAGGCTCCTTGA_1	E_bSC	2798	1290	E-bSC	2.28735	1
AACGAGAAGAGAGGACCATCTACGACA_1	E_bSC	3300	1511	E-bSC	3.30303	1
AACGAGAAGAGATAGTTCAAAGTCATT_1	E_bSC	4987	2250	E-bSC	5.73491	4
AACGAGAAGAGATAGTTCAATTACCGG_1	E_bSC	5427	1971	E-bSC	5.26995	1
AACGAGAAGAGCTGCCGTTTCAGCTCA_1	E_bSC	4712	1631	E-bSC	4.32937	1
AACGAGAAGAGGATTCAAACGCTGTTG_1	E_bSC	4369	2030	E-bSC	9.22408	5
AACGAGAAGAGGCAGCTACAGGGAGGG_1	E_bSC	3612	1770	E-bSC	3.84828	2
AACGAGAAGAGGCAGCTAGGCTACAGA_1	E_bSC	1149	730	E-bSC	2.78503	1
AACGAGAAGAGGTTCGCTATGGGACTC_1	E_bSC	2113	1205	E-bSC	4.21202	2
AACGAGAAGATCAACCGAAACATCCAT_1	E_bSC	4086	1754	E-bSC	2.54528	1
AACGAGAAGATCAACCGAGATCAGCGA_1	E_bSC	7676	3111	E-bSC	6.14904	4
AACGAGAAGATCCAACCGCAACGATCT_1	E_bSC	4045	1710	E-bSC	1.85414	1
AACGAGAAGATCCAACCGCAGCCTGGC_1	E_bSC	7690	3318	E-bSC	3.58908	4
AACGAGAAGATGAGTTACACACCTTAG_1	E_bSC	2682	1345	E-bSC	4.73527	1
AACGAGAAGATTACCAAGACAGGCTCC_1	E_bSC	1642	886	E-bSC	8.34348	1
AACGAGAAGCACAAAGGCAACGTGTGA_1	E_bSC	6075	2512	E-bSC	4.72428	6
AACGAGAAGCACAAAGGCAATGTATCG_1	E_bSC	3913	1993	E-bSC	4.98339	2
AACGAGAAGCACCAGGTACAACGATCT_1	E_bSC	2033	1155	E-bSC	4.62371	1
AACGAGAAGCACTCGAGAGATCTCTTA_1	E_bSC	1929	1127	E-bSC	7.05029	1
AACGAGAAGCACTCGAGAGTAGAAGCA_1	E_bSC	1712	984	E-bSC	4.96495	1
AACGAGAAGCACTTATGTAAGGGTCAG_1	E_bSC	4006	1443	E-bSC	2.14678	1
AACGAGAAGCAGAAATCGAATTCGGCG_1	E_bSC	5940	2551	E-bSC	6.17845	5
AACGAGAAGCAGCACTTCATCGAGTCT_1	E_bSC	2076	1318	E-bSC	9.82659	0
AACGAGAAGCAGCACTTCATGGTCCGT_1	E_bSC	2535	1340	E-bSC	11.6765	2
AACGAGAAGCCGTATCTAATATTGTAA_1	E_bSC	2761	1164	E-bSC	3.44078	1
AACGAGAAGCCGTATCTATGTCTATCA_1	E_bSC	3406	1561	E-bSC	7.86847	2
AACGAGAAGCGCTAAGCAACTAGACCG_1	E_bSC	5268	2392	E-bSC	4.70767	5
AACGAGAAGCTTGCTTCAGATCAGCGA_1	E_bSC	3005	1502	E-bSC	5.12479	1
AACGAGAAGCTTGCTTCATGTATGCGA_1	E_bSC	1891	935	E-bSC	4.54786	1
AACGAGAAGGACCTTAGAGGCTACAGA_1	E_bSC	1231	699	E-bSC	3.00569	1
AACGAGAAGGCCAATGTAACTCATACG_1	E_bSC	5058	2405	E-bSC	6.52432	5
AACGAGAAGGCCAATGTACAGGGAGGG_1	E_bSC	4495	1979	E-bSC	4.31591	2
AACGAGAAGGTACATCTATGTCTATCA_1	E_bSC	6519	2802	E-bSC	6.99494	3
AACGAGAAGGTGTGTCGAACTCCAGGG_1	E_bSC	2024	1174	E-bSC	3.65613	2
AACGAGAAGTAGGGATACAACAACGCG_1	E_bSC	2014	1109	E-bSC	3.42602	1
AACGAGAAGTAGTGACTACTATTAGCC_1	E_bSC	1954	1156	E-bSC	3.42886	2
AACGAGAAGTCATCCTAACGTCTAGGT_1	E_bSC	2883	1633	E-bSC	3.26049	2
AACGAGAAGTCATTGAGAAAATGGAGG_1	E_bSC	2005	1270	E-bSC	5.73566	6
AACGAGAAGTCGTTAGCACAAACGTGG_1	E_bSC	1929	965	E-bSC	2.64386	1
AACGAGAAGTGACAGACATCTCGGTTA_1	E_bSC	5161	1814	E-bSC	3.77834	1
AACGAGAAGTGTGAAGAAAAAGTCATT_1	E_bSC	3548	1545	E-bSC	3.63585	1
AACGAGAAGTGTGAAGAAAGTTGTTCT_1	E_bSC	2939	1269	E-bSC	2.96019	1
AACGAGAAGTGTTCTCCAAAGGGTCAG_1	E_bSC	3712	1968	E-bSC	7.13901	2
AACGAGAAGTTCCATTGATACTTCGGA_1	E_bSC	2317	1277	E-bSC	5.43807	1
AACTGTATTAAACGTACCCAATAGGGT_1	E_bSC	7637	2625	E-bSC	3.3521	1
AACTGTATTAAATAAATAAGCCTGGTT_1	E_bSC	3469	1755	E-bSC	5.01585	2
AACTGTATTAAATAAATACAGCCTGGC_1	E_bSC	2702	1601	E-bSC	6.06958	4
AACTGTATTAACCCTCGGGAACGACAA_1	E_bSC	4605	1980	E-bSC	8.55592	5
AACTGTATTAACTCATTGCAATACAAG_1	E_bSC	7379	2941	E-bSC	5.12265	4
AACTGTATTAAGCTACTTAACAGAAAC_1	E_bSC	646	334	E-bSC	29.8762	0
AACTGTATTAATCAGTTTACTAGACCG_1	E_bSC	1564	944	E-bSC	3.51662	1
AACTGTATTAATCAGTTTCTAGATAGA_1	E_bSC	3062	1682	E-bSC	6.00914	6
AACTGTATTAATTATAACAAGTTTACG_1	E_bSC	3001	1229	E-bSC	4.06531	1
AACTGTATTAATTATAACAGCCGCAAG_1	E_bSC	1275	756	E-bSC	7.29412	1
AACTGTATTAATTATAACGGTTGGACA_1	E_bSC	8784	3514	E-bSC	5.76047	3
AACTGTATTAATTATAACGTCTTGGCA_1	E_bSC	2708	1409	E-bSC	7.42245	0
AACTGTATTACACATGTCCTATTAGCC_1	E_bSC	4784	2377	E-bSC	7.00251	5
AACTGTATTACAGTGGTAGCTATGGAA_1	E_bSC	9290	3397	E-bSC	5.41442	3
AACTGTATTACGATGAATAAGGGAACT_1	E_bSC	2295	1149	E-bSC	3.2244	1
AACTGTATTACGATGAATAAGGGTCAG_1	E_bSC	3786	1444	E-bSC	3.40729	1
AACTGTATTACGATGAATACGTGGGAG_1	E_bSC	1713	823	E-bSC	4.26153	2
AACTGTATTACGATGAATTCAGATTCA_1	E_bSC	2276	1223	E-bSC	5.27241	2
AACTGTATTACTGTTAGAACAACTAGT_1	E_bSC	11261	3950	E-bSC	4.63547	4
AACTGTATTACTGTTAGAATGGGACTC_1	E_bSC	1915	1120	E-bSC	4.64752	2
AACTGTATTACTTCGAGCACGCTGTTG_1	E_bSC	2667	1246	E-bSC	8.39895	1
AACTGTATTACTTGATGATCTCACGGA_1	E_bSC	4218	1955	E-bSC	4.86012	2
AACTGTATTAGGTTCGCTTCAGATTCA_1	E_bSC	4907	2283	E-bSC	2.95496	2
AACTGTATTATCAACCGAAAAGTCATT_1	E_bSC	2754	1560	E-bSC	5.08351	2
AACTGTATTATCCAACCGGTTAGCCTA_1	E_bSC	1629	953	E-bSC	9.08533	1
AACTGTATTATCCTAGGAGCAACATTA_1	E_bSC	1678	1048	E-bSC	3.09893	2
AACTGTATTATGAGTTACAGTTGCATC_1	E_bSC	6158	2873	E-bSC	5.27769	1
AACTGTATTATGAGTTACCATAACGTT_1	E_bSC	1881	1182	E-bSC	5.90112	5
AACTGTATTATTACCAAGATCATTCTG_1	E_bSC	4456	2112	E-bSC	3.90485	1
AACTGTATTATTCATCGTCAGGGAGGG_1	E_bSC	2278	1141	E-bSC	15.8033	5
AACTGTATTATTCATCGTGATCAGCGA_1	E_bSC	1804	992	E-bSC	5.54324	1
AACTGTATTATTCATCGTTGCATAGTA_1	E_bSC	3662	1785	E-bSC	3.49536	2
AACTGTATTCAACAACGGAAATTACAG_1	E_bSC	2588	1500	E-bSC	3.01391	2
AACTGTATTCAAGACCTAAAATGGAGG_1	E_bSC	8013	3111	E-bSC	5.84051	3
AACTGTATTCACAAAGGCTCTCGGTTA_1	E_bSC	2217	1367	E-bSC	5.50293	5
AACTGTATTCACCAGGTAAGTTGCATC_1	E_bSC	3442	1742	E-bSC	4.0093	2
AACTGTATTCACTTATGTACAAGTGCA_1	E_bSC	2204	1243	E-bSC	2.7677	2
AACTGTATTCAGAAATCGAAGTTTACG_1	E_bSC	857	557	E-bSC	12.8355	2
AACTGTATTCCGACAAGACTGTACGGA_1	E_bSC	2882	1486	E-bSC	7.11312	2
AACTGTATTCCGACAAGATGAAGCCAA_1	E_bSC	3722	1653	E-bSC	5.61526	2
AACTGTATTCTAGGTCCTCAACCTCCA_1	E_bSC	2262	1289	E-bSC	3.93457	2
AACTGTATTGACCTTAGAGATAGAGGA_1	E_bSC	3419	1680	E-bSC	4.85522	1
AACTGTATTGATGAACTGAGCCTGGTT_1	E_bSC	2830	1308	E-bSC	5.19435	1
AACTGTATTGCCAATGTAACAGGCTCC_1	E_bSC	5069	2330	E-bSC	2.86052	2
AACTGTATTGCCAATGTATCCTCAATA_1	E_bSC	5050	1869	E-bSC	4.21782	1
AACTGTATTGCCTGTTCACTATCATGA_1	E_bSC	2235	969	E-bSC	3.3557	1
AACTGTATTGCCTGTTCAGATGGTCCA_1	E_bSC	3155	1853	E-bSC	3.20127	4
AACTGTATTGGAATGATACATAACGTT_1	E_bSC	1629	885	E-bSC	7.61203	1
AACTGTATTGGAGTCTAAACAACTAGT_1	E_bSC	2115	1204	E-bSC	4.06619	1
AACTGTATTGTGCAGTAACAAACGTGG_1	E_bSC	1239	547	E-bSC	15.4964	1
AACTGTATTGTGTGTCGAAATTCGGCG_1	E_bSC	4096	2026	E-bSC	6.71387	5
AACTGTATTGTGTGTCGAACAAGTGCA_1	E_bSC	9464	3050	E-bSC	1.93364	1
AACTGTATTTAGGGATACACGAACCAG_1	E_bSC	3128	1416	E-bSC	2.52558	1
AACTGTATTTAGTGACTATGTATGCGA_1	E_bSC	6923	3075	E-bSC	7.16452	4
AACTGTATTTATAGCCCTAACAACGCG_1	E_bSC	3177	1715	E-bSC	3.80862	5
AACTGTATTTGTTCTCCAACTCATACG_1	E_bSC	3533	1549	E-bSC	4.75517	1
AACTGTATTTGTTCTCCACAAACGTGG_1	E_bSC	2779	1364	E-bSC	3.52645	2
AACTTCTCCAACCAAAGTTGAAGCCAA_1	E_bSC	1122	643	E-bSC	5.7041	2
AACTTCTCCAAGCTACTTCAATAGGGT_1	E_bSC	3080	1345	E-bSC	3.37662	1
AACTTCTCCAAGGACTATAAGGGAACT_1	E_bSC	4115	2064	E-bSC	3.74241	2
AACTTCTCCAATCAGTTTACGAACCAG_1	E_bSC	1222	875	E-bSC	4.74632	2
AACTTCTCCAATCAGTTTACGTGGGAG_1	E_bSC	1151	650	E-bSC	5.82103	1
AACTTCTCCACAGTGGTAGTCTTGGCA_1	E_bSC	4233	1520	E-bSC	3.70895	1
AACTTCTCCACCAGGTGTGTTAGCCTA_1	E_bSC	2117	1081	E-bSC	4.15683	1
AACTTCTCCACGCGAAGCACTCATACG_1	E_bSC	8362	3340	E-bSC	4.80746	5
AACTTCTCCACGCGAAGCTCTCGGTTA_1	E_bSC	2562	1217	E-bSC	3.27869	1
AACTTCTCCACTATCCTCGTCTTGGCA_1	E_bSC	1664	1103	E-bSC	8.35337	4
AACTTCTCCAGGCAGCTAAACAGAAAC_1	E_bSC	2255	1401	E-bSC	4.96674	2
AACTTCTCCAGTGAAAGGAAGCCTTCT_1	E_bSC	3358	1508	E-bSC	5.06254	1
AACTTCTCCAGTGAAAGGCTGTACGGA_1	E_bSC	1086	716	E-bSC	5.15654	1
AACTTCTCCATCCAACCGCTATCATGA_1	E_bSC	2665	1627	E-bSC	3.75235	5
AACTTCTCCATGAGTTACTCCGTCTTA_1	E_bSC	2656	979	E-bSC	11.1446	1
AACTTCTCCCAACAACGGGATCTCTTA_1	E_bSC	1792	781	E-bSC	18.8058	1
AACTTCTCCCACCCAAAGGATGGTCCA_1	E_bSC	1956	1111	E-bSC	6.85072	2
AACTTCTCCCACCTACCCGATCAGCGA_1	E_bSC	2220	1240	E-bSC	13.3333	6
AACTTCTCCCACTTATGTAGTTGCATC_1	E_bSC	2864	1371	E-bSC	5.30726	2
AACTTCTCCCAGTGCCCGAACATCCAT_1	E_bSC	1981	928	E-bSC	4.947	1
AACTTCTCCCAGTGCCCGACTCCAGGG_1	E_bSC	2315	1009	E-bSC	9.37365	1
AACTTCTCCCCATGCACAAAGGGAACT_1	E_bSC	1351	915	E-bSC	4.73723	2
AACTTCTCCCCGACAAGACTCAAGACA_1	E_bSC	3614	1694	E-bSC	2.96071	2
AACTTCTCCCGCTAAGCACAACGATCT_1	E_bSC	7357	2809	E-bSC	3.79231	1
AACTTCTCCCTCTCTCAAGATCAGCGA_1	E_bSC	1520	947	E-bSC	3.61842	2
AACTTCTCCCTTGCTTCACAAACGTGG_1	E_bSC	2500	1306	E-bSC	9.12	2
AACTTCTCCCTTGCTTCATGAAGCCAA_1	E_bSC	3492	1806	E-bSC	3.12142	1
AACTTCTCCGACACTTAACAGGCATTT_1	E_bSC	3487	1472	E-bSC	5.10467	1
AACTTCTCCGATGAACTGCAGGCATTT_1	E_bSC	3234	1375	E-bSC	3.27767	1
AACTTCTCCGATTCATCACAATAGGGT_1	E_bSC	5265	2222	E-bSC	6.95157	2
AACTTCTCCGCCAATGTACTGTACGGA_1	E_bSC	1256	875	E-bSC	6.60828	5
AACTTCTCCGCCAATGTAGATCTCTTA_1	E_bSC	2826	1579	E-bSC	4.954	2
AACTTCTCCGCCAATGTAGGCTACAGA_1	E_bSC	11049	3708	E-bSC	4.48004	1
AACTTCTCCGGAATGATAAAAGTCATT_1	E_bSC	2843	1362	E-bSC	1.16075	1
AACTTCTCCGTGTGTCGACAAACGTGG_1	E_bSC	2369	1120	E-bSC	4.05234	2
AACTTCTCCTACAGGATACTGTACGGA_1	E_bSC	2192	1094	E-bSC	5.56569	1
AACTTCTCCTAGAACACACAAACGTGG_1	E_bSC	2491	1314	E-bSC	4.49619	2
AACTTCTCCTAGGGATACACAACTAGT_1	E_bSC	1774	1107	E-bSC	4.67869	2
AACTTCTCCTATAGCCCTGAACGACAA_1	E_bSC	3973	1954	E-bSC	2.91971	1
AACTTCTCCTCATTGAGAGATCAGCGA_1	E_bSC	1879	1125	E-bSC	3.40607	1
AACTTCTCCTCGTTAGCAAATGTATCG_1	E_bSC	2213	1237	E-bSC	3.9765	2
AACTTCTCCTCGTTAGCACGTACTACG_1	E_bSC	2132	1311	E-bSC	3.56473	2
AACTTCTCCTGTTCTCCACAATACAAG_1	E_bSC	12645	3980	E-bSC	4.27046	3
AACTTCTCCTTGGAGGTAAGTAATTAG_1	E_bSC	1556	812	E-bSC	3.72751	1
AACTTCTCCTTGGTATGACGTACTACG_1	E_bSC	1108	561	E-bSC	13.6282	1
AAGACATGCAAACGTACCACATTCGGC_1	E_bSC	3686	1556	E-bSC	5.96853	1
AAGACATGCAACTCATTGCAGGCATTT_1	E_bSC	1757	1041	E-bSC	2.56118	2
AAGACATGCAAGAGTAGAGGTGAGTTA_1	E_bSC	4623	1934	E-bSC	4.95349	1
AAGACATGCAAGAGTAGATGTCTATCA_1	E_bSC	8336	2317	E-bSC	4.25864	2
AAGACATGCAAGGACTATAAGGGTCAG_1	E_bSC	909	534	E-bSC	7.37074	1
AAGACATGCAATTATAACACGCTGTTG_1	E_bSC	3424	1728	E-bSC	4.52687	5
AAGACATGCACCAAAATGAGTAATTAG_1	E_bSC	2023	1110	E-bSC	2.22442	1
AAGACATGCACCAAAATGAGTTGCATC_1	E_bSC	4558	1899	E-bSC	3.46643	1
AAGACATGCACCAGGTGTTACTTCGGA_1	E_bSC	2882	1346	E-bSC	2.98404	1
AAGACATGCACCTGAGTCCTATTAGCC_1	E_bSC	1244	660	E-bSC	5.06431	1
AAGACATGCACTATCCTCTCCGTCTTA_1	E_bSC	3054	1384	E-bSC	1.40799	1
AAGACATGCACTTCGAGCTTCAGCTCA_1	E_bSC	11543	3641	E-bSC	6.15958	3
AAGACATGCACTTGATGATCAGATTCA_1	E_bSC	923	547	E-bSC	15.3846	1
AAGACATGCAGAGGACCAAAGCCTTCT_1	E_bSC	2111	1179	E-bSC	6.01611	2
AAGACATGCAGAGGACCACATAACGTT_1	E_bSC	1304	801	E-bSC	4.06442	2
AAGACATGCAGCTGCCGTTCTCACGGA_1	E_bSC	5619	1818	E-bSC	5.76615	1
AAGACATGCAGGAGGCGCAAATTACAG_1	E_bSC	1987	1086	E-bSC	5.73729	1
AAGACATGCAGGATTCAACATGAATGA_1	E_bSC	6805	2197	E-bSC	3.77663	2
AAGACATGCAGGTTCGCTGGTGAGTTA_1	E_bSC	2458	1360	E-bSC	2.23759	1
AAGACATGCAGTGTTGTCTGTATGCGA_1	E_bSC	1130	701	E-bSC	3.18584	1
AAGACATGCATCCTAGGACTATTAGCC_1	E_bSC	4126	2118	E-bSC	3.92632	5
AAGACATGCATCCTAGGAGGCTACAGA_1	E_bSC	1739	1091	E-bSC	3.91029	2
AAGACATGCATTACCAAGCAACCTCCA_1	E_bSC	1051	515	E-bSC	10.3711	1
AAGACATGCCAAGACCTAAATGTATCG_1	E_bSC	7416	2512	E-bSC	1.49676	1
AAGACATGCCAAGACCTACAAGTTTCC_1	E_bSC	2936	1327	E-bSC	4.66621	1
AAGACATGCCAATTGATCAATTACCGG_1	E_bSC	2237	1218	E-bSC	3.75503	2
AAGACATGCCACCAGGTAACTTACGAT_1	E_bSC	3181	1641	E-bSC	2.38919	1
AAGACATGCCACCTACCCCAATACAAG_1	E_bSC	2634	1383	E-bSC	7.21336	1
AAGACATGCCAGCACTTCGATGGTCCA_1	E_bSC	4433	2148	E-bSC	5.07557	2
AAGACATGCCAGCACTTCTGTATGCGA_1	E_bSC	2481	1438	E-bSC	5.48166	2
AAGACATGCCAGTGCCCGAAGTTTACG_1	E_bSC	3516	1682	E-bSC	3.52673	2
AAGACATGCCAGTGCCCGAGTTGCATC_1	E_bSC	14101	4430	E-bSC	4.75853	3
AAGACATGCCAGTGCCCGCGTCTAGGT_1	E_bSC	8816	3319	E-bSC	5.58076	3
AAGACATGCCCGACAAGAACACCTTAG_1	E_bSC	2419	1201	E-bSC	3.22447	1
AAGACATGCCGCTAAGCACAAGTAGAA_1	E_bSC	2184	1153	E-bSC	3.61722	1
AAGACATGCCGCTAAGCACAGGCATTT_1	E_bSC	6105	2569	E-bSC	8.63227	5
AAGACATGCCGTTCGGTACATAACGTT_1	E_bSC	2395	1284	E-bSC	5.1357	2
AAGACATGCCTCTCTCAAAAAGTCATT_1	E_bSC	2521	1511	E-bSC	2.93534	1
AAGACATGCCTCTCTCAAGTAGAAGCA_1	E_bSC	2620	1199	E-bSC	3.51145	1
AAGACATGCGACACTTAACATAACGTT_1	E_bSC	4051	1963	E-bSC	4.44335	2
AAGACATGCGACCTTAGAACTCATACG_1	E_bSC	1612	888	E-bSC	5.76923	2
AAGACATGCGATGAACTGGAACGACAA_1	E_bSC	4334	2174	E-bSC	3.41486	2
AAGACATGCGATTCATCAAAAGTCATT_1	E_bSC	3078	1364	E-bSC	3.76868	1
AAGACATGCGTGCAGTAACAAACGTGG_1	E_bSC	1559	934	E-bSC	4.42591	1
AAGACATGCGTGCAGTAACTATTAGCC_1	E_bSC	1136	694	E-bSC	4.75352	1
AAGACATGCTACAGGATAAAGGCCGCA_1	E_bSC	3825	1925	E-bSC	2.64052	1
AAGACATGCTACTAGTCAAAGTTTACG_1	E_bSC	3378	1654	E-bSC	3.25636	1
AAGACATGCTAGAACACACACAAGTAT_1	E_bSC	1083	746	E-bSC	3.23176	1
AAGACATGCTAGTCTTGAACTAGACCG_1	E_bSC	2246	1184	E-bSC	2.53785	1
AAGACATGCTAGTCTTGACGTACTACG_1	E_bSC	1376	909	E-bSC	8.64826	5
AAGACATGCTAGTGACTAAAGGCCGCA_1	E_bSC	6167	2333	E-bSC	3.59981	1
AAGACATGCTATAGCCCTAATAAACAA_1	E_bSC	3341	1718	E-bSC	4.63933	2
AAGACATGCTCATCCTAAGCTATGGAA_1	E_bSC	5252	2377	E-bSC	3.29398	1
AAGACATGCTGACAGACACTGTACGGA_1	E_bSC	1840	941	E-bSC	3.04348	1
AAGACATGCTGTTCTCCACATAACGTT_1	E_bSC	3114	1467	E-bSC	3.88568	2
AAGACATGCTTCCATTGAAAGGGAACT_1	E_bSC	2319	1353	E-bSC	9.31436	6
AAGACATGCTTGCGTACAAATGTATCG_1	E_bSC	3303	1766	E-bSC	4.14774	1
AAGACATGCTTGCGTACATGAAGCCAA_1	E_bSC	2073	1144	E-bSC	4.96864	4
AAGACATGCTTGCGTACATGTCTATCA_1	E_bSC	6849	2648	E-bSC	3.21215	2
AAGCTCAACAAACGTACCAGCTATGTG_1	E_bSC	2445	1487	E-bSC	6.62577	5
AAGCTCAACAAATAAATAAGTAATTAG_1	E_bSC	1875	921	E-bSC	4.69333	1
AAGCTCAACAACCAAAGTAACGTGTGA_1	E_bSC	2641	1279	E-bSC	3.52139	1
AAGCTCAACAACCAAAGTCAATAGGGT_1	E_bSC	3103	1571	E-bSC	7.57332	2
AAGCTCAACAACCCTCGGGCTCCTTGA_1	E_bSC	2128	1194	E-bSC	4.08835	2
AAGCTCAACAACTCATTGCAACGATCT_1	E_bSC	5381	2324	E-bSC	3.56811	2
AAGCTCAACAACTCATTGGATCAGCGA_1	E_bSC	2184	1092	E-bSC	4.3956	2
AAGCTCAACAACTCATTGGGTGAGTTA_1	E_bSC	5161	2228	E-bSC	3.13893	2
AAGCTCAACACAGTGGTAACAAGTGCA_1	E_bSC	10288	3125	E-bSC	13.3554	4
AAGCTCAACACCAGGTGTACTCATACG_1	E_bSC	6371	2563	E-bSC	3.35897	2
AAGCTCAACACCTGAGTCCAAGTTTCC_1	E_bSC	2122	1244	E-bSC	4.05278	1
AAGCTCAACACGCGAAGCGATCAGCGA_1	E_bSC	895	669	E-bSC	2.90503	1
AAGCTCAACACGCGAAGCGTAGAAGCA_1	E_bSC	2207	1241	E-bSC	11.6901	5
AAGCTCAACACTGTTAGAGTAGAAGCA_1	E_bSC	4270	2012	E-bSC	3.6534	2
AAGCTCAACACTTGATGAGCAACATTA_1	E_bSC	2241	1231	E-bSC	4.64079	2
AAGCTCAACACTTTAACTCATAACGTT_1	E_bSC	1374	763	E-bSC	10.3348	2
AAGCTCAACAGATAGTTCAGTTGCATC_1	E_bSC	2802	1481	E-bSC	6.81656	2
AAGCTCAACAGATAGTTCCTATTAGCC_1	E_bSC	3019	1426	E-bSC	5.33289	2
AAGCTCAACAGGAGGCGCATCATTCTG_1	E_bSC	1186	734	E-bSC	5.56492	1
AAGCTCAACAGGATTCAAACGCTGTTG_1	E_bSC	6295	2527	E-bSC	6.27482	4
AAGCTCAACAGGTTCGCTAATTACCGG_1	E_bSC	6374	2721	E-bSC	3.21619	2
AAGCTCAACAGGTTCGCTCGTCTAGGT_1	E_bSC	1316	681	E-bSC	5.85106	1
AAGCTCAACAGGTTCGCTGGCTACAGA_1	E_bSC	2967	1274	E-bSC	2.86485	1
AAGCTCAACAGTGAAAGGCAGCCTGGC_1	E_bSC	2708	1573	E-bSC	3.06499	6
AAGCTCAACATCCAACCGAAGCCTTCT_1	E_bSC	8322	3190	E-bSC	4.49411	5
AAGCTCAACATCCAACCGACGAACCAG_1	E_bSC	2258	1171	E-bSC	5.62445	1
AAGCTCAACATCCAACCGCTAGATAGA_1	E_bSC	3918	1634	E-bSC	7.27412	2
AAGCTCAACATTAGGCATAGTTGTTCT_1	E_bSC	1374	902	E-bSC	10.6987	2
AAGCTCAACATTAGGCATGCTCCTTGA_1	E_bSC	3121	1722	E-bSC	5.25473	6
AAGCTCAACATTCATCGTCTATTAGCC_1	E_bSC	2932	1577	E-bSC	5.49113	6
AAGCTCAACCAATTGATCAAGGGAACT_1	E_bSC	2362	896	E-bSC	8.25572	1
AAGCTCAACCACAAAGGCACTTACGAT_1	E_bSC	3807	1828	E-bSC	7.43367	2
AAGCTCAACCACCAGGTAATATTGTAA_1	E_bSC	1285	700	E-bSC	1.78988	1
AAGCTCAACCACCTACCCATGGGACTC_1	E_bSC	8881	2719	E-bSC	5.03322	1
AAGCTCAACCACTCGAGAAACAACGCG_1	E_bSC	6599	2174	E-bSC	3.84907	2
AAGCTCAACCACTCGAGAGAACGACAA_1	E_bSC	3471	1980	E-bSC	4.66724	2
AAGCTCAACCAGCACTTCTACTTCGGA_1	E_bSC	6025	1830	E-bSC	4.6971	1
AAGCTCAACCTCTCTCAAACAACTAGT_1	E_bSC	3024	1632	E-bSC	15.3439	5
AAGCTCAACGAGTGCGAAACTACATAT_1	E_bSC	8111	2882	E-bSC	2.36716	1
AAGCTCAACGCCAATGTATGAAGCCAA_1	E_bSC	2071	1129	E-bSC	2.12458	1
AAGCTCAACGCCTGTTCACGTCTAGGT_1	E_bSC	2345	1221	E-bSC	3.96588	1
AAGCTCAACGCTAACTCAAAGTTTACG_1	E_bSC	5242	1966	E-bSC	7.26822	1
AAGCTCAACGCTAACTCAATCATTCTG_1	E_bSC	9602	3660	E-bSC	6.42574	3
AAGCTCAACGGAATGATAACTCATACG_1	E_bSC	9969	2773	E-bSC	5.23623	1
AAGCTCAACGGAATGATATACTTCGGA_1	E_bSC	10707	3553	E-bSC	5.35164	3
AAGCTCAACGGAGTCTAATCTCACGGA_1	E_bSC	2112	1074	E-bSC	4.54545	2
AAGCTCAACGTACATCTAACAAGTGCA_1	E_bSC	3461	1862	E-bSC	5.6631	5
AAGCTCAACTACAGGATAACTGAATTC_1	E_bSC	2670	1550	E-bSC	2.13483	2
AAGCTCAACTAGGGATACAAGGGAACT_1	E_bSC	1854	998	E-bSC	4.20712	2
AAGCTCAACTAGGGATACAATGTATCG_1	E_bSC	2930	1302	E-bSC	6.45051	1
AAGCTCAACTAGTCTTGAAAATGGAGG_1	E_bSC	2232	1158	E-bSC	2.95699	1
AAGCTCAACTCATCCTAAAAGGGTCAG_1	E_bSC	3362	1620	E-bSC	3.00416	2
AAGCTCAACTCATTGAGAACTACATAT_1	E_bSC	2229	1289	E-bSC	3.85823	2
AAGCTCAACTCGTTAGCAGATCTCTTA_1	E_bSC	2338	1201	E-bSC	4.83319	2
AAGCTCAACTGACAGACACTCAAGACA_1	E_bSC	8088	3287	E-bSC	5.21761	4
AAGCTCAACTGTGAAGAAAATTCGGCG_1	E_bSC	7098	2989	E-bSC	5.70583	4
AAGCTCAACTGTTCTCCACTGTACGGA_1	E_bSC	1332	918	E-bSC	5.70571	5
AAGCTCAACTTGCGTACAAAATGGAGG_1	E_bSC	2147	1118	E-bSC	4.61109	2
AAGCTCAACTTGCGTACACACGATCCG_1	E_bSC	5577	2086	E-bSC	3.2634	2
AAGCTCAACTTGGAGGTACTAAGCTTC_1	E_bSC	3037	1492	E-bSC	3.95127	2
AAGCTCAACTTGGTATGAAGCTATGTG_1	E_bSC	1309	831	E-bSC	4.73644	1
AAGCTCAACTTGGTATGACAATAGGGT_1	E_bSC	3759	1568	E-bSC	6.33147	1
AAGGCGATCAAACGTACCAACGTGTGA_1	E_bSC	1308	802	E-bSC	4.96942	1
AAGGCGATCAAACTGCGCCAAGTAGAA_1	E_bSC	2969	1623	E-bSC	0.269451	5
AAGGCGATCAACCAAAGTAGTTGTTCT_1	E_bSC	3172	1707	E-bSC	3.05801	5
AAGGCGATCAACCAAAGTGGTGAGTTA_1	E_bSC	3055	1749	E-bSC	3.46972	4
AAGGCGATCAATCAGTTTACATTCGGC_1	E_bSC	2139	1223	E-bSC	2.01029	1
AAGGCGATCAATTATAACATGGGACTC_1	E_bSC	6329	2870	E-bSC	4.83489	2
AAGGCGATCACAATATGGCAATAGGGT_1	E_bSC	2475	1244	E-bSC	4.16162	1
AAGGCGATCACACATGTCATCGAGTCT_1	E_bSC	3231	1656	E-bSC	3.52832	1
AAGGCGATCACCTGAGTCATGGGACTC_1	E_bSC	1445	855	E-bSC	4.42907	1
AAGGCGATCACGATGAATAAGTTTACG_1	E_bSC	3667	1818	E-bSC	4.93591	1
AAGGCGATCACTTCGAGCGATAGAGGA_1	E_bSC	4756	2195	E-bSC	4.3524	5
AAGGCGATCACTTGATGACAATACAAG_1	E_bSC	1865	974	E-bSC	6.91689	1
AAGGCGATCACTTTAACTCGTACTACG_1	E_bSC	7268	3155	E-bSC	4.44414	3
AAGGCGATCAGAGGACCAATATTGTAA_1	E_bSC	2611	1172	E-bSC	1.95327	1
AAGGCGATCAGTGAAAGGCAACCTCCA_1	E_bSC	5000	2237	E-bSC	4.52	2
AAGGCGATCAGTGTTGTCAAGGGAACT_1	E_bSC	2338	939	E-bSC	1.88195	1
AAGGCGATCAGTGTTGTCAGTAATTAG_1	E_bSC	3196	1631	E-bSC	2.97247	1
AAGGCGATCAGTGTTGTCCAATACAAG_1	E_bSC	7360	2868	E-bSC	7.71739	4
AAGGCGATCATCCAACCGAGTCTGTAC_1	E_bSC	1006	603	E-bSC	4.07555	2
AAGGCGATCATCCAACCGCAATAGGGT_1	E_bSC	2910	1280	E-bSC	6.97595	1
AAGGCGATCCAACAACGGAACATCCAT_1	E_bSC	2068	1193	E-bSC	4.25532	1
AAGGCGATCCAAGACCTAGCTATGGAA_1	E_bSC	4169	1590	E-bSC	6.30847	1
AAGGCGATCCAGTGCCCGGAACGACAA_1	E_bSC	2548	1372	E-bSC	3.53218	1
AAGGCGATCCCATGCACAAACAGAAAC_1	E_bSC	3543	1443	E-bSC	4.20548	1
AAGGCGATCCCGTATCTAGGCTACAGA_1	E_bSC	6355	2868	E-bSC	5.77498	4
AAGGCGATCCGCTAAGCAACAGTAAAC_1	E_bSC	1312	701	E-bSC	7.0122	1
AAGGCGATCCTCTCTCAAACTAGACCG_1	E_bSC	4076	1812	E-bSC	4.51423	2
AAGGCGATCGACCTTAGACGTCTAGGT_1	E_bSC	2375	1187	E-bSC	6.69474	1
AAGGCGATCGATGAACTGAAAGTCATT_1	E_bSC	2968	1526	E-bSC	3.73989	2
AAGGCGATCGATTCATCACATAACGTT_1	E_bSC	3122	1477	E-bSC	2.21012	1
AAGGCGATCGCATGGCTACTACATGCG_1	E_bSC	2983	1378	E-bSC	9.9229	1
AAGGCGATCGCCAATGTAAGCTATGTG_1	E_bSC	5659	2033	E-bSC	3.65789	1
AAGGCGATCGCCTGTTCAACACCTTAG_1	E_bSC	1695	823	E-bSC	3.42183	1
AAGGCGATCGCTAACTCAAATTACCGG_1	E_bSC	10468	3466	E-bSC	4.41345	1
AAGGCGATCGTACATCTAAGCTATGTG_1	E_bSC	3817	1947	E-bSC	4.45376	1
AAGGCGATCGTGCAGTAACTAAGCTTC_1	E_bSC	1328	667	E-bSC	1.80723	1
AAGGCGATCGTGCAGTAACTAGATAGA_1	E_bSC	5711	2236	E-bSC	10.8913	4
AAGGCGATCGTGTGTCGAGATCAGCGA_1	E_bSC	3816	1953	E-bSC	4.42872	2
AAGGCGATCTACTAGTCATCTCACGGA_1	E_bSC	4342	1982	E-bSC	2.55643	2
AAGGCGATCTAGGGATACGGCTACAGA_1	E_bSC	2343	1293	E-bSC	3.37175	2
AAGGCGATCTAGTGACTATCTACGACA_1	E_bSC	3853	1857	E-bSC	4.38619	2
AAGGCGATCTCATCCTAAAACAACGCG_1	E_bSC	1489	807	E-bSC	8.86501	1
AAGGCGATCTCATCCTAAACAGTAAAC_1	E_bSC	642	323	E-bSC	27.2586	2
AAGGCGATCTCATCCTAACTACATGCG_1	E_bSC	2613	1381	E-bSC	2.9468	1
AAGGCGATCTCATCCTAATGAAGCCAA_1	E_bSC	3222	1501	E-bSC	5.09001	1
AAGGCGATCTGTTCTCCACACGATCCG_1	E_bSC	6547	2677	E-bSC	3.39087	2
AAGGCGATCTTGCGTACAACTCATACG_1	E_bSC	1856	1032	E-bSC	9.42888	1
AAGTAACCCAAACGTACCAACAACGCG_1	E_bSC	4044	1756	E-bSC	2.57171	1
AAGTAACCCAAACGTACCACGCTGTTG_1	E_bSC	2210	1190	E-bSC	5.11312	2
AAGTAACCCAAACGTACCCAATACAAG_1	E_bSC	6847	2344	E-bSC	3.37374	1
AAGTAACCCAAACTGCGCACTACATAT_1	E_bSC	8635	2405	E-bSC	4.27331	1
AAGTAACCCAAACTGCGCACTAGACCG_1	E_bSC	4055	2064	E-bSC	5.45006	2
AAGTAACCCAAACTGCGCACTGAATTC_1	E_bSC	2766	1445	E-bSC	3.47072	2
AAGTAACCCAACCAAAGTAATTACCGG_1	E_bSC	4921	2242	E-bSC	7.07173	5
AAGTAACCCAACCAAAGTTCTCACGGA_1	E_bSC	672	387	E-bSC	22.0238	0
AAGTAACCCAACCCTCGGGTCTTGGCA_1	E_bSC	1824	1106	E-bSC	10.307	5
AAGTAACCCAAGCTACTTAGCCGCAAG_1	E_bSC	2039	1178	E-bSC	3.4821	2
AAGTAACCCAATCAGTTTACACCTTAG_1	E_bSC	2195	1243	E-bSC	3.14351	1
AAGTAACCCAATTATAACGGCACAACA_1	E_bSC	5135	2430	E-bSC	6.42648	3
AAGTAACCCACAATATGGAATTCGGCG_1	E_bSC	2015	1259	E-bSC	3.77171	2
AAGTAACCCACAGTGGTAATGGGACTC_1	E_bSC	3874	1913	E-bSC	3.76871	1
AAGTAACCCACAGTGGTAGTTAGCCTA_1	E_bSC	8981	2647	E-bSC	5.12192	1
AAGTAACCCACCAGGTGTGGTGAGTTA_1	E_bSC	3184	1526	E-bSC	8.57412	5
AAGTAACCCACCAGGTGTGGTTGGACA_1	E_bSC	6758	3041	E-bSC	6.30364	4
AAGTAACCCACCTGAGTCACAAACTTT_1	E_bSC	3250	1655	E-bSC	3.81538	1
AAGTAACCCACCTGAGTCCACAAGTAT_1	E_bSC	2262	1152	E-bSC	3.40407	2
AAGTAACCCACGATGAATAATGTATCG_1	E_bSC	6105	2563	E-bSC	4.11138	5
AAGTAACCCACGCGAAGCTCCTCAATA_1	E_bSC	1845	1157	E-bSC	3.46883	2
AAGTAACCCACGCGAAGCTGTATGCGA_1	E_bSC	1534	871	E-bSC	3.06389	1
AAGTAACCCACTTCGAGCAGTTGTTCT_1	E_bSC	8577	2617	E-bSC	3.00804	2
AAGTAACCCACTTCGAGCCATAACGTT_1	E_bSC	2769	1351	E-bSC	3.79198	1
AAGTAACCCACTTGATGAACAGTAAAC_1	E_bSC	8218	3405	E-bSC	2.93259	4
AAGTAACCCACTTGATGAACATTCGGC_1	E_bSC	2220	1175	E-bSC	5.18018	1
AAGTAACCCACTTGATGAGGCTACAGA_1	E_bSC	1398	853	E-bSC	9.58512	5
AAGTAACCCAGAATGGAGTCTACGACA_1	E_bSC	2560	1409	E-bSC	4.0625	2
AAGTAACCCAGATAGTTCCATAACGTT_1	E_bSC	2237	1054	E-bSC	4.55968	1
AAGTAACCCAGGAGGCGCAAAGTCATT_1	E_bSC	7484	3013	E-bSC	4.85035	3
AAGTAACCCAGGAGGCGCATCATTCTG_1	E_bSC	4508	1834	E-bSC	1.04259	1
AAGTAACCCAGGCAGCTAAAATTACAG_1	E_bSC	4044	1779	E-bSC	4.22849	2
AAGTAACCCAGGGCTGGTACAAACTTT_1	E_bSC	2953	1332	E-bSC	3.25093	1
AAGTAACCCAGGGCTGGTCAGCCTGGC_1	E_bSC	2255	1255	E-bSC	5.27716	2
AAGTAACCCAGGTTCGCTGATAGAGGA_1	E_bSC	3171	1710	E-bSC	4.91958	1
AAGTAACCCAGTGAAAGGGCTCCTTGA_1	E_bSC	1973	1022	E-bSC	4.66295	1
AAGTAACCCATCAACCGAAGTAATTAG_1	E_bSC	3112	1381	E-bSC	6.71594	1
AAGTAACCCATCCAACCGCTATTAGCC_1	E_bSC	1942	1126	E-bSC	3.24408	1
AAGTAACCCATCCTAGGAGAACGACAA_1	E_bSC	1696	987	E-bSC	15.0354	5
AAGTAACCCATTACCAAGACGAACCAG_1	E_bSC	2280	1105	E-bSC	1.49123	1
AAGTAACCCATTACCAAGATGGTCCGT_1	E_bSC	906	399	E-bSC	8.27815	1
AAGTAACCCATTAGGCATCTATTAGCC_1	E_bSC	4521	1757	E-bSC	1.52621	1
AAGTAACCCCAACAACGGATCATTCTG_1	E_bSC	9186	2813	E-bSC	4.33268	1
AAGTAACCCCAACAACGGCAGGCATTT_1	E_bSC	852	452	E-bSC	10.3286	1
AAGTAACCCCAACAACGGCTACATGCG_1	E_bSC	3426	1814	E-bSC	1.7805	1
AAGTAACCCCAATTGATCACTAGACCG_1	E_bSC	2295	1292	E-bSC	4.88017	2
AAGTAACCCCACCTACCCAGTCTGTAC_1	E_bSC	3564	1610	E-bSC	4.34905	1
AAGTAACCCCACCTACCCCTATCATGA_1	E_bSC	5353	2344	E-bSC	3.17579	2
AAGTAACCCCACTCGAGAACTCATACG_1	E_bSC	9396	3450	E-bSC	5.87484	2
AAGTAACCCCAGAAATCGAAATGGAGG_1	E_bSC	4383	1668	E-bSC	3.71891	1
AAGTAACCCCAGTGCCCGCAACGATCT_1	E_bSC	3838	1548	E-bSC	4.9505	2
AAGTAACCCCCATGCACAGCTCCTTGA_1	E_bSC	2124	1273	E-bSC	5.50847	6
AAGTAACCCCCATGCACATGAAGCCAA_1	E_bSC	3253	1910	E-bSC	4.98002	4
AAGTAACCCCGCTAAGCACGTACTACG_1	E_bSC	991	692	E-bSC	7.16448	1
AAGTAACCCCGTTCGGTAACAGTAAAC_1	E_bSC	911	616	E-bSC	11.8551	1
AAGTAACCCCTCTCTCAATGCATAGTA_1	E_bSC	1868	928	E-bSC	2.19486	1
AAGTAACCCCTTGCTTCAACTCCAGGG_1	E_bSC	7872	2411	E-bSC	5.00508	1
AAGTAACCCCTTGCTTCAACTGAATTC_1	E_bSC	2012	1238	E-bSC	3.03181	4
AAGTAACCCCTTGCTTCACGTACTACG_1	E_bSC	4508	1813	E-bSC	5.21295	1
AAGTAACCCGACCTTAGAAAAGAGGCC_1	E_bSC	2178	1233	E-bSC	2.75482	1
AAGTAACCCGACCTTAGACTATCATGA_1	E_bSC	3889	1798	E-bSC	6.0684	6
AAGTAACCCGATGAACTGACTCCAGGG_1	E_bSC	2745	1243	E-bSC	5.20947	1
AAGTAACCCGATTCATCACTATTAGCC_1	E_bSC	7053	2972	E-bSC	2.11258	2
AAGTAACCCGATTCATCACTCAAGACA_1	E_bSC	3205	1737	E-bSC	6.64587	2
AAGTAACCCGATTCATCACTGTACGGA_1	E_bSC	8029	3161	E-bSC	5.71678	3
AAGTAACCCGCATGGCTATGTCTATCA_1	E_bSC	1557	925	E-bSC	2.76172	2
AAGTAACCCGCCAATGTATCTCGGTTA_1	E_bSC	7732	2543	E-bSC	3.62131	2
AAGTAACCCGCCTGTTCAACTGAATTC_1	E_bSC	6046	2738	E-bSC	5.77241	4
AAGTAACCCGCTAACTCAGGCACAACA_1	E_bSC	9560	3094	E-bSC	2.5	1
AAGTAACCCGTGTGTCGAGATCTCTTA_1	E_bSC	4151	1692	E-bSC	5.95037	2
AAGTAACCCTACAGGATAAAGTTTACG_1	E_bSC	2156	1243	E-bSC	1.76252	1
AAGTAACCCTACTAGTCAGCTATGGAA_1	E_bSC	3182	1611	E-bSC	4.68259	2
AAGTAACCCTAGAACACAACTGAATTC_1	E_bSC	1560	1011	E-bSC	3.78205	3
AAGTAACCCTAGAACACACAATACAAG_1	E_bSC	2542	1477	E-bSC	3.4225	2
AAGTAACCCTCATCCTAAAAGGCCGCA_1	E_bSC	3978	1510	E-bSC	2.33786	1
AAGTAACCCTCATCCTAACTATCATGA_1	E_bSC	1503	799	E-bSC	5.78842	1
AAGTAACCCTCATTGAGATCAGATTCA_1	E_bSC	5036	2411	E-bSC	5.65925	5
AAGTAACCCTGTGAAGAAAGCCTGGTT_1	E_bSC	4457	2256	E-bSC	5.13799	5
AAGTAACCCTGTTCTCCAATGGTCCGT_1	E_bSC	7772	3261	E-bSC	3.95008	5
AATATTGGGAAATAAATAACAGTAAAC_1	E_bSC	5119	2354	E-bSC	3.06701	2
AATATTGGGAACCAAAGTCAAGTAGAA_1	E_bSC	1740	983	E-bSC	5.22989	1
AATATTGGGAACCCTCGGAAAGTCATT_1	E_bSC	2711	1231	E-bSC	9.4799	2
AATATTGGGAACCCTCGGACTGAATTC_1	E_bSC	2760	1410	E-bSC	5.57971	2
AATATTGGGAAGGACTATCATAGGTCA_1	E_bSC	11673	4047	E-bSC	4.98586	4
AATATTGGGAATTATAACAATTCGGCG_1	E_bSC	1812	884	E-bSC	4.69095	1
AATATTGGGAATTATAACGCAACATTA_1	E_bSC	2816	1495	E-bSC	2.23722	1
AATATTGGGACCAGGTGTCAACGATCT_1	E_bSC	5741	2521	E-bSC	7.22871	4
AATATTGGGACCTGAGTCGAACGACAA_1	E_bSC	1353	848	E-bSC	5.02587	1
AATATTGGGACGACCACCCTAAGCTTC_1	E_bSC	3536	1559	E-bSC	3.45023	1
AATATTGGGACGCGAAGCAACATCCAT_1	E_bSC	8736	3205	E-bSC	3.59432	2
AATATTGGGACGCGAAGCCGTCTAGGT_1	E_bSC	1675	1088	E-bSC	4.89552	6
AATATTGGGACTATCCTCTCTACGACA_1	E_bSC	10676	3150	E-bSC	5.40465	1
AATATTGGGACTTCGAGCCTGTACGGA_1	E_bSC	3900	1786	E-bSC	5.97436	1
AATATTGGGAGAGGACCAGATCAGCGA_1	E_bSC	1008	558	E-bSC	3.37302	1
AATATTGGGAGATAGTTCACAAGTGCA_1	E_bSC	4125	1500	E-bSC	8.55758	2
AATATTGGGAGGAGGCGCAAATTACAG_1	E_bSC	3338	1697	E-bSC	2.90593	2
AATATTGGGAGGAGGCGCACAGTAAAC_1	E_bSC	4524	2047	E-bSC	4.19982	1
AATATTGGGAGGTTCGCTCAAGTAGAA_1	E_bSC	4798	2399	E-bSC	4.81451	6
AATATTGGGAGGTTCGCTCTACATGCG_1	E_bSC	1732	1051	E-bSC	5.94688	1
AATATTGGGAGTGAAAGGTGTCTATCA_1	E_bSC	3969	1890	E-bSC	3.1746	2
AATATTGGGAGTGTTGTCATATTGTAA_1	E_bSC	1066	730	E-bSC	4.59662	5
AATATTGGGATCCAACCGATATTGTAA_1	E_bSC	1390	775	E-bSC	4.53237	2
AATATTGGGATCCAACCGGAACGACAA_1	E_bSC	7317	3075	E-bSC	3.8267	2
AATATTGGGATGAGTTACCTATTAGCC_1	E_bSC	3134	1674	E-bSC	2.96745	2
AATATTGGGCAATTGATCACGCTGTTG_1	E_bSC	2910	1515	E-bSC	3.71134	2
AATATTGGGCACAAAGGCCTATTAGCC_1	E_bSC	8401	3469	E-bSC	3.71384	5
AATATTGGGCACCAGGTAAACAACGCG_1	E_bSC	2923	1144	E-bSC	2.25795	1
AATATTGGGCACCAGGTAGATAGAGGA_1	E_bSC	1731	800	E-bSC	12.6516	1
AATATTGGGCACTCGAGAGATCTCTTA_1	E_bSC	2219	1209	E-bSC	2.92925	1
AATATTGGGCACTTATGTAACATCCAT_1	E_bSC	5589	1826	E-bSC	2.326	2
AATATTGGGCAGCACTTCCACAAGTAT_1	E_bSC	3452	1813	E-bSC	3.99768	2
AATATTGGGCAGTGCCCGCATAACGTT_1	E_bSC	3517	1828	E-bSC	10.4635	5
AATATTGGGCCGTATCTAGGTGAGTTA_1	E_bSC	7443	2906	E-bSC	9.92879	4
AATATTGGGCGCTAAGCAAATTACCGG_1	E_bSC	3006	1704	E-bSC	3.06055	2
AATATTGGGCGCTAAGCATCTCACGGA_1	E_bSC	5014	2528	E-bSC	4.94615	4
AATATTGGGCGTTCGGTAACATTCGGC_1	E_bSC	7288	3011	E-bSC	2.3326	2
AATATTGGGCTAGGTCCTACAACTAGT_1	E_bSC	1798	1059	E-bSC	5.61735	1
AATATTGGGCTAGGTCCTGCTCCTTGA_1	E_bSC	2130	1132	E-bSC	3.94366	2
AATATTGGGCTTGCTTCAAATTCGGCG_1	E_bSC	6145	2053	E-bSC	4.50773	1
AATATTGGGCTTGCTTCATCAGATTCA_1	E_bSC	5407	2460	E-bSC	4.86407	5
AATATTGGGGACACTTAACTACATGCG_1	E_bSC	1777	1100	E-bSC	5.17727	5
AATATTGGGGAGTGCGAAAATGTATCG_1	E_bSC	1077	681	E-bSC	3.24977	6
AATATTGGGGAGTGCGAAAGCTATGTG_1	E_bSC	1273	806	E-bSC	11.5475	2
AATATTGGGGATTCATCAAATGTATCG_1	E_bSC	1565	1019	E-bSC	11.885	3
AATATTGGGGCCAATGTAACGAACCAG_1	E_bSC	3326	1849	E-bSC	4.57005	4
AATATTGGGGCCTGTTCACAATACAAG_1	E_bSC	4862	1818	E-bSC	4.36035	1
AATATTGGGGGAATGATAAGTTGCATC_1	E_bSC	3569	1788	E-bSC	4.65116	2
AATATTGGGGTACATCTATACTTCGGA_1	E_bSC	8730	2437	E-bSC	5.61283	1
AATATTGGGGTGCAGTAAAATAAACAA_1	E_bSC	15896	4403	E-bSC	2.64217	3
AATATTGGGGTGCAGTAAAATTCGGCG_1	E_bSC	1761	985	E-bSC	5.2243	1
AATATTGGGGTGTGTCGAAAGCCTTCT_1	E_bSC	2476	1308	E-bSC	5.00808	1
AATATTGGGTACAGGATAACAAACTTT_1	E_bSC	2119	1133	E-bSC	4.1529	1
AATATTGGGTACAGGATACAACGATCT_1	E_bSC	3213	1498	E-bSC	3.54809	1
AATATTGGGTAGTCTTGACAACCTCCA_1	E_bSC	5950	2465	E-bSC	4.84034	1
AATATTGGGTAGTCTTGATGTCTATCA_1	E_bSC	3758	1554	E-bSC	3.51251	2
AATATTGGGTCGTTAGCAACTCATACG_1	E_bSC	2404	1345	E-bSC	3.41098	1
AATATTGGGTCGTTAGCACACAAGTAT_1	E_bSC	2252	1035	E-bSC	6.12789	1
AATATTGGGTCGTTAGCACGTCTAGGT_1	E_bSC	5892	2362	E-bSC	10.5737	4
AATATTGGGTGACAGACACTCAAGACA_1	E_bSC	3070	1846	E-bSC	3.87622	4
AATATTGGGTGTTCTCCAAATGTATCG_1	E_bSC	3157	1561	E-bSC	3.26259	2
AATATTGGGTTGGTATGAAGTTGTTCT_1	E_bSC	2859	1585	E-bSC	5.42148	2
AATCGAATGAAACGTACCAAGTTTACG_1	E_bSC	1838	880	E-bSC	2.93798	1
AATCGAATGAAATAAATAGGCACAACA_1	E_bSC	2527	1488	E-bSC	4.31342	5
AATCGAATGAACCAAAGTGCTATGGAA_1	E_bSC	3372	1577	E-bSC	2.99526	2
AATCGAATGAACCCTCGGACTGAATTC_1	E_bSC	8847	3532	E-bSC	4.78128	4
AATCGAATGAACCCTCGGTCTACGACA_1	E_bSC	2635	1408	E-bSC	2.58065	1
AATCGAATGAAGAGTAGAACATTCGGC_1	E_bSC	2305	1290	E-bSC	3.38395	1
AATCGAATGAAGCTACTTGGTGAGTTA_1	E_bSC	2377	995	E-bSC	4.50147	1
AATCGAATGAAGGACTATACAACTAGT_1	E_bSC	7213	2706	E-bSC	3.70165	1
AATCGAATGACCAAAATGCAATACAAG_1	E_bSC	3050	1352	E-bSC	3.14754	1
AATCGAATGACCAGGTGTACAAGTGCA_1	E_bSC	1146	755	E-bSC	3.40314	4
AATCGAATGACCAGGTGTAGTCTGTAC_1	E_bSC	2436	1047	E-bSC	5.78818	2
AATCGAATGACTGTTAGAATCGAGTCT_1	E_bSC	6100	2276	E-bSC	3.70492	1
AATCGAATGACTTTAACTATCGAGTCT_1	E_bSC	2667	1575	E-bSC	5.81177	5
AATCGAATGAGAATGGAGTTCAGCTCA_1	E_bSC	3200	1309	E-bSC	4.78125	1
AATCGAATGAGATAGTTCCACGATCCG_1	E_bSC	2168	1279	E-bSC	4.33579	2
AATCGAATGAGCTGCCGTAAGGCCGCA_1	E_bSC	2565	1218	E-bSC	5.10721	2
AATCGAATGAGGATTCAACAAGTAGAA_1	E_bSC	2764	1329	E-bSC	5.4631	1
AATCGAATGAGGATTCAAGGCTACAGA_1	E_bSC	3206	1236	E-bSC	4.55396	1
AATCGAATGAGGCAGCTAAATTCGGCG_1	E_bSC	2927	1688	E-bSC	4.98804	4
AATCGAATGAGGGCTGGTCATAACGTT_1	E_bSC	2892	1458	E-bSC	3.90733	1
AATCGAATGATTAGGCATTCTCACGGA_1	E_bSC	1746	885	E-bSC	3.4937	1
AATCGAATGATTCATCGTACTAGACCG_1	E_bSC	5708	2475	E-bSC	5.93903	5
AATCGAATGCAATTGATCGGCACAACA_1	E_bSC	1947	1133	E-bSC	3.9548	1
AATCGAATGCACAAAGGCCATAGGTCA_1	E_bSC	1415	853	E-bSC	3.81625	4
AATCGAATGCACCAGGTAAAAGAGGCC_1	E_bSC	2663	1333	E-bSC	6.68419	0
AATCGAATGCACCTACCCCTAGATAGA_1	E_bSC	3445	1802	E-bSC	4.99274	6
AATCGAATGCACTCGAGAAACAACGCG_1	E_bSC	11532	3820	E-bSC	4.18835	3
AATCGAATGCACTCGAGAAATGTATCG_1	E_bSC	9532	3362	E-bSC	6.13722	3
AATCGAATGCACTCGAGACTCAAGACA_1	E_bSC	2691	1464	E-bSC	6.54032	5
AATCGAATGCACTTATGTCAACGATCT_1	E_bSC	6297	2276	E-bSC	1.76274	1
AATCGAATGCAGAAATCGAGTCTGTAC_1	E_bSC	1984	1202	E-bSC	2.87298	1
AATCGAATGCAGAAATCGTCTCACGGA_1	E_bSC	2470	1371	E-bSC	5.02024	2
AATCGAATGCAGCACTTCAGCCGCAAG_1	E_bSC	6582	2343	E-bSC	22.3184	4
AATCGAATGCCATGCACAAAGGCCGCA_1	E_bSC	1950	1231	E-bSC	3.64103	5
AATCGAATGCCATGCACACTATCATGA_1	E_bSC	3085	1730	E-bSC	3.98703	2
AATCGAATGCTCTCTCAAACAAACTTT_1	E_bSC	5677	2169	E-bSC	3.52299	1
AATCGAATGGATTCATCAGCTATGGAA_1	E_bSC	7020	2672	E-bSC	6.90883	1
AATCGAATGGATTCATCAGTAGAAGCA_1	E_bSC	4775	2277	E-bSC	4.56545	2
AATCGAATGGGAATGATAGCAACATTA_1	E_bSC	7691	2451	E-bSC	5.14888	1
AATCGAATGGTGCAGTAACATAGGTCA_1	E_bSC	4020	1283	E-bSC	4.70149	2
AATCGAATGGTGCAGTAATGTCTATCA_1	E_bSC	1742	901	E-bSC	2.52583	1
AATCGAATGTACTAGTCATGTATGCGA_1	E_bSC	10831	3695	E-bSC	5.77971	3
AATCGAATGTAGGGATACCAAGTAGAA_1	E_bSC	8003	2567	E-bSC	4.71073	1
AATCGAATGTAGTGACTACACAAGTAT_1	E_bSC	12069	3303	E-bSC	3.57113	1
AATCGAATGTAGTGACTATCCTCAATA_1	E_bSC	4847	2038	E-bSC	3.89932	2
AATCGAATGTCATTGAGAACGTGGGAG_1	E_bSC	2233	1260	E-bSC	4.65741	5
AATCGAATGTCATTGAGACTATCATGA_1	E_bSC	2991	1305	E-bSC	4.58041	1
AATCGAATGTCATTGAGAGTAGAAGCA_1	E_bSC	6745	2382	E-bSC	2.62417	2
AATCGAATGTGACAGACATACTTCGGA_1	E_bSC	1899	1017	E-bSC	2.42233	1
AATCGAATGTGTGAAGAACTACATGCG_1	E_bSC	3345	1595	E-bSC	6.30792	2
AATCGAATGTGTGAAGAACTATTAGCC_1	E_bSC	2644	1425	E-bSC	6.46747	2
AATCGAATGTTCCATTGAAACAGAAAC_1	E_bSC	3244	1675	E-bSC	5.73366	2
AATCGAATGTTGGAGGTAAAAGTCATT_1	E_bSC	3148	1644	E-bSC	7.78272	2
ACAAGGATCAAACGTACCGATCAGCGA_1	E_bSC	2850	1307	E-bSC	4.45614	1
ACAAGGATCAAACTGCGCGGCTACAGA_1	E_bSC	3316	1774	E-bSC	8.71532	5
ACAAGGATCAACCAAAGTCAACCTCCA_1	E_bSC	3094	1382	E-bSC	3.65223	1
ACAAGGATCAACCCTCGGCATAGGTCA_1	E_bSC	1030	656	E-bSC	4.27184	1
ACAAGGATCAAGAGTAGAACTACATAT_1	E_bSC	11472	3708	E-bSC	5.24756	4
ACAAGGATCAAGGACTATAACGTGTGA_1	E_bSC	2553	1132	E-bSC	10.5758	2
ACAAGGATCACACATGTCACAGTAAAC_1	E_bSC	4296	2031	E-bSC	13.5242	4
ACAAGGATCACCAGGTGTTGCATAGTA_1	E_bSC	5907	2558	E-bSC	4.14762	2
ACAAGGATCACGACCACCAAAGTCATT_1	E_bSC	8416	3254	E-bSC	7.14116	3
ACAAGGATCACGATGAATCACAAGTAT_1	E_bSC	691	393	E-bSC	15.4848	1
ACAAGGATCACTGTTAGAATGGGACTC_1	E_bSC	4842	2117	E-bSC	11.3383	2
ACAAGGATCACTTGATGATACTTCGGA_1	E_bSC	12482	4255	E-bSC	3.59718	4
ACAAGGATCAGATAGTTCACGAACCAG_1	E_bSC	3128	1462	E-bSC	3.48465	2
ACAAGGATCAGCGACACCAATAAACAA_1	E_bSC	1143	839	E-bSC	5.68679	5
ACAAGGATCAGCTGCCGTACAAGTGCA_1	E_bSC	4634	2089	E-bSC	3.53906	2
ACAAGGATCAGGATTCAAACTACATAT_1	E_bSC	6328	1946	E-bSC	5.81542	1
ACAAGGATCAGGCAGCTACGTCTAGGT_1	E_bSC	10306	3495	E-bSC	5.07471	3
ACAAGGATCAGGGCTGGTCGTCTAGGT_1	E_bSC	2173	1072	E-bSC	4.18776	1
ACAAGGATCATCAACCGACAATAGGGT_1	E_bSC	4815	2286	E-bSC	4.54829	2
ACAAGGATCATCCAACCGCATAGGTCA_1	E_bSC	3642	1941	E-bSC	4.36573	1
ACAAGGATCATCCTAGGATGTATGCGA_1	E_bSC	3546	1427	E-bSC	4.51213	2
ACAAGGATCCACAAAGGCCGTACTACG_1	E_bSC	3150	1445	E-bSC	4.19048	2
ACAAGGATCCACCCAAAGCTATTAGCC_1	E_bSC	2585	1125	E-bSC	3.55899	1
ACAAGGATCCACTTATGTATCGAGTCT_1	E_bSC	1977	1113	E-bSC	4.1477	4
ACAAGGATCCAGTGCCCGAACAACGCG_1	E_bSC	2460	1239	E-bSC	4.14634	1
ACAAGGATCCAGTGCCCGCGTACTACG_1	E_bSC	9283	2851	E-bSC	3.88883	1
ACAAGGATCCGCTAAGCAAAAGAGGCC_1	E_bSC	2007	994	E-bSC	5.33134	2
ACAAGGATCCTAGGTCCTATATTGTAA_1	E_bSC	5000	2197	E-bSC	5.94	5
ACAAGGATCCTAGGTCCTCATGAATGA_1	E_bSC	3364	1531	E-bSC	4.96433	1
ACAAGGATCCTTGCTTCAATATTGTAA_1	E_bSC	2461	1396	E-bSC	5.24177	6
ACAAGGATCGACACTTAACTCAAGACA_1	E_bSC	7701	2547	E-bSC	3.63589	1
ACAAGGATCGACCTTAGACACAAGTAT_1	E_bSC	2423	1365	E-bSC	6.52084	5
ACAAGGATCGATGAACTGCTGTACGGA_1	E_bSC	4639	2108	E-bSC	4.18194	2
ACAAGGATCGATTCATCAAAGTTTACG_1	E_bSC	4231	1772	E-bSC	2.71803	2
ACAAGGATCGCATGGCTAACATTCGGC_1	E_bSC	2245	1118	E-bSC	3.25167	1
ACAAGGATCGCATGGCTATTCAGCTCA_1	E_bSC	2230	947	E-bSC	2.19731	1
ACAAGGATCGCCAATGTAACAAGTGCA_1	E_bSC	1618	808	E-bSC	6.42769	1
ACAAGGATCGCCTGTTCAAGCCTGGTT_1	E_bSC	3200	1939	E-bSC	4.625	4
ACAAGGATCGGAGTCTAAACATTCGGC_1	E_bSC	2353	1234	E-bSC	4.71738	2
ACAAGGATCGGAGTCTAAGATCAGCGA_1	E_bSC	4705	1791	E-bSC	6.18491	1
ACAAGGATCGGAGTCTAATCCTCAATA_1	E_bSC	11277	3342	E-bSC	4.07023	1
ACAAGGATCGTACATCTATCAGATTCA_1	E_bSC	3551	1551	E-bSC	4.87187	1
ACAAGGATCGTGTGTCGAACACCTTAG_1	E_bSC	949	710	E-bSC	2.21286	5
ACAAGGATCTCATTGAGAGATAGAGGA_1	E_bSC	2329	1252	E-bSC	1.93216	1
ACAAGGATCTCGTTAGCACAATACAAG_1	E_bSC	4427	2266	E-bSC	2.52993	5
ACACACAAAAAACGTACCAACGTGTGA_1	E_bSC	8161	2647	E-bSC	3.47997	1
ACACACAAAAAACTGCGCGTTAGCCTA_1	E_bSC	1350	733	E-bSC	4.88889	1
ACACACAAAAACCAAAGTACAACTAGT_1	E_bSC	3754	1880	E-bSC	4.60842	2
ACACACAAAAACCCTCGGAGTAATTAG_1	E_bSC	5297	1918	E-bSC	4.3232	1
ACACACAAAAACCCTCGGTCCTCAATA_1	E_bSC	7559	2597	E-bSC	4.16722	1
ACACACAAAAAGCTACTTCTAGATAGA_1	E_bSC	1301	628	E-bSC	8.99308	1
ACACACAAAAAGGACTATACTCCAGGG_1	E_bSC	2829	1492	E-bSC	5.33758	2
ACACACAAAAATCAGTTTAAATGGAGG_1	E_bSC	4735	2342	E-bSC	5.51214	4
ACACACAAAAATCCTGAACAGCCTGGC_1	E_bSC	5836	2465	E-bSC	3.70117	2
ACACACAAAACCAAAATGCAGCCTGGC_1	E_bSC	3261	1694	E-bSC	4.2625	2
ACACACAAAACTATCCTCACACCTTAG_1	E_bSC	7416	2565	E-bSC	5.23193	1
ACACACAAAACTGTTAGACTAAGCTTC_1	E_bSC	6445	2654	E-bSC	7.10628	4
ACACACAAAACTTCGAGCACGTGGGAG_1	E_bSC	3562	1851	E-bSC	3.22852	5
ACACACAAAACTTCGAGCCAATACAAG_1	E_bSC	3783	1861	E-bSC	4.91673	2
ACACACAAAACTTTAACTTGTATGCGA_1	E_bSC	4932	2476	E-bSC	4.0957	2
ACACACAAAAGAGGACCAAGTCTGTAC_1	E_bSC	5869	2528	E-bSC	4.95826	3
ACACACAAAAGATAGTTCCTAGATAGA_1	E_bSC	2339	1405	E-bSC	4.91663	6
ACACACAAAAGCTGCCGTGGCACAACA_1	E_bSC	2265	1096	E-bSC	5.82781	2
ACACACAAAAGGAGGCGCGATGGTCCA_1	E_bSC	1718	1066	E-bSC	5.06403	2
ACACACAAAAGGATTCAAACAAGTGCA_1	E_bSC	6806	2323	E-bSC	5.03967	1
ACACACAAAAGTGAAAGGGGTTGGACA_1	E_bSC	1374	865	E-bSC	2.62009	2
ACACACAAAATCCAACCGATATTGTAA_1	E_bSC	1579	921	E-bSC	3.67321	1
ACACACAAAATCCAACCGCAACCTCCA_1	E_bSC	2907	1534	E-bSC	3.92157	2
ACACACAAAATTACCAAGACTGAATTC_1	E_bSC	6669	2709	E-bSC	2.66907	1
ACACACAAAATTCATCGTACTCCAGGG_1	E_bSC	4495	2263	E-bSC	8.80979	5
ACACACAAAATTCATCGTCAACGATCT_1	E_bSC	5757	2659	E-bSC	5.03735	4
ACACACAAACACCAGGTAAAGCCTTCT_1	E_bSC	4986	1961	E-bSC	3.65022	1
ACACACAAACACCCAAAGCAAACGTGG_1	E_bSC	5185	1964	E-bSC	5.70878	1
ACACACAAACACTCGAGAGATGGTCCA_1	E_bSC	2917	1413	E-bSC	2.98252	1
ACACACAAACACTTATGTAACGTGTGA_1	E_bSC	2588	1412	E-bSC	4.59815	2
ACACACAAACAGCACTTCGATAGAGGA_1	E_bSC	1222	829	E-bSC	3.60065	5
ACACACAAACAGCACTTCGGTGAGTTA_1	E_bSC	4756	2120	E-bSC	4.18419	5
ACACACAAACCATGCACACAATACAAG_1	E_bSC	1583	945	E-bSC	5.81175	1
ACACACAAACCGACAAGAACATTCGGC_1	E_bSC	3898	1944	E-bSC	7.87583	5
ACACACAAACCGTATCTAGTCTTGGCA_1	E_bSC	1465	731	E-bSC	1.843	1
ACACACAAACGCTAAGCAGGTTGGACA_1	E_bSC	3529	1719	E-bSC	3.76877	2
ACACACAAACTCTCTCAAAACAGAAAC_1	E_bSC	1967	1144	E-bSC	0	2
ACACACAAACTCTCTCAAAATTACCGG_1	E_bSC	2049	1062	E-bSC	4.19717	2
ACACACAAACTTGCTTCAAAGTTTACG_1	E_bSC	3267	1806	E-bSC	4.16284	6
ACACACAAAGAGTGCGAAATGGTCCGT_1	E_bSC	2861	1327	E-bSC	3.14575	1
ACACACAAAGCCTGTTCACGTACTACG_1	E_bSC	3111	1614	E-bSC	5.68949	2
ACACACAAAGCCTGTTCAGGCTACAGA_1	E_bSC	1631	990	E-bSC	5.70202	0
ACACACAAAGCCTGTTCAGTTAGCCTA_1	E_bSC	7477	2931	E-bSC	3.70469	6
ACACACAAAGCTAACTCAAACGTGTGA_1	E_bSC	2459	1144	E-bSC	2.39935	1
ACACACAAAGCTAACTCAATCATTCTG_1	E_bSC	1896	1093	E-bSC	10.443	5
ACACACAAAGTGTGTCGATCCGTCTTA_1	E_bSC	980	659	E-bSC	2.44898	4
ACACACAAATACTAGTCAGATAGAGGA_1	E_bSC	4989	2165	E-bSC	9.22028	4
ACACACAAATAGAACACAAATTCGGCG_1	E_bSC	7373	2910	E-bSC	6.95782	4
ACACACAAATAGTCTTGAGGCTACAGA_1	E_bSC	1871	1124	E-bSC	8.124	2
ACACACAAATATAGCCCTATGGGACTC_1	E_bSC	1023	797	E-bSC	3.22581	5
ACACACAAATCATCCTAAAAGCCTTCT_1	E_bSC	3323	1506	E-bSC	4.57418	1
ACACACAAATCATCCTAACAAACGTGG_1	E_bSC	5480	2144	E-bSC	2.09854	1
ACACACAAATGTTCTCCACTCAAGACA_1	E_bSC	1575	996	E-bSC	3.68254	1
ACACACAAATTCCATTGAAAGCCTTCT_1	E_bSC	3070	1506	E-bSC	3.48534	1
ACACACAAATTGGAGGTACAGGCATTT_1	E_bSC	2491	1113	E-bSC	5.66038	1
ACACACAAATTGGTATGAAACAGAAAC_1	E_bSC	1853	987	E-bSC	5.99029	5
ACACGAGATAAACTGCGCAAGGCCGCA_1	E_bSC	1109	646	E-bSC	6.31199	1
ACACGAGATAAGAGTAGAGCAACATTA_1	E_bSC	2783	1600	E-bSC	3.70104	1
ACACGAGATAAGAGTAGAGTTAGCCTA_1	E_bSC	2575	1282	E-bSC	2.83495	1
ACACGAGATAATCAGTTTAATAAACAA_1	E_bSC	7055	3038	E-bSC	2.79235	4
ACACGAGATAATCAGTTTCAAGTAGAA_1	E_bSC	2366	1060	E-bSC	4.56467	2
ACACGAGATAATCAGTTTGATAGAGGA_1	E_bSC	1930	1131	E-bSC	2.79793	1
ACACGAGATAATCCTGAAGTTAGCCTA_1	E_bSC	6147	2207	E-bSC	4.79909	1
ACACGAGATACAATATGGCGTACTACG_1	E_bSC	1998	1137	E-bSC	6.85686	5
ACACGAGATACAGTGGTACAAGTAGAA_1	E_bSC	2598	1344	E-bSC	10.7005	5
ACACGAGATACAGTGGTACGTACTACG_1	E_bSC	3219	1534	E-bSC	3.63467	2
ACACGAGATACCAAAATGAAGTTTACG_1	E_bSC	3175	1645	E-bSC	5.48031	2
ACACGAGATACCTGAGTCACAAGTGCA_1	E_bSC	1753	1002	E-bSC	8.15744	1
ACACGAGATACCTGAGTCTTCAGCTCA_1	E_bSC	4431	2168	E-bSC	3.47551	2
ACACGAGATACGCGAAGCGCAACATTA_1	E_bSC	5467	2048	E-bSC	3.93269	1
ACACGAGATACTTGATGAAGCCGCAAG_1	E_bSC	3813	2012	E-bSC	7.76292	4
ACACGAGATACTTGATGACAGGGAGGG_1	E_bSC	3864	1541	E-bSC	2.58799	2
ACACGAGATAGCGACACCAGCTATGTG_1	E_bSC	2789	1180	E-bSC	7.31445	1
ACACGAGATAGGCAGCTACGTACTACG_1	E_bSC	3211	1418	E-bSC	3.05201	1
ACACGAGATAGGCAGCTAGGCACAACA_1	E_bSC	8991	3485	E-bSC	4.62685	3
ACACGAGATAGGTTCGCTTGTCTATCA_1	E_bSC	3785	1881	E-bSC	2.64201	2
ACACGAGATAGTGTTGTCCAAGTTTCC_1	E_bSC	1706	810	E-bSC	3.10668	2
ACACGAGATATCAACCGATACTTCGGA_1	E_bSC	4309	2083	E-bSC	5.91785	5
ACACGAGATATTACCAAGCAACGATCT_1	E_bSC	2202	1215	E-bSC	4.26885	1
ACACGAGATCAACAACGGTCCTCAATA_1	E_bSC	2564	1345	E-bSC	4.64119	1
ACACGAGATCAACAACGGTTCAGCTCA_1	E_bSC	1143	782	E-bSC	7.52406	5
ACACGAGATCAATTGATCAAATTACAG_1	E_bSC	7964	2825	E-bSC	7.38322	4
ACACGAGATCAATTGATCCATGAATGA_1	E_bSC	1713	1051	E-bSC	5.31232	2
ACACGAGATCACCCAAAGACGCTGTTG_1	E_bSC	8608	2594	E-bSC	3.51998	1
ACACGAGATCACTCGAGAAAGTTTACG_1	E_bSC	3860	1567	E-bSC	4.2228	1
ACACGAGATCACTCGAGAAATAAACAA_1	E_bSC	2783	1206	E-bSC	6.00072	1
ACACGAGATCACTCGAGATGTATGCGA_1	E_bSC	1786	1051	E-bSC	3.80739	1
ACACGAGATCACTTATGTACTGAATTC_1	E_bSC	2256	1156	E-bSC	2.08333	1
ACACGAGATCAGAAATCGCTGTACGGA_1	E_bSC	1433	781	E-bSC	3.27983	1
ACACGAGATCAGTGCCCGGGTGAGTTA_1	E_bSC	2641	1388	E-bSC	5.45248	2
ACACGAGATCGCTAAGCAAAGGGAACT_1	E_bSC	8661	3357	E-bSC	6.25794	3
ACACGAGATCTCTCTCAACAAGTAGAA_1	E_bSC	2729	1057	E-bSC	3.22462	1
ACACGAGATCTTGCTTCAACATTCGGC_1	E_bSC	1963	1208	E-bSC	7.23383	4
ACACGAGATGACCTTAGACTATCATGA_1	E_bSC	1337	779	E-bSC	5.90875	2
ACACGAGATGACCTTAGAGCTCCTTGA_1	E_bSC	5136	2562	E-bSC	5.78271	4
ACACGAGATGACCTTAGATCCGTCTTA_1	E_bSC	3121	1392	E-bSC	1.53797	1
ACACGAGATGAGTGCGAAGGCACAACA_1	E_bSC	4453	1738	E-bSC	4.3117	1
ACACGAGATGAGTGCGAATGCATAGTA_1	E_bSC	9886	2989	E-bSC	3.77301	1
ACACGAGATGCCAATGTAAATGTATCG_1	E_bSC	1489	911	E-bSC	3.76091	2
ACACGAGATGGAATGATATCCTCAATA_1	E_bSC	6420	2391	E-bSC	3.92523	1
ACACGAGATGGAGTCTAACAAGTTTCC_1	E_bSC	1399	890	E-bSC	10.2931	2
ACACGAGATGTACATCTAACTGAATTC_1	E_bSC	5548	2160	E-bSC	5.24513	1
ACACGAGATGTGCAGTAAAGTAATTAG_1	E_bSC	2529	1211	E-bSC	4.98221	1
ACACGAGATTACAGGATAAGTTGTTCT_1	E_bSC	2915	1419	E-bSC	3.56775	2
ACACGAGATTACTAGTCACTATTAGCC_1	E_bSC	2252	1116	E-bSC	5.55062	1
ACACGAGATTAGGGATACAACGTGTGA_1	E_bSC	15359	3597	E-bSC	12.9696	4
ACACGAGATTAGGGATACCTAAGCTTC_1	E_bSC	1866	1123	E-bSC	1.07181	1
ACACGAGATTAGTCTTGAAAGCCTTCT_1	E_bSC	5103	1894	E-bSC	4.35038	1
ACACGAGATTGTGAAGAAACAGTAAAC_1	E_bSC	1326	852	E-bSC	5.80694	1
ACACGAGATTTGGAGGTATACTTCGGA_1	E_bSC	2591	1379	E-bSC	11.154	2
ACACGCCGGAAACGTACCAATGTATCG_1	E_bSC	4401	2170	E-bSC	6.8848	5
ACACGCCGGAAACTGCGCAGCCGCAAG_1	E_bSC	3236	1882	E-bSC	4.82077	4
ACACGCCGGAAACTGCGCTTCAGCTCA_1	E_bSC	7682	2403	E-bSC	5.76673	1
ACACGCCGGAACCAAAGTAAGGGTCAG_1	E_bSC	2320	1122	E-bSC	6.2069	1
ACACGCCGGAACCCTCGGACTCATACG_1	E_bSC	3016	1653	E-bSC	6.8634	2
ACACGCCGGAACCCTCGGAGTCTGTAC_1	E_bSC	7065	2883	E-bSC	6.70913	3
ACACGCCGGAACTCATTGACGTGGGAG_1	E_bSC	1910	1024	E-bSC	4.65969	1
ACACGCCGGAAGGACTATTCCTCAATA_1	E_bSC	2306	1063	E-bSC	3.03556	1
ACACGCCGGAATCAGTTTACTCATACG_1	E_bSC	2484	1329	E-bSC	4.71014	2
ACACGCCGGACAATATGGCACAAGTAT_1	E_bSC	2454	1160	E-bSC	1.22249	1
ACACGCCGGACACATGTCATATTGTAA_1	E_bSC	1615	985	E-bSC	12.322	5
ACACGCCGGACACATGTCATGGTCCGT_1	E_bSC	2302	1148	E-bSC	4.38749	1
ACACGCCGGACAGTGGTACTAAGCTTC_1	E_bSC	4773	2277	E-bSC	5.86633	2
ACACGCCGGACCTGAGTCCAATACAAG_1	E_bSC	3041	1708	E-bSC	5.09701	2
ACACGCCGGACGCGAAGCTCTCGGTTA_1	E_bSC	3426	1453	E-bSC	2.83129	2
ACACGCCGGACTATCCTCAACAGAAAC_1	E_bSC	2401	1230	E-bSC	2.83215	1
ACACGCCGGACTGTTAGATCTACGACA_1	E_bSC	7552	3068	E-bSC	2.38347	2
ACACGCCGGACTTCGAGCAAGTTTACG_1	E_bSC	4589	2156	E-bSC	2.61495	1
ACACGCCGGACTTCGAGCCAATAGGGT_1	E_bSC	2282	1205	E-bSC	3.28659	1
ACACGCCGGACTTTAACTACATTCGGC_1	E_bSC	2950	1352	E-bSC	2.10169	1
ACACGCCGGAGAATGGAGAGTTGTTCT_1	E_bSC	12533	4054	E-bSC	6.44698	3
ACACGCCGGAGAATGGAGCAGCCTGGC_1	E_bSC	2260	1189	E-bSC	6.50442	2
ACACGCCGGAGAATGGAGCTAGATAGA_1	E_bSC	4274	2044	E-bSC	3.88395	2
ACACGCCGGAGCGACACCCACGATCCG_1	E_bSC	1317	905	E-bSC	5.31511	6
ACACGCCGGAGGATTCAAAACATCCAT_1	E_bSC	3158	1457	E-bSC	5.03483	1
ACACGCCGGAGTGAAAGGGTAGAAGCA_1	E_bSC	2382	1091	E-bSC	5.70949	1
ACACGCCGGAGTGAAAGGTCTCGGTTA_1	E_bSC	2887	1285	E-bSC	3.32525	2
ACACGCCGGATCCAACCGACGCTGTTG_1	E_bSC	1476	817	E-bSC	3.38753	4
ACACGCCGGATCCAACCGATCGAGTCT_1	E_bSC	1604	905	E-bSC	3.2419	1
ACACGCCGGATGAGTTACACAGGCTCC_1	E_bSC	2598	1229	E-bSC	1.80908	1
ACACGCCGGATTCATCGTTGTCTATCA_1	E_bSC	10392	3748	E-bSC	4.1378	4
ACACGCCGGCAACAACGGCACGATCCG_1	E_bSC	3137	1719	E-bSC	4.08033	2
ACACGCCGGCAAGACCTATGTCTATCA_1	E_bSC	2027	1137	E-bSC	3.45338	1
ACACGCCGGCAATTGATCACTCCAGGG_1	E_bSC	1230	719	E-bSC	6.26016	1
ACACGCCGGCACCAGGTATGCATAGTA_1	E_bSC	1193	772	E-bSC	1.5088	1
ACACGCCGGCACCCAAAGAAGGCCGCA_1	E_bSC	1540	744	E-bSC	4.41558	1
ACACGCCGGCACTCGAGAACGTGGGAG_1	E_bSC	2882	1511	E-bSC	4.68425	4
ACACGCCGGCACTCGAGACAATACAAG_1	E_bSC	2840	1536	E-bSC	10.8803	5
ACACGCCGGCCATGCACATCTACGACA_1	E_bSC	1448	817	E-bSC	2.48619	1
ACACGCCGGCCGACAAGATGAAGCCAA_1	E_bSC	1552	918	E-bSC	2.64175	1
ACACGCCGGCCGTATCTACACAAGTAT_1	E_bSC	3758	1834	E-bSC	1.94252	1
ACACGCCGGCTAGGTCCTAATAAACAA_1	E_bSC	1676	1011	E-bSC	2.38663	1
ACACGCCGGCTCTCTCAACGTACTACG_1	E_bSC	11441	3816	E-bSC	5.55895	3
ACACGCCGGCTTGCTTCAAAAGTCATT_1	E_bSC	9119	3352	E-bSC	3.82717	2
ACACGCCGGGACACTTAATGAAGCCAA_1	E_bSC	8514	2303	E-bSC	4.58069	1
ACACGCCGGGCATGGCTACAAGTTTCC_1	E_bSC	6828	2234	E-bSC	17.5308	4
ACACGCCGGGCATGGCTACAGGCATTT_1	E_bSC	912	522	E-bSC	18.6404	4
ACACGCCGGGCCAATGTAACAGTAAAC_1	E_bSC	4037	1759	E-bSC	3.46792	1
ACACGCCGGGCCTGTTCAATGGGACTC_1	E_bSC	3628	1573	E-bSC	3.25248	1
ACACGCCGGGCTAACTCAACATTCGGC_1	E_bSC	1241	632	E-bSC	4.99597	2
ACACGCCGGGGAATGATAGGTGAGTTA_1	E_bSC	5375	2095	E-bSC	5.17209	2
ACACGCCGGGTGCAGTAATCTACGACA_1	E_bSC	9802	2978	E-bSC	4.22363	1
ACACGCCGGTACAGGATAAACGTGTGA_1	E_bSC	1589	698	E-bSC	4.34235	1
ACACGCCGGTACAGGATAAATAAACAA_1	E_bSC	2201	1144	E-bSC	2.408	1
ACACGCCGGTACTAGTCAAATAAACAA_1	E_bSC	4130	2085	E-bSC	3.68039	5
ACACGCCGGTACTAGTCAGATCAGCGA_1	E_bSC	1877	1100	E-bSC	6.97922	5
ACACGCCGGTACTAGTCATCCTCAATA_1	E_bSC	3726	1734	E-bSC	2.71068	1
ACACGCCGGTAGTCTTGAACGAACCAG_1	E_bSC	3635	1898	E-bSC	2.36589	1
ACACGCCGGTAGTCTTGAAGCTATGTG_1	E_bSC	2088	1257	E-bSC	4.69349	1
ACACGCCGGTAGTCTTGACACAAGTAT_1	E_bSC	6431	2597	E-bSC	7.61934	5
ACACGCCGGTAGTCTTGACGTACTACG_1	E_bSC	7347	2492	E-bSC	4.17858	1
ACACGCCGGTATAGCCCTCAGGGAGGG_1	E_bSC	1366	755	E-bSC	2.92826	1
ACACGCCGGTCATTGAGAAAGCCTTCT_1	E_bSC	9412	3556	E-bSC	2.88993	4
ACACGCCGGTCATTGAGAACATTCGGC_1	E_bSC	7065	2388	E-bSC	5.70418	1
ACACGCCGGTGACAGACAACTCATACG_1	E_bSC	5573	2651	E-bSC	4.68329	5
ACACGCCGGTTCCATTGAGATCTCTTA_1	E_bSC	2985	1685	E-bSC	8.30821	2
ACACGCCGGTTGGAGGTAAACGTGTGA_1	E_bSC	6191	2332	E-bSC	4.15119	1
ACACGCCGGTTGGAGGTAACTAGACCG_1	E_bSC	7980	2735	E-bSC	7.40602	4
ACACGCCGGTTGGTATGAGATCAGCGA_1	E_bSC	2093	1113	E-bSC	3.53559	1
ACAGTTCCGAAACGTACCATATTGTAA_1	E_bSC	9825	3492	E-bSC	7.36896	4
ACAGTTCCGAAACTGCGCACACCTTAG_1	E_bSC	6328	2294	E-bSC	3.71365	2
ACAGTTCCGAACCAAAGTACAGTAAAC_1	E_bSC	4421	1762	E-bSC	3.48337	1
ACAGTTCCGAACCCTCGGAAGCCTTCT_1	E_bSC	1355	579	E-bSC	25.0923	2
ACAGTTCCGAACCCTCGGACTCATACG_1	E_bSC	6679	2110	E-bSC	8.35454	1
ACAGTTCCGAACTCATTGCAGGCATTT_1	E_bSC	3183	1389	E-bSC	2.16777	1
ACAGTTCCGAAGGACTATACAGTAAAC_1	E_bSC	3075	1751	E-bSC	2.73171	1
ACAGTTCCGAAGGACTATCAGCCTGGC_1	E_bSC	2256	1311	E-bSC	3.01418	1
ACAGTTCCGAATTATAACCAGCCTGGC_1	E_bSC	2917	1409	E-bSC	5.14227	2
ACAGTTCCGAATTATAACCTATTAGCC_1	E_bSC	4445	1808	E-bSC	3.32958	2
ACAGTTCCGACCAGGTGTACTAGACCG_1	E_bSC	7027	2383	E-bSC	4.04155	1
ACAGTTCCGACCTGAGTCAACAACGCG_1	E_bSC	6601	2403	E-bSC	9.7561	4
ACAGTTCCGACGACCACCCAATAGGGT_1	E_bSC	2080	1140	E-bSC	2.45192	1
ACAGTTCCGACGACCACCCATAGGTCA_1	E_bSC	1664	946	E-bSC	6.97115	2
ACAGTTCCGACGATGAATAGTAATTAG_1	E_bSC	3801	2112	E-bSC	4.91976	4
ACAGTTCCGACGATGAATGCTATGGAA_1	E_bSC	2002	998	E-bSC	3.4965	1
ACAGTTCCGACGATGAATGGCACAACA_1	E_bSC	1559	1000	E-bSC	5.51636	5
ACAGTTCCGACTATCCTCCAGGCATTT_1	E_bSC	3871	1881	E-bSC	14.3115	2
ACAGTTCCGACTTTAACTAATTACCGG_1	E_bSC	3402	1919	E-bSC	5.52616	6
ACAGTTCCGAGAATGGAGACTGAATTC_1	E_bSC	1426	716	E-bSC	6.66199	1
ACAGTTCCGAGCTGCCGTAAGGGAACT_1	E_bSC	3664	1768	E-bSC	3.73908	2
ACAGTTCCGAGGAGGCGCCTAAGCTTC_1	E_bSC	3215	1440	E-bSC	3.98134	1
ACAGTTCCGAGGCAGCTAAAATTACAG_1	E_bSC	5233	2510	E-bSC	4.94936	3
ACAGTTCCGAGGCAGCTAAAGGCCGCA_1	E_bSC	4608	2190	E-bSC	3.49392	1
ACAGTTCCGAGGCAGCTAACGCTGTTG_1	E_bSC	3447	1324	E-bSC	5.33798	1
ACAGTTCCGAGGCAGCTAATATTGTAA_1	E_bSC	2431	1134	E-bSC	4.52489	1
ACAGTTCCGAGTGAAAGGCTACATGCG_1	E_bSC	2396	1366	E-bSC	5.38397	5
ACAGTTCCGAGTGTTGTCACTACATAT_1	E_bSC	5254	2344	E-bSC	3.02627	1
ACAGTTCCGATGAGTTACCTATCATGA_1	E_bSC	5311	2153	E-bSC	3.16325	2
ACAGTTCCGATTCATCGTACTGAATTC_1	E_bSC	4094	1816	E-bSC	4.64094	2
ACAGTTCCGATTCATCGTGTCTTGGCA_1	E_bSC	2089	1167	E-bSC	3.39876	1
ACAGTTCCGCAAGACCTACTCAAGACA_1	E_bSC	2406	1139	E-bSC	4.2394	1
ACAGTTCCGCACAAAGGCAAAGAGGCC_1	E_bSC	2486	1401	E-bSC	2.65487	1
ACAGTTCCGCACAAAGGCCATGAATGA_1	E_bSC	3312	1456	E-bSC	6.94444	1
ACAGTTCCGCACCCAAAGGATCAGCGA_1	E_bSC	4376	2169	E-bSC	7.19835	4
ACAGTTCCGCACCTACCCCTATTAGCC_1	E_bSC	5477	2469	E-bSC	4.49151	2
ACAGTTCCGCACTCGAGAACGCTGTTG_1	E_bSC	3206	1851	E-bSC	4.70992	2
ACAGTTCCGCACTCGAGAAGTCTGTAC_1	E_bSC	3630	1446	E-bSC	3.0303	1
ACAGTTCCGCAGCACTTCCACGATCCG_1	E_bSC	4666	2294	E-bSC	6.96528	5
ACAGTTCCGCAGCACTTCTGCATAGTA_1	E_bSC	18392	4858	E-bSC	4.79013	3
ACAGTTCCGCGTTCGGTAACAACTAGT_1	E_bSC	5544	2735	E-bSC	5.17677	4
ACAGTTCCGCGTTCGGTACAATACAAG_1	E_bSC	6295	2886	E-bSC	5.51231	3
ACAGTTCCGCTAGGTCCTACAAGTGCA_1	E_bSC	6336	2913	E-bSC	6.1553	1
ACAGTTCCGCTTGCTTCACGTCTAGGT_1	E_bSC	1265	907	E-bSC	7.66798	4
ACAGTTCCGGATGAACTGAGTCTGTAC_1	E_bSC	1144	688	E-bSC	5.85664	1
ACAGTTCCGGCCAATGTAACTTACGAT_1	E_bSC	1781	993	E-bSC	4.60415	2
ACAGTTCCGGCTAACTCACAATACAAG_1	E_bSC	12468	4235	E-bSC	5.86301	4
ACAGTTCCGTACTAGTCAGGCTACAGA_1	E_bSC	1789	951	E-bSC	2.73896	1
ACAGTTCCGTAGGGATACCAGCCTGGC_1	E_bSC	2440	1198	E-bSC	4.5082	1
ACAGTTCCGTAGTGACTAACAGTAAAC_1	E_bSC	7417	3039	E-bSC	6.33679	5
ACAGTTCCGTCGTTAGCAAGTCTGTAC_1	E_bSC	4280	1718	E-bSC	4.01869	1
ACAGTTCCGTGTTCTCCAGCAACATTA_1	E_bSC	2225	934	E-bSC	5.39326	1
ACAGTTCCGTTCCATTGAAAGGGAACT_1	E_bSC	6241	2874	E-bSC	5.64012	4
ACAGTTCCGTTCCATTGACAACCTCCA_1	E_bSC	7140	2856	E-bSC	5.09804	5
ACAGTTCCGTTGCGTACAAACAACGCG_1	E_bSC	653	417	E-bSC	21.7458	0
ACAGTTCCGTTGCGTACACAAACGTGG_1	E_bSC	2720	1376	E-bSC	3.60294	1
ACAGTTCCGTTGCGTACACACGATCCG_1	E_bSC	6776	2320	E-bSC	4.58973	1
ACAGTTCCGTTGCGTACACAGGGAGGG_1	E_bSC	2194	1247	E-bSC	5.78851	1
ACATAAGCGAACTCATTGATGGTCCGT_1	E_bSC	5572	2037	E-bSC	2.01005	1
ACATAAGCGAAGGACTATCGTACTACG_1	E_bSC	3304	1485	E-bSC	2.93584	1
ACATAAGCGAAGGACTATGATCTCTTA_1	E_bSC	4155	1589	E-bSC	4.52467	1
ACATAAGCGAATTATAACACAACTAGT_1	E_bSC	3082	1358	E-bSC	3.6989	1
ACATAAGCGAATTATAACATCGAGTCT_1	E_bSC	11588	3273	E-bSC	3.79703	1
ACATAAGCGACGATGAATAAGGGTCAG_1	E_bSC	2799	1344	E-bSC	3.64416	1
ACATAAGCGACGATGAATACAGGCTCC_1	E_bSC	4176	1998	E-bSC	3.2567	1
ACATAAGCGACGATGAATCGTCTAGGT_1	E_bSC	2405	1383	E-bSC	6.56965	5
ACATAAGCGACGCGAAGCAAGGCCGCA_1	E_bSC	962	462	E-bSC	8.93971	1
ACATAAGCGACGCGAAGCAGTTGCATC_1	E_bSC	8306	3316	E-bSC	4.22586	4
ACATAAGCGACGCGAAGCCATGAATGA_1	E_bSC	5383	2028	E-bSC	3.69682	1
ACATAAGCGACTATCCTCAGTTGTTCT_1	E_bSC	10397	3706	E-bSC	4.70328	4
ACATAAGCGACTTTAACTCATAGGTCA_1	E_bSC	5971	2157	E-bSC	2.47865	1
ACATAAGCGAGAATGGAGATGGTCCGT_1	E_bSC	4442	2081	E-bSC	3.06168	2
ACATAAGCGAGAGGACCAGATCAGCGA_1	E_bSC	928	632	E-bSC	5.06466	2
ACATAAGCGAGATAGTTCCAGGCATTT_1	E_bSC	3744	1905	E-bSC	2.05662	1
ACATAAGCGAGCGACACCACTTACGAT_1	E_bSC	1060	647	E-bSC	15.3774	1
ACATAAGCGAGCTGCCGTACAGGCTCC_1	E_bSC	4029	2159	E-bSC	5.01365	4
ACATAAGCGAGGAGGCGCCAAGTAGAA_1	E_bSC	2515	1332	E-bSC	1.7495	4
ACATAAGCGAGGGCTGGTACTGAATTC_1	E_bSC	2639	1428	E-bSC	6.51762	2
ACATAAGCGAGTGTTGTCAATGTATCG_1	E_bSC	3906	1516	E-bSC	2.61137	1
ACATAAGCGATCAACCGAGGCTACAGA_1	E_bSC	1009	567	E-bSC	16.8484	1
ACATAAGCGATTAGGCATTACTTCGGA_1	E_bSC	2720	1496	E-bSC	5.33088	2
ACATAAGCGCAAGACCTAACTTACGAT_1	E_bSC	1397	882	E-bSC	12.3121	0
ACATAAGCGCAAGACCTATCTACGACA_1	E_bSC	4811	1868	E-bSC	2.14093	1
ACATAAGCGCACAAAGGCACAGGCTCC_1	E_bSC	1483	884	E-bSC	3.50641	1
ACATAAGCGCACAAAGGCAGTAATTAG_1	E_bSC	2144	1067	E-bSC	5.92351	2
ACATAAGCGCACAAAGGCGATCTCTTA_1	E_bSC	8225	3438	E-bSC	4.09726	4
ACATAAGCGCACCCAAAGAAAGAGGCC_1	E_bSC	3043	1311	E-bSC	4.23924	1
ACATAAGCGCACCTACCCCAATACAAG_1	E_bSC	11170	3860	E-bSC	4.68218	5
ACATAAGCGCACTCGAGACAATAGGGT_1	E_bSC	3017	1240	E-bSC	5.86676	1
ACATAAGCGCACTCGAGAGAACGACAA_1	E_bSC	2814	1315	E-bSC	3.87349	2
ACATAAGCGCAGAAATCGCTAGATAGA_1	E_bSC	4027	1501	E-bSC	3.47653	2
ACATAAGCGCAGCACTTCAGTTGCATC_1	E_bSC	2454	1346	E-bSC	3.70823	1
ACATAAGCGCAGCACTTCTCTCGGTTA_1	E_bSC	1512	911	E-bSC	8.7963	5
ACATAAGCGCAGCACTTCTGTCTATCA_1	E_bSC	11445	3196	E-bSC	3.98427	1
ACATAAGCGGACACTTAATCCGTCTTA_1	E_bSC	7863	2505	E-bSC	3.84077	2
ACATAAGCGGAGTGCGAAAAATGGAGG_1	E_bSC	2157	1255	E-bSC	3.29161	2
ACATAAGCGGAGTGCGAAACTTACGAT_1	E_bSC	4060	2090	E-bSC	6.7734	5
ACATAAGCGGAGTGCGAAATCGAGTCT_1	E_bSC	3253	1491	E-bSC	3.6889	2
ACATAAGCGGAGTGCGAATCAGATTCA_1	E_bSC	2593	1382	E-bSC	5.12919	1
ACATAAGCGGCATGGCTACAACCTCCA_1	E_bSC	8343	2986	E-bSC	3.28419	1
ACATAAGCGGCATGGCTAGTCTTGGCA_1	E_bSC	2905	1600	E-bSC	4.13081	5
ACATAAGCGGGAATGATACAAACGTGG_1	E_bSC	1172	792	E-bSC	2.55973	1
ACATAAGCGGTACATCTACTATCATGA_1	E_bSC	3931	1735	E-bSC	3.10354	2
ACATAAGCGTAGGGATACAGCTATGTG_1	E_bSC	2041	1348	E-bSC	4.60559	4
ACATAAGCGTAGGGATACTGTATGCGA_1	E_bSC	2010	1125	E-bSC	4.02985	2
ACATAAGCGTAGTGACTACAATACAAG_1	E_bSC	5674	2412	E-bSC	3.29573	2
ACATAAGCGTATAGCCCTCTGTACGGA_1	E_bSC	4095	1931	E-bSC	4.42002	2
ACATAAGCGTCATCCTAACAATAGGGT_1	E_bSC	2427	1341	E-bSC	7.21055	0
ACATAAGCGTCATCCTAAGTCTTGGCA_1	E_bSC	3019	1203	E-bSC	4.6373	1
ACATAAGCGTCATTGAGAGGTGAGTTA_1	E_bSC	2420	1104	E-bSC	7.80992	1
ACATAAGCGTCGTTAGCAACGCTGTTG_1	E_bSC	1354	745	E-bSC	3.91433	2
ACATAAGCGTGACAGACAAATGTATCG_1	E_bSC	5271	1869	E-bSC	6.54525	1
ACATAAGCGTGTGAAGAAAAGGCCGCA_1	E_bSC	1454	900	E-bSC	7.77166	5
ACATAAGCGTGTGAAGAATGTATGCGA_1	E_bSC	755	438	E-bSC	8.74172	1
ACATAAGCGTTGCGTACAAAGCCTTCT_1	E_bSC	1612	863	E-bSC	3.90819	1
ACATAAGCGTTGGTATGACGTCTAGGT_1	E_bSC	3195	1340	E-bSC	4.56964	1
ACATAAGCGTTGGTATGAGTCTTGGCA_1	E_bSC	1175	747	E-bSC	10.383	2
ACCAAGGACAACCCTCGGTTCAGCTCA_1	E_bSC	3148	1469	E-bSC	2.22363	1
ACCAAGGACAACTCATTGACAACTAGT_1	E_bSC	12240	3371	E-bSC	13.5049	4
ACCAAGGACAAGAGTAGACTAAGCTTC_1	E_bSC	1127	786	E-bSC	3.72671	1
ACCAAGGACAAGGACTATATGGGACTC_1	E_bSC	2283	1288	E-bSC	4.3802	1
ACCAAGGACAATTATAACCTGTACGGA_1	E_bSC	4199	1955	E-bSC	4.47726	1
ACCAAGGACACAATATGGAATAAACAA_1	E_bSC	2926	1580	E-bSC	7.89474	2
ACCAAGGACACCAGGTGTCACAAGTAT_1	E_bSC	3535	1549	E-bSC	3.84724	2
ACCAAGGACACCAGGTGTCAGGCATTT_1	E_bSC	2694	1383	E-bSC	2.8582	2
ACCAAGGACACGATGAATCAATAGGGT_1	E_bSC	5302	2067	E-bSC	3.09317	1
ACCAAGGACACGCGAAGCAAATTACAG_1	E_bSC	3715	1534	E-bSC	4.25303	1
ACCAAGGACACTGTTAGAACAGTAAAC_1	E_bSC	1454	946	E-bSC	2.81981	2
ACCAAGGACACTTCGAGCGAACGACAA_1	E_bSC	3450	1839	E-bSC	8.08696	5
ACCAAGGACACTTGATGAACTCATACG_1	E_bSC	3705	1868	E-bSC	5.20918	2
ACCAAGGACAGAATGGAGAAATGGAGG_1	E_bSC	784	461	E-bSC	23.9796	2
ACCAAGGACAGAATGGAGCTATCATGA_1	E_bSC	5382	2549	E-bSC	9.01152	4
ACCAAGGACAGCTGCCGTCTGTACGGA_1	E_bSC	10426	3596	E-bSC	4.11471	4
ACCAAGGACAGGAGGCGCATGGTCCGT_1	E_bSC	2658	1393	E-bSC	2.67118	1
ACCAAGGACAGGAGGCGCCATGAATGA_1	E_bSC	5862	2170	E-bSC	2.98533	1
ACCAAGGACAGGATTCAAGGCTACAGA_1	E_bSC	6287	2330	E-bSC	2.36997	1
ACCAAGGACAGGATTCAATCAGATTCA_1	E_bSC	5481	2368	E-bSC	4.37876	2
ACCAAGGACAGGCAGCTAAGTTGTTCT_1	E_bSC	4112	1944	E-bSC	3.6965	1
ACCAAGGACAGGGCTGGTCAGCCTGGC_1	E_bSC	2353	1467	E-bSC	5.01487	2
ACCAAGGACAGTGTTGTCTCTCGGTTA_1	E_bSC	2554	1311	E-bSC	5.09005	1
ACCAAGGACATCCAACCGGATCTCTTA_1	E_bSC	3414	1852	E-bSC	6.76626	2
ACCAAGGACATTACCAAGCTAGATAGA_1	E_bSC	4937	1878	E-bSC	5.28661	1
ACCAAGGACATTAGGCATTGTATGCGA_1	E_bSC	3147	1539	E-bSC	6.38704	2
ACCAAGGACCACAAAGGCAATGTATCG_1	E_bSC	1392	699	E-bSC	29.7414	4
ACCAAGGACCACAAAGGCACTGAATTC_1	E_bSC	1676	864	E-bSC	11.0382	1
ACCAAGGACCACCCAAAGCTAAGCTTC_1	E_bSC	6960	2984	E-bSC	5.48851	5
ACCAAGGACCACTCGAGAAAATTACAG_1	E_bSC	2773	1365	E-bSC	3.38983	2
ACCAAGGACCACTTATGTGGCTACAGA_1	E_bSC	2281	1107	E-bSC	5.08549	1
ACCAAGGACCAGAAATCGAAGGGAACT_1	E_bSC	2370	1047	E-bSC	5.06329	1
ACCAAGGACCAGCACTTCACTGAATTC_1	E_bSC	4425	1888	E-bSC	4.0904	2
ACCAAGGACCAGTGCCCGCAACCTCCA_1	E_bSC	1733	1081	E-bSC	3.4622	1
ACCAAGGACCCGTATCTACAACGATCT_1	E_bSC	5816	2116	E-bSC	9.31912	6
ACCAAGGACCGCTAAGCAACAAACTTT_1	E_bSC	6083	2615	E-bSC	4.78382	2
ACCAAGGACCGTTCGGTAGTAGAAGCA_1	E_bSC	1641	1044	E-bSC	3.961	1
ACCAAGGACCGTTCGGTATGCATAGTA_1	E_bSC	4481	1204	E-bSC	28.5651	4
ACCAAGGACGAGTGCGAACATGAATGA_1	E_bSC	1695	1012	E-bSC	5.13274	1
ACCAAGGACGATTCATCAACTAGACCG_1	E_bSC	2126	946	E-bSC	4.84478	1
ACCAAGGACGGAATGATAAAATGGAGG_1	E_bSC	1991	1082	E-bSC	4.57057	1
ACCAAGGACGGAGTCTAAACTCCAGGG_1	E_bSC	5318	2228	E-bSC	8.14216	6
ACCAAGGACGTACATCTATTCAGCTCA_1	E_bSC	7553	2675	E-bSC	1.78737	1
ACCAAGGACTCATTGAGAAATTACCGG_1	E_bSC	3311	1650	E-bSC	7.09755	6
ACCAAGGACTGTTCTCCAAATGTATCG_1	E_bSC	2691	1191	E-bSC	2.22965	1
ACCAAGGACTGTTCTCCACAACCTCCA_1	E_bSC	2956	1828	E-bSC	5.75101	4
ACCAAGGACTTCCATTGACAAGTTTCC_1	E_bSC	1226	765	E-bSC	3.34421	2
ACCAAGGACTTGCGTACAAATTCGGCG_1	E_bSC	1519	962	E-bSC	7.96577	2
ACCAAGGACTTGGAGGTAAATGTATCG_1	E_bSC	6143	2759	E-bSC	5.59987	3
ACCCTGACCAAACTGCGCCAACGATCT_1	E_bSC	3645	1902	E-bSC	2.38683	1
ACCCTGACCAAACTGCGCTGTCTATCA_1	E_bSC	10364	3283	E-bSC	3.26129	2
ACCCTGACCAACCAAAGTAACAGAAAC_1	E_bSC	4842	2023	E-bSC	11.297	4
ACCCTGACCAACCAAAGTAGTCTGTAC_1	E_bSC	8888	2579	E-bSC	4.80423	1
ACCCTGACCAACCAAAGTGATCTCTTA_1	E_bSC	1349	795	E-bSC	5.6338	2
ACCCTGACCAACTCATTGACACCTTAG_1	E_bSC	3858	1672	E-bSC	3.88802	1
ACCCTGACCAAGAGTAGAGGTGAGTTA_1	E_bSC	2524	1116	E-bSC	2.6149	1
ACCCTGACCAAGCTACTTGGCACAACA_1	E_bSC	3180	1485	E-bSC	3.14465	1
ACCCTGACCAATCAGTTTCTCAAGACA_1	E_bSC	2032	1232	E-bSC	6.84055	2
ACCCTGACCAATCCTGAAAGTCTGTAC_1	E_bSC	1754	1165	E-bSC	4.21893	0
ACCCTGACCACCAAAATGATGGTCCGT_1	E_bSC	2687	1454	E-bSC	2.90287	1
ACCCTGACCACCAGGTGTCTAGATAGA_1	E_bSC	1004	419	E-bSC	10.8566	1
ACCCTGACCACCTGAGTCCTAGATAGA_1	E_bSC	2996	1576	E-bSC	2.83712	1
ACCCTGACCACTTCGAGCACTCCAGGG_1	E_bSC	1216	818	E-bSC	8.55263	5
ACCCTGACCAGAGGACCACAATACAAG_1	E_bSC	2880	1379	E-bSC	4.27083	1
ACCCTGACCAGCGACACCACTAGACCG_1	E_bSC	7669	3195	E-bSC	2.89477	2
ACCCTGACCAGCTGCCGTCTAGATAGA_1	E_bSC	1868	1009	E-bSC	4.12206	1
ACCCTGACCAGCTGCCGTCTATTAGCC_1	E_bSC	2288	1226	E-bSC	3.58392	1
ACCCTGACCAGGATTCAAAGTTGCATC_1	E_bSC	4807	2152	E-bSC	4.70148	2
ACCCTGACCAGTGAAAGGAAGTTTACG_1	E_bSC	9018	2719	E-bSC	4.30251	1
ACCCTGACCCACCTACCCACTCCAGGG_1	E_bSC	6145	2514	E-bSC	3.09194	2
ACCCTGACCCACTCGAGAAATAAACAA_1	E_bSC	1298	909	E-bSC	3.698	2
ACCCTGACCCACTCGAGAACGCTGTTG_1	E_bSC	3029	1505	E-bSC	5.61241	2
ACCCTGACCCACTTATGTATCGAGTCT_1	E_bSC	5684	2377	E-bSC	3.67699	1
ACCCTGACCCACTTATGTCAAGTAGAA_1	E_bSC	7039	2419	E-bSC	11.7772	4
ACCCTGACCCACTTATGTTGCATAGTA_1	E_bSC	2581	1240	E-bSC	5.85045	1
ACCCTGACCCAGCACTTCCAACGATCT_1	E_bSC	2901	1423	E-bSC	9.68632	1
ACCCTGACCCAGTGCCCGCTAAGCTTC_1	E_bSC	1770	979	E-bSC	6.38418	1
ACCCTGACCCCATGCACACAATACAAG_1	E_bSC	1792	860	E-bSC	3.40402	1
ACCCTGACCCCGACAAGAAGCCTGGTT_1	E_bSC	3201	1540	E-bSC	5.18588	1
ACCCTGACCCGCTAAGCAAGTCTGTAC_1	E_bSC	2183	1144	E-bSC	4.58085	2
ACCCTGACCCGTTCGGTACAATAGGGT_1	E_bSC	2416	1320	E-bSC	3.26987	1
ACCCTGACCCTAGGTCCTTCCTCAATA_1	E_bSC	4908	2092	E-bSC	4.33985	1
ACCCTGACCGACACTTAAAACAGAAAC_1	E_bSC	7437	3208	E-bSC	4.92134	4
ACCCTGACCGACACTTAAAAGCCTTCT_1	E_bSC	2083	1297	E-bSC	6.72108	5
ACCCTGACCGACCTTAGAGATCAGCGA_1	E_bSC	3263	1813	E-bSC	4.22924	2
ACCCTGACCGGAGTCTAAGATAGAGGA_1	E_bSC	4071	2094	E-bSC	3.0705	1
ACCCTGACCGTACATCTAAAGGGAACT_1	E_bSC	2337	1397	E-bSC	5.77664	2
ACCCTGACCTAGGGATACTGAAGCCAA_1	E_bSC	4728	2237	E-bSC	3.97631	1
ACCCTGACCTAGTCTTGAAAGTTTACG_1	E_bSC	3846	1718	E-bSC	2.78211	1
ACCCTGACCTAGTGACTACTACATGCG_1	E_bSC	1144	757	E-bSC	8.82867	5
ACCCTGACCTCATCCTAAAAATTACAG_1	E_bSC	1316	843	E-bSC	9.11854	5
ACCCTGACCTCATTGAGAGATGGTCCA_1	E_bSC	3234	1523	E-bSC	3.18491	1
ACCCTGACCTTGGTATGATGCATAGTA_1	E_bSC	1383	701	E-bSC	7.08604	1
ACCGGATAGAAACGTACCATGGTCCGT_1	E_bSC	5706	2477	E-bSC	3.0319	2
ACCGGATAGAAACTGCGCACATTCGGC_1	E_bSC	9653	3660	E-bSC	6.13281	4
ACCGGATAGAACCCTCGGACGAACCAG_1	E_bSC	2178	1316	E-bSC	6.65748	6
ACCGGATAGAACTCATTGACATTCGGC_1	E_bSC	1541	940	E-bSC	9.02012	6
ACCGGATAGAACTCATTGGCTCCTTGA_1	E_bSC	4791	2107	E-bSC	4.98852	2
ACCGGATAGAAGCTACTTAATGTATCG_1	E_bSC	2503	1182	E-bSC	5.55334	1
ACCGGATAGACACATGTCACAGTAAAC_1	E_bSC	1711	911	E-bSC	4.55874	1
ACCGGATAGACACATGTCACTTACGAT_1	E_bSC	2020	880	E-bSC	4.25743	1
ACCGGATAGACAGTGGTACTCAAGACA_1	E_bSC	9836	3478	E-bSC	9.58723	4
ACCGGATAGACCAAAATGCGTACTACG_1	E_bSC	5329	2404	E-bSC	3.47157	1
ACCGGATAGACGATGAATAAGGGTCAG_1	E_bSC	4462	2200	E-bSC	6.43209	5
ACCGGATAGACGCGAAGCCAATACAAG_1	E_bSC	2426	1179	E-bSC	3.46249	1
ACCGGATAGACGCGAAGCCTCAAGACA_1	E_bSC	3218	1663	E-bSC	3.23182	1
ACCGGATAGACTATCCTCACATTCGGC_1	E_bSC	7496	3201	E-bSC	3.70864	4
ACCGGATAGACTATCCTCATCATTCTG_1	E_bSC	3122	1802	E-bSC	5.4132	5
ACCGGATAGACTATCCTCCTATTAGCC_1	E_bSC	4258	2184	E-bSC	2.34852	1
ACCGGATAGACTTCGAGCACTACATAT_1	E_bSC	5112	1968	E-bSC	3.52113	1
ACCGGATAGACTTTAACTAGTTGTTCT_1	E_bSC	2234	1142	E-bSC	4.78962	1
ACCGGATAGAGATAGTTCCAAGTTTCC_1	E_bSC	3250	1717	E-bSC	2.86154	1
ACCGGATAGAGGATTCAACTATCATGA_1	E_bSC	7567	3061	E-bSC	4.99537	3
ACCGGATAGAGGCAGCTAAATTACCGG_1	E_bSC	1391	714	E-bSC	4.24155	1
ACCGGATAGAGGCAGCTACAGCCTGGC_1	E_bSC	2155	1166	E-bSC	3.89791	1
ACCGGATAGAGTGAAAGGAGTAATTAG_1	E_bSC	1850	1055	E-bSC	4.16216	2
ACCGGATAGATCAACCGAAAAGTCATT_1	E_bSC	4033	2004	E-bSC	4.09125	2
ACCGGATAGATCCAACCGAGTTGTTCT_1	E_bSC	5883	2521	E-bSC	6.3233	4
ACCGGATAGATCCAACCGCAATACAAG_1	E_bSC	971	514	E-bSC	13.1823	1
ACCGGATAGATTACCAAGCAAGTTTCC_1	E_bSC	1874	1057	E-bSC	1.54749	1
ACCGGATAGATTACCAAGCAGCCTGGC_1	E_bSC	5638	2588	E-bSC	2.62504	2
ACCGGATAGATTAGGCATACTCCAGGG_1	E_bSC	7523	2539	E-bSC	4.20045	2
ACCGGATAGCAACAACGGAATGTATCG_1	E_bSC	1753	992	E-bSC	4.79179	1
ACCGGATAGCAACAACGGCAACCTCCA_1	E_bSC	1355	819	E-bSC	3.32103	4
ACCGGATAGCAAGACCTAACGTGGGAG_1	E_bSC	5028	1743	E-bSC	3.79873	1
ACCGGATAGCACCCAAAGACAAGTGCA_1	E_bSC	2517	1307	E-bSC	3.13866	2
ACCGGATAGCAGAAATCGAACAGAAAC_1	E_bSC	3819	2019	E-bSC	3.69207	2
ACCGGATAGCAGTGCCCGTCAGATTCA_1	E_bSC	4323	1625	E-bSC	4.3257	1
ACCGGATAGCCATGCACACATGAATGA_1	E_bSC	2281	1314	E-bSC	3.50723	1
ACCGGATAGCCGTATCTAACACCTTAG_1	E_bSC	7545	2926	E-bSC	2.65076	2
ACCGGATAGCCGTATCTAATGGTCCGT_1	E_bSC	1769	877	E-bSC	3.39175	1
ACCGGATAGCTAGGTCCTTCTACGACA_1	E_bSC	5436	2038	E-bSC	2.92494	2
ACCGGATAGGACACTTAATCCGTCTTA_1	E_bSC	4067	1640	E-bSC	3.95869	1
ACCGGATAGGACCTTAGAACGCTGTTG_1	E_bSC	1710	884	E-bSC	8.07018	1
ACCGGATAGGACCTTAGACAGGCATTT_1	E_bSC	5054	2018	E-bSC	3.70004	1
ACCGGATAGGATTCATCATGTATGCGA_1	E_bSC	1181	725	E-bSC	1.9475	4
ACCGGATAGGCATGGCTAACTCATACG_1	E_bSC	2657	1406	E-bSC	3.46255	2
ACCGGATAGGCATGGCTAATATTGTAA_1	E_bSC	1926	1163	E-bSC	6.17861	6
ACCGGATAGGCATGGCTAGGCTACAGA_1	E_bSC	3200	1514	E-bSC	3.84375	2
ACCGGATAGGCCAATGTACGTACTACG_1	E_bSC	4142	2137	E-bSC	3.98358	5
ACCGGATAGGCCTGTTCACTGTACGGA_1	E_bSC	3079	1677	E-bSC	3.24781	2
ACCGGATAGGCTAACTCAAGTAATTAG_1	E_bSC	5277	2229	E-bSC	7.10631	1
ACCGGATAGTACAGGATAACTCATACG_1	E_bSC	1472	856	E-bSC	11.3451	1
ACCGGATAGTACTAGTCAACGAACCAG_1	E_bSC	5179	1927	E-bSC	5.13613	1
ACCGGATAGTACTAGTCACAACCTCCA_1	E_bSC	8258	3319	E-bSC	5.67934	4
ACCGGATAGTAGAACACAAACGTGTGA_1	E_bSC	1638	952	E-bSC	5.12821	2
ACCGGATAGTAGGGATACCTATTAGCC_1	E_bSC	1577	941	E-bSC	4.50222	1
ACCGGATAGTAGTCTTGAACACCTTAG_1	E_bSC	5447	2570	E-bSC	6.04002	3
ACCGGATAGTAGTCTTGAGCTCCTTGA_1	E_bSC	5045	2082	E-bSC	5.45094	1
ACCGGATAGTAGTGACTACAACGATCT_1	E_bSC	3176	1656	E-bSC	4.03023	2
ACCGGATAGTATAGCCCTCAAACGTGG_1	E_bSC	5112	2510	E-bSC	6.0446	4
ACCGGATAGTCATTGAGACTATCATGA_1	E_bSC	5551	2770	E-bSC	4.53972	4
ACCGGATAGTGACAGACAACGAACCAG_1	E_bSC	2858	1458	E-bSC	2.90413	2
ACCGGATAGTGACAGACATACTTCGGA_1	E_bSC	2461	1321	E-bSC	4.59163	2
ACCGGATAGTGTTCTCCACAATACAAG_1	E_bSC	2332	1332	E-bSC	4.6741	1
ACCTTGCGGAACCAAAGTGATCTCTTA_1	E_bSC	2411	1262	E-bSC	4.97719	1
ACCTTGCGGAACCCTCGGAACATCCAT_1	E_bSC	3606	1795	E-bSC	3.54964	2
ACCTTGCGGAACCCTCGGACGCTGTTG_1	E_bSC	6515	2600	E-bSC	3.33078	2
ACCTTGCGGAACCCTCGGACGTGGGAG_1	E_bSC	3145	1372	E-bSC	2.00318	1
ACCTTGCGGAAGAGTAGAATGGGACTC_1	E_bSC	4030	1793	E-bSC	2.72953	2
ACCTTGCGGAAGCTACTTAAGGGTCAG_1	E_bSC	1672	901	E-bSC	4.42584	2
ACCTTGCGGAAGCTACTTCACGATCCG_1	E_bSC	5452	2092	E-bSC	3.44828	2
ACCTTGCGGAAGCTACTTGTTAGCCTA_1	E_bSC	10152	3100	E-bSC	3.86131	1
ACCTTGCGGAATCAGTTTAGTCTGTAC_1	E_bSC	2159	1259	E-bSC	5.41918	2
ACCTTGCGGACACATGTCTGCATAGTA_1	E_bSC	3852	1823	E-bSC	1.99896	1
ACCTTGCGGACCAAAATGAACAACGCG_1	E_bSC	6164	2761	E-bSC	4.44517	4
ACCTTGCGGACCAGGTGTAATTACCGG_1	E_bSC	10038	3542	E-bSC	5.33971	3
ACCTTGCGGACCAGGTGTAGTTGTTCT_1	E_bSC	2663	1481	E-bSC	7.39767	5
ACCTTGCGGACCAGGTGTCTACATGCG_1	E_bSC	9829	3722	E-bSC	4.84281	3
ACCTTGCGGACCTGAGTCAAGTTTACG_1	E_bSC	2275	1181	E-bSC	2.41758	1
ACCTTGCGGACGACCACCATGGTCCGT_1	E_bSC	8342	2919	E-bSC	3.02086	1
ACCTTGCGGACGATGAATGGCACAACA_1	E_bSC	5214	2092	E-bSC	2.91523	1
ACCTTGCGGACGATGAATGGTGAGTTA_1	E_bSC	2690	1432	E-bSC	4.64684	2
ACCTTGCGGACTGTTAGACAACCTCCA_1	E_bSC	1242	795	E-bSC	5.15298	1
ACCTTGCGGACTTCGAGCAGCCTGGTT_1	E_bSC	2089	1349	E-bSC	4.64337	4
ACCTTGCGGAGCGACACCAGCCGCAAG_1	E_bSC	4792	2067	E-bSC	2.90067	2
ACCTTGCGGAGCGACACCCGTCTAGGT_1	E_bSC	875	520	E-bSC	11.6571	5
ACCTTGCGGAGCTGCCGTACGAACCAG_1	E_bSC	2598	1260	E-bSC	4.73441	2
ACCTTGCGGAGTGTTGTCAAGGCCGCA_1	E_bSC	10791	3535	E-bSC	4.57789	3
ACCTTGCGGAGTGTTGTCACGAACCAG_1	E_bSC	7656	2793	E-bSC	7.43208	4
ACCTTGCGGATCCAACCGCTAGATAGA_1	E_bSC	3812	1730	E-bSC	4.51207	2
ACCTTGCGGATCCTAGGATCCTCAATA_1	E_bSC	2742	1396	E-bSC	9.66448	5
ACCTTGCGGATTAGGCATCATAACGTT_1	E_bSC	7565	2330	E-bSC	3.67482	2
ACCTTGCGGCAACAACGGACAACTAGT_1	E_bSC	3376	1582	E-bSC	5.59834	2
ACCTTGCGGCAACAACGGGTCTTGGCA_1	E_bSC	1853	1083	E-bSC	3.02213	1
ACCTTGCGGCAAGACCTAATGGTCCGT_1	E_bSC	9532	3472	E-bSC	4.02854	3
ACCTTGCGGCAATTGATCGGCTACAGA_1	E_bSC	2204	1228	E-bSC	13.9746	5
ACCTTGCGGCACAAAGGCAACAGAAAC_1	E_bSC	1900	1032	E-bSC	2.63158	1
ACCTTGCGGCACCAGGTACATAACGTT_1	E_bSC	3625	1619	E-bSC	1.54483	1
ACCTTGCGGCAGAAATCGACTAGACCG_1	E_bSC	2864	1598	E-bSC	6.31983	2
ACCTTGCGGCAGAAATCGTTCAGCTCA_1	E_bSC	4983	2370	E-bSC	5.71945	4
ACCTTGCGGCCGACAAGAACTACATAT_1	E_bSC	8973	3360	E-bSC	7.08793	3
ACCTTGCGGCCGACAAGAATGGTCCGT_1	E_bSC	1846	932	E-bSC	2.92524	1
ACCTTGCGGCCGTATCTAGGCACAACA_1	E_bSC	3011	1619	E-bSC	6.74195	2
ACCTTGCGGCGCTAAGCAGGCTACAGA_1	E_bSC	2378	1241	E-bSC	3.11186	2
ACCTTGCGGCGTTCGGTAACAGTAAAC_1	E_bSC	2257	1130	E-bSC	4.38635	1
ACCTTGCGGCTCTCTCAAACGTGGGAG_1	E_bSC	1830	891	E-bSC	3.93443	1
ACCTTGCGGCTCTCTCAACACAAGTAT_1	E_bSC	3052	1524	E-bSC	4.71822	1
ACCTTGCGGCTTGCTTCAAAGCCTTCT_1	E_bSC	4890	2348	E-bSC	3.41513	1
ACCTTGCGGGAGTGCGAAAATTCGGCG_1	E_bSC	2546	1423	E-bSC	4.12412	1
ACCTTGCGGGATGAACTGAAATGGAGG_1	E_bSC	3327	1773	E-bSC	9.55816	5
ACCTTGCGGGCATGGCTACATGAATGA_1	E_bSC	3199	1385	E-bSC	2.62582	1
ACCTTGCGGGCATGGCTACTAAGCTTC_1	E_bSC	3419	1659	E-bSC	5.96666	2
ACCTTGCGGGCCTGTTCAACATTCGGC_1	E_bSC	5466	2361	E-bSC	3.65898	2
ACCTTGCGGTACAGGATACAATACAAG_1	E_bSC	2583	1484	E-bSC	11.537	5
ACCTTGCGGTAGGGATACCATAGGTCA_1	E_bSC	2732	1156	E-bSC	4.61201	1
ACCTTGCGGTATAGCCCTCTACATGCG_1	E_bSC	2163	1075	E-bSC	8.5067	1
ACCTTGCGGTATAGCCCTTCTCGGTTA_1	E_bSC	5499	2242	E-bSC	3.92799	2
ACCTTGCGGTGACAGACATGCATAGTA_1	E_bSC	1153	741	E-bSC	8.67303	2
ACCTTGCGGTGTGAAGAACAGCCTGGC_1	E_bSC	1870	1127	E-bSC	11.7112	5
ACCTTGCGGTGTTCTCCAGTCTTGGCA_1	E_bSC	1458	803	E-bSC	4.18381	1
ACCTTGCGGTTGCGTACATCTCACGGA_1	E_bSC	2881	1527	E-bSC	8.22631	2
ACCTTGCGGTTGGAGGTACAGGGAGGG_1	E_bSC	4790	2241	E-bSC	4.11273	5
ACGAAAGGTAAACGTACCCACGATCCG_1	E_bSC	2301	1300	E-bSC	3.82442	2
ACGAAAGGTAAACTGCGCAGTTGCATC_1	E_bSC	3897	1977	E-bSC	2.41211	1
ACGAAAGGTAACCAAAGTGTCTTGGCA_1	E_bSC	2412	1236	E-bSC	2.61194	1
ACGAAAGGTAACCAAAGTTGAAGCCAA_1	E_bSC	3089	1587	E-bSC	5.82713	2
ACGAAAGGTAACCCTCGGAAAGTCATT_1	E_bSC	1052	672	E-bSC	5.03802	1
ACGAAAGGTAACCCTCGGACACCTTAG_1	E_bSC	2011	1234	E-bSC	6.36499	6
ACGAAAGGTAACCCTCGGCAGCCTGGC_1	E_bSC	5151	2418	E-bSC	4.85343	4
ACGAAAGGTAAGGACTATCATAACGTT_1	E_bSC	2844	1600	E-bSC	7.84107	4
ACGAAAGGTAATTATAACCTATTAGCC_1	E_bSC	1267	333	E-bSC	1.57853	2
ACGAAAGGTACAATATGGATCGAGTCT_1	E_bSC	6589	2382	E-bSC	2.12475	1
ACGAAAGGTACACATGTCTGTCTATCA_1	E_bSC	6974	2332	E-bSC	4.90393	1
ACGAAAGGTACCTGAGTCAACGTGTGA_1	E_bSC	3998	2040	E-bSC	5.02751	4
ACGAAAGGTACTTGATGACTAAGCTTC_1	E_bSC	3120	1309	E-bSC	10.1603	1
ACGAAAGGTAGAGGACCAAAAGAGGCC_1	E_bSC	1761	900	E-bSC	4.4293	2
ACGAAAGGTAGGATTCAAAATTACCGG_1	E_bSC	7794	3033	E-bSC	3.19477	2
ACGAAAGGTAGTGTTGTCAATTCGGCG_1	E_bSC	1816	904	E-bSC	5.78194	1
ACGAAAGGTAGTGTTGTCCTGTACGGA_1	E_bSC	9851	3496	E-bSC	3.85748	2
ACGAAAGGTATCAACCGACTAAGCTTC_1	E_bSC	4122	2070	E-bSC	3.20233	1
ACGAAAGGTATCCAACCGCTAAGCTTC_1	E_bSC	2364	1066	E-bSC	11.6328	2
ACGAAAGGTCAACAACGGATATTGTAA_1	E_bSC	3117	1655	E-bSC	7.31473	5
ACGAAAGGTCAACAACGGCTACATGCG_1	E_bSC	2482	1339	E-bSC	3.14263	1
ACGAAAGGTCACAAAGGCACAACTAGT_1	E_bSC	2829	1212	E-bSC	3.39343	1
ACGAAAGGTCACCAGGTAAAGTTTACG_1	E_bSC	9615	3382	E-bSC	5.79303	3
ACGAAAGGTCACTCGAGACGTACTACG_1	E_bSC	5081	2515	E-bSC	4.11336	3
ACGAAAGGTCACTTATGTTCTACGACA_1	E_bSC	4021	1793	E-bSC	5.3718	2
ACGAAAGGTCAGTGCCCGCTATCATGA_1	E_bSC	3501	1470	E-bSC	5.34133	2
ACGAAAGGTCAGTGCCCGGCTCCTTGA_1	E_bSC	1835	950	E-bSC	3.70572	1
ACGAAAGGTCCATGCACAGCTCCTTGA_1	E_bSC	2135	903	E-bSC	4.2623	1
ACGAAAGGTCCGACAAGAAATAAACAA_1	E_bSC	1829	1019	E-bSC	7.65446	5
ACGAAAGGTCGTTCGGTAGATCTCTTA_1	E_bSC	3314	1841	E-bSC	6.36693	4
ACGAAAGGTCGTTCGGTATACTTCGGA_1	E_bSC	2707	1533	E-bSC	3.69413	2
ACGAAAGGTCGTTCGGTATCAGATTCA_1	E_bSC	5483	1924	E-bSC	5.70855	1
ACGAAAGGTCTTGCTTCAACTAGACCG_1	E_bSC	3475	1786	E-bSC	5.20863	2
ACGAAAGGTCTTGCTTCAACTCCAGGG_1	E_bSC	4099	1574	E-bSC	6.4406	1
ACGAAAGGTGACACTTAAACATTCGGC_1	E_bSC	858	464	E-bSC	13.5198	1
ACGAAAGGTGAGTGCGAAACTCCAGGG_1	E_bSC	1681	1003	E-bSC	9.87507	2
ACGAAAGGTGAGTGCGAAGCTCCTTGA_1	E_bSC	1976	1066	E-bSC	2.83401	1
ACGAAAGGTGCATGGCTATGTCTATCA_1	E_bSC	3156	1671	E-bSC	6.74905	5
ACGAAAGGTGCCAATGTACGTCTAGGT_1	E_bSC	2204	1156	E-bSC	4.67332	1
ACGAAAGGTGCCAATGTACTATTAGCC_1	E_bSC	1183	723	E-bSC	7.01606	2
ACGAAAGGTGCCTGTTCAAGTCTGTAC_1	E_bSC	4410	1614	E-bSC	8.07256	1
ACGAAAGGTGCTAACTCAAGTAATTAG_1	E_bSC	1180	563	E-bSC	4.83051	1
ACGAAAGGTGGAGTCTAAATCGAGTCT_1	E_bSC	1444	797	E-bSC	5.33241	2
ACGAAAGGTGGAGTCTAAGGTGAGTTA_1	E_bSC	806	475	E-bSC	4.59057	1
ACGAAAGGTGTGCAGTAAAGCTATGTG_1	E_bSC	1321	872	E-bSC	9.00833	5
ACGAAAGGTTACAGGATAAAAGTCATT_1	E_bSC	1622	738	E-bSC	13.6252	1
ACGAAAGGTTACAGGATAACAGGCTCC_1	E_bSC	3325	1443	E-bSC	2.70677	2
ACGAAAGGTTAGAACACAACATTCGGC_1	E_bSC	1463	984	E-bSC	4.37457	6
ACGAAAGGTTAGTCTTGAAAATGGAGG_1	E_bSC	6867	2709	E-bSC	5.41721	2
ACGAAAGGTTATAGCCCTCTGTACGGA_1	E_bSC	5514	2166	E-bSC	5.15053	2
ACGAAAGGTTCATCCTAACTACATGCG_1	E_bSC	1253	805	E-bSC	4.78851	1
ACGAAAGGTTCATTGAGAACTCCAGGG_1	E_bSC	2379	1144	E-bSC	4.41362	1
ACGAAAGGTTCATTGAGAGATCTCTTA_1	E_bSC	3824	1897	E-bSC	2.48431	2
ACGAAAGGTTCGTTAGCAAAGGGTCAG_1	E_bSC	4661	2412	E-bSC	5.12766	4
ACGAAAGGTTGACAGACACATAGGTCA_1	E_bSC	6949	2196	E-bSC	4.63376	1
ACGAAAGGTTGTGAAGAAAAGGCCGCA_1	E_bSC	1385	742	E-bSC	5.41516	1
ACGAAAGGTTTGCGTACACTCAAGACA_1	E_bSC	2376	1395	E-bSC	4.12458	4
ACGAAAGGTTTGGAGGTAACTCATACG_1	E_bSC	2859	1397	E-bSC	3.21791	1
ACGAAAGGTTTGGTATGAAGTTGTTCT_1	E_bSC	5819	2393	E-bSC	4.7259	2
ACGAAAGGTTTGGTATGAGGCACAACA_1	E_bSC	5970	2777	E-bSC	4.85762	4
ACGCAATCAAAACTGCGCACAAACTTT_1	E_bSC	7492	3165	E-bSC	5.61933	4
ACGCAATCAAAACTGCGCACAACTAGT_1	E_bSC	2463	1347	E-bSC	4.3443	5
ACGCAATCAAAACTGCGCACTAGACCG_1	E_bSC	4575	2262	E-bSC	6.99454	4
ACGCAATCAAAATAAATAAACGTGTGA_1	E_bSC	1144	666	E-bSC	7.16783	2
ACGCAATCAAAATAAATAGCTATGGAA_1	E_bSC	2209	1199	E-bSC	4.75328	6
ACGCAATCAAACCAAAGTAATAAACAA_1	E_bSC	2826	1502	E-bSC	2.26469	1
ACGCAATCAAATCAGTTTTCCTCAATA_1	E_bSC	2318	1091	E-bSC	4.65919	1
ACGCAATCAAATTATAACAAGGGTCAG_1	E_bSC	3706	1664	E-bSC	8.90448	5
ACGCAATCAAATTATAACTCTCGGTTA_1	E_bSC	4286	1720	E-bSC	2.54316	1
ACGCAATCAACACATGTCGGCTACAGA_1	E_bSC	8117	2490	E-bSC	4.70617	1
ACGCAATCAACAGTGGTACTCAAGACA_1	E_bSC	3592	1826	E-bSC	4.78842	2
ACGCAATCAACAGTGGTATGTCTATCA_1	E_bSC	7615	2901	E-bSC	7.77413	4
ACGCAATCAACCAAAATGAACGTGTGA_1	E_bSC	2100	1125	E-bSC	3	1
ACGCAATCAACCAAAATGACTTACGAT_1	E_bSC	2126	981	E-bSC	5.22107	1
ACGCAATCAACCAGGTGTAATTACCGG_1	E_bSC	2469	1249	E-bSC	4.17173	1
ACGCAATCAACCTGAGTCAGTAATTAG_1	E_bSC	10376	3478	E-bSC	3.09368	2
ACGCAATCAACGCGAAGCACTAGACCG_1	E_bSC	2357	1341	E-bSC	6.66101	5
ACGCAATCAACTTTAACTAGTCTGTAC_1	E_bSC	4605	2232	E-bSC	4.1911	2
ACGCAATCAACTTTAACTGATAGAGGA_1	E_bSC	2004	1005	E-bSC	3.19361	1
ACGCAATCAAGAATGGAGAGCTATGTG_1	E_bSC	1279	776	E-bSC	3.51837	1
ACGCAATCAAGAGGACCAACACCTTAG_1	E_bSC	1736	832	E-bSC	3.74424	1
ACGCAATCAAGGAGGCGCAACAGAAAC_1	E_bSC	1856	969	E-bSC	3.66379	2
ACGCAATCAAGGAGGCGCCTGTACGGA_1	E_bSC	3100	1469	E-bSC	4.41935	1
ACGCAATCAATCAACCGATGTATGCGA_1	E_bSC	4036	2098	E-bSC	4.88107	4
ACGCAATCAATCCAACCGGTCTTGGCA_1	E_bSC	1365	717	E-bSC	3.00366	1
ACGCAATCAATTAGGCATAAGTTTACG_1	E_bSC	4965	2154	E-bSC	4.53172	2
ACGCAATCACAACAACGGGCTCCTTGA_1	E_bSC	4410	2151	E-bSC	6.43991	5
ACGCAATCACAAGACCTACTGTACGGA_1	E_bSC	5976	1942	E-bSC	5.73963	1
ACGCAATCACAAGACCTATGCATAGTA_1	E_bSC	5433	2740	E-bSC	4.21498	4
ACGCAATCACAATTGATCCAACGATCT_1	E_bSC	2333	1363	E-bSC	5.015	5
ACGCAATCACACAAAGGCGATAGAGGA_1	E_bSC	2379	1410	E-bSC	6.01093	5
ACGCAATCACACCAGGTATGCATAGTA_1	E_bSC	6093	2196	E-bSC	5.02216	1
ACGCAATCACACTCGAGAAACAACGCG_1	E_bSC	3162	1676	E-bSC	4.68058	5
ACGCAATCACAGAAATCGAAGGGAACT_1	E_bSC	5839	2156	E-bSC	5.42901	1
ACGCAATCACAGCACTTCAAATTACAG_1	E_bSC	4808	1893	E-bSC	6.302	1
ACGCAATCACAGCACTTCCAACGATCT_1	E_bSC	2528	1392	E-bSC	4.07437	1
ACGCAATCACGCTAAGCAGAACGACAA_1	E_bSC	9666	2757	E-bSC	3.07263	2
ACGCAATCACGCTAAGCAGATGGTCCA_1	E_bSC	7549	2958	E-bSC	4.74235	4
ACGCAATCACGTTCGGTACTATTAGCC_1	E_bSC	2837	1243	E-bSC	3.38386	1
ACGCAATCACTCTCTCAAAGCCTGGTT_1	E_bSC	1881	1036	E-bSC	21.4779	5
ACGCAATCACTCTCTCAAGCTATGGAA_1	E_bSC	3160	1488	E-bSC	10.2532	1
ACGCAATCACTTGCTTCAAACATCCAT_1	E_bSC	799	509	E-bSC	11.3892	1
ACGCAATCACTTGCTTCACTACATGCG_1	E_bSC	2555	1317	E-bSC	6.37965	2
ACGCAATCACTTGCTTCAGCTCCTTGA_1	E_bSC	6421	2978	E-bSC	4.71889	4
ACGCAATCAGACCTTAGAACGCTGTTG_1	E_bSC	2772	1300	E-bSC	4.40115	1
ACGCAATCAGACCTTAGACTAAGCTTC_1	E_bSC	1206	749	E-bSC	6.96517	1
ACGCAATCAGAGTGCGAACTATTAGCC_1	E_bSC	3269	1812	E-bSC	3.33435	1
ACGCAATCAGCCAATGTAAAGTTTACG_1	E_bSC	1031	662	E-bSC	3.97672	1
ACGCAATCAGCTAACTCAATATTGTAA_1	E_bSC	5899	2529	E-bSC	4.27191	2
ACGCAATCAGGAATGATAGATCAGCGA_1	E_bSC	7416	2310	E-bSC	5.09709	1
ACGCAATCAGTACATCTAAACAGAAAC_1	E_bSC	7975	3179	E-bSC	4.07524	4
ACGCAATCAGTGCAGTAAAAATTACAG_1	E_bSC	2234	1412	E-bSC	5.28201	5
ACGCAATCAGTGCAGTAAACTAGACCG_1	E_bSC	10529	3763	E-bSC	4.93874	3
ACGCAATCAGTGCAGTAAGAACGACAA_1	E_bSC	2548	1120	E-bSC	6.00471	2
ACGCAATCAGTGTGTCGAAAGTTTACG_1	E_bSC	1816	865	E-bSC	6.05727	1
ACGCAATCAGTGTGTCGACAAGTTTCC_1	E_bSC	1577	777	E-bSC	5.70704	1
ACGCAATCATACAGGATAAAGGGAACT_1	E_bSC	2179	1159	E-bSC	4.45158	2
ACGCAATCATACAGGATACAAGTTTCC_1	E_bSC	3579	1473	E-bSC	4.247	1
ACGCAATCATACAGGATATACTTCGGA_1	E_bSC	2176	1140	E-bSC	4.54963	2
ACGCAATCATCATTGAGACTATCATGA_1	E_bSC	6265	1800	E-bSC	4.5012	2
ACGCAATCATCATTGAGATACTTCGGA_1	E_bSC	8760	2738	E-bSC	3.84703	1
ACGCAATCATGACAGACACAGCCTGGC_1	E_bSC	1639	995	E-bSC	4.08786	1
ACGCAATCATTGGAGGTAAGTAATTAG_1	E_bSC	3067	1633	E-bSC	7.10792	5
ACGCAATCATTGGAGGTACTGTACGGA_1	E_bSC	5569	2203	E-bSC	2.87305	1
ACGCAATCATTGGTATGAAAGCCTTCT_1	E_bSC	6218	2496	E-bSC	10.3249	4
ACGCAATCATTGGTATGACAATACAAG_1	E_bSC	7314	3075	E-bSC	7.73858	5
ACGGATATTAAACGTACCTCAGATTCA_1	E_bSC	2928	1341	E-bSC	7.75273	1
ACGGATATTAAACTGCGCCATGAATGA_1	E_bSC	4169	1844	E-bSC	9.40273	2
ACGGATATTAAGCTACTTACTAGACCG_1	E_bSC	3586	1549	E-bSC	3.40212	1
ACGGATATTACGATGAATAATTCGGCG_1	E_bSC	4249	1985	E-bSC	5.13062	1
ACGGATATTACGATGAATACTTACGAT_1	E_bSC	2318	1113	E-bSC	4.52977	1
ACGGATATTACTTCGAGCTCAGATTCA_1	E_bSC	4883	1785	E-bSC	5.42699	1
ACGGATATTACTTGATGAAATTACCGG_1	E_bSC	5136	2044	E-bSC	1.84969	1
ACGGATATTACTTTAACTAATAAACAA_1	E_bSC	6659	2720	E-bSC	8.22946	4
ACGGATATTACTTTAACTCAACCTCCA_1	E_bSC	10804	3199	E-bSC	3.61903	1
ACGGATATTACTTTAACTCATAGGTCA_1	E_bSC	7098	3158	E-bSC	5.66357	4
ACGGATATTAGATAGTTCCATAACGTT_1	E_bSC	2360	1135	E-bSC	4.19492	1
ACGGATATTAGCTGCCGTTACTTCGGA_1	E_bSC	3295	1449	E-bSC	4.82549	1
ACGGATATTAGGCAGCTAAAGGCCGCA_1	E_bSC	2706	1318	E-bSC	4.65632	2
ACGGATATTAGGCAGCTAAATAAACAA_1	E_bSC	3118	1828	E-bSC	4.39384	4
ACGGATATTAGGCAGCTAACTACATAT_1	E_bSC	1737	1022	E-bSC	3.79965	2
ACGGATATTAGGGCTGGTCAGGCATTT_1	E_bSC	3703	1903	E-bSC	6.40022	5
ACGGATATTATCAACCGAAAGCCTTCT_1	E_bSC	4154	1841	E-bSC	2.64805	1
ACGGATATTATTACCAAGAATTACCGG_1	E_bSC	1230	706	E-bSC	6.26016	2
ACGGATATTATTACCAAGTGTATGCGA_1	E_bSC	3314	1398	E-bSC	5.88413	1
ACGGATATTATTAGGCATGGTTGGACA_1	E_bSC	3959	1923	E-bSC	2.93003	1
ACGGATATTATTAGGCATTGTCTATCA_1	E_bSC	3595	1710	E-bSC	6.42559	4
ACGGATATTATTCATCGTACAGGCTCC_1	E_bSC	2845	1315	E-bSC	4.81547	1
ACGGATATTCAACAACGGCTATTAGCC_1	E_bSC	7599	2920	E-bSC	7.8563	4
ACGGATATTCAAGACCTAACAAACTTT_1	E_bSC	7947	3080	E-bSC	6.15327	4
ACGGATATTCAAGACCTAACTCATACG_1	E_bSC	2842	1559	E-bSC	3.1316	1
ACGGATATTCAATTGATCCAATACAAG_1	E_bSC	3193	1374	E-bSC	3.47635	2
ACGGATATTCACCCAAAGGATCAGCGA_1	E_bSC	5455	2706	E-bSC	4.39963	4
ACGGATATTCACCCAAAGGCTATGGAA_1	E_bSC	1587	1035	E-bSC	9.26276	6
ACGGATATTCACTCGAGAAACGTGTGA_1	E_bSC	2000	1104	E-bSC	4.65	2
ACGGATATTCACTCGAGACAACGATCT_1	E_bSC	3282	1488	E-bSC	5.45399	2
ACGGATATTCACTTATGTTGTATGCGA_1	E_bSC	2487	1378	E-bSC	6.23241	6
ACGGATATTCAGCACTTCTCTACGACA_1	E_bSC	3926	1470	E-bSC	5.0433	1
ACGGATATTCAGTGCCCGACTCATACG_1	E_bSC	1016	687	E-bSC	3.05118	2
ACGGATATTCGCTAAGCAACTCATACG_1	E_bSC	4793	1728	E-bSC	5.2368	1
ACGGATATTCTAGGTCCTGGCTACAGA_1	E_bSC	2597	1196	E-bSC	3.8891	2
ACGGATATTCTTGCTTCAACGCTGTTG_1	E_bSC	2730	1469	E-bSC	4.57875	2
ACGGATATTGACCTTAGATGAAGCCAA_1	E_bSC	9776	3396	E-bSC	5.67717	4
ACGGATATTGAGTGCGAATCCGTCTTA_1	E_bSC	2992	1579	E-bSC	3.30882	1
ACGGATATTGATGAACTGGTTAGCCTA_1	E_bSC	6158	2270	E-bSC	3.67002	1
ACGGATATTGCTAACTCACATAACGTT_1	E_bSC	2187	1371	E-bSC	7.63603	5
ACGGATATTGGAATGATAAAATTACAG_1	E_bSC	8352	2542	E-bSC	3.49617	2
ACGGATATTGGAATGATAGGTTGGACA_1	E_bSC	4728	1839	E-bSC	6.72589	1
ACGGATATTGGAGTCTAAAGCTATGTG_1	E_bSC	2049	1112	E-bSC	6.93021	1
ACGGATATTGTGCAGTAAAGTTGCATC_1	E_bSC	1464	867	E-bSC	7.10383	1
ACGGATATTTAGAACACATACTTCGGA_1	E_bSC	3331	1977	E-bSC	6.15431	4
ACGGATATTTATAGCCCTAACATCCAT_1	E_bSC	11809	4036	E-bSC	4.80989	4
ACGGATATTTGACAGACAAAAGAGGCC_1	E_bSC	2463	1198	E-bSC	3.65408	2
ACGGATATTTTGCGTACAAAGTTTACG_1	E_bSC	1414	816	E-bSC	5.09194	1
ACGGATATTTTGGAGGTAATGGGACTC_1	E_bSC	1999	1106	E-bSC	3.75188	2
ACGGATATTTTGGTATGAAGCCTGGTT_1	E_bSC	1967	1071	E-bSC	5.74479	1
AGAACTTCCAACCAAAGTGATAGAGGA_1	E_bSC	3089	1392	E-bSC	4.24085	1
AGAACTTCCAACCCTCGGCAAGTTTCC_1	E_bSC	2811	1624	E-bSC	7.50623	3
AGAACTTCCAAGAGTAGAAGCCGCAAG_1	E_bSC	2572	1372	E-bSC	2.52722	1
AGAACTTCCAATCCTGAACAACCTCCA_1	E_bSC	7465	3388	E-bSC	3.81782	4
AGAACTTCCAATTATAACGCTATGGAA_1	E_bSC	3107	1296	E-bSC	1.51271	1
AGAACTTCCACAGTGGTAAAGGGTCAG_1	E_bSC	1776	986	E-bSC	15.5405	5
AGAACTTCCACCAAAATGCAGGCATTT_1	E_bSC	1737	983	E-bSC	3.39666	2
AGAACTTCCACCAGGTGTAATGTATCG_1	E_bSC	6933	2719	E-bSC	4.48579	2
AGAACTTCCACCTGAGTCCAGGGAGGG_1	E_bSC	2101	1035	E-bSC	2.28463	1
AGAACTTCCACCTGAGTCCATAACGTT_1	E_bSC	2936	1595	E-bSC	6.94823	3
AGAACTTCCACGCGAAGCCATAGGTCA_1	E_bSC	1333	662	E-bSC	6.30158	1
AGAACTTCCACTTCGAGCAATGTATCG_1	E_bSC	6374	2144	E-bSC	4.33009	1
AGAACTTCCACTTCGAGCAGCCTGGTT_1	E_bSC	1731	923	E-bSC	4.27499	1
AGAACTTCCACTTCGAGCGATCAGCGA_1	E_bSC	1543	1013	E-bSC	7.3234	5
AGAACTTCCACTTGATGACAAGTTTCC_1	E_bSC	4614	2089	E-bSC	2.53576	2
AGAACTTCCACTTTAACTGATCAGCGA_1	E_bSC	2544	1139	E-bSC	3.22327	2
AGAACTTCCAGATAGTTCAAAGTCATT_1	E_bSC	2002	830	E-bSC	8.39161	2
AGAACTTCCAGATAGTTCAAATGGAGG_1	E_bSC	4609	2193	E-bSC	3.55826	2
AGAACTTCCAGATAGTTCTGTCTATCA_1	E_bSC	1896	1036	E-bSC	5.01055	2
AGAACTTCCAGCGACACCAAGGGAACT_1	E_bSC	2447	1387	E-bSC	4.04577	1
AGAACTTCCAGCGACACCTCCTCAATA_1	E_bSC	7690	3193	E-bSC	4.87646	4
AGAACTTCCAGGAGGCGCAATGTATCG_1	E_bSC	1781	1078	E-bSC	7.13083	5
AGAACTTCCAGGAGGCGCGATAGAGGA_1	E_bSC	2120	993	E-bSC	4.57547	1
AGAACTTCCAGTGTTGTCCAAGTAGAA_1	E_bSC	2837	1636	E-bSC	2.78463	1
AGAACTTCCAGTGTTGTCCAGGGAGGG_1	E_bSC	6509	2405	E-bSC	4.07129	1
AGAACTTCCATCCTAGGAAACAGAAAC_1	E_bSC	4857	2126	E-bSC	4.2413	2
AGAACTTCCATCCTAGGAAAGCCTTCT_1	E_bSC	3901	1681	E-bSC	2.79416	1
AGAACTTCCATTACCAAGCTGTACGGA_1	E_bSC	2674	1419	E-bSC	9.91025	5
AGAACTTCCCAACAACGGCACAAGTAT_1	E_bSC	3317	1461	E-bSC	4.25083	1
AGAACTTCCCAAGACCTAAACAGAAAC_1	E_bSC	8587	2458	E-bSC	4.26226	1
AGAACTTCCCAATTGATCAGTTGCATC_1	E_bSC	3044	1758	E-bSC	4.3364	6
AGAACTTCCCACCAGGTACAGCCTGGC_1	E_bSC	1788	1011	E-bSC	2.29306	1
AGAACTTCCCACCTACCCCAACCTCCA_1	E_bSC	8922	3073	E-bSC	3.97893	1
AGAACTTCCCACTTATGTAGCCGCAAG_1	E_bSC	3685	1849	E-bSC	7.08277	5
AGAACTTCCCACTTATGTGTTAGCCTA_1	E_bSC	3159	1389	E-bSC	3.26053	1
AGAACTTCCCAGTGCCCGGATCAGCGA_1	E_bSC	3615	1580	E-bSC	2.84924	2
AGAACTTCCCCATGCACAACGTGGGAG_1	E_bSC	1688	775	E-bSC	2.01422	1
AGAACTTCCCCATGCACACGTACTACG_1	E_bSC	9941	2852	E-bSC	4.22493	1
AGAACTTCCCCATGCACATGCATAGTA_1	E_bSC	1667	913	E-bSC	3.11938	2
AGAACTTCCCCGACAAGATCCGTCTTA_1	E_bSC	2518	1239	E-bSC	3.57427	2
AGAACTTCCCGTTCGGTACACAAGTAT_1	E_bSC	2202	1270	E-bSC	9.08265	5
AGAACTTCCCTCTCTCAAACAAACTTT_1	E_bSC	5109	1853	E-bSC	3.24917	1
AGAACTTCCGACCTTAGAAAGGGAACT_1	E_bSC	3037	1662	E-bSC	3.95127	2
AGAACTTCCGACCTTAGACAAACGTGG_1	E_bSC	5912	1933	E-bSC	5.00677	1
AGAACTTCCGATTCATCAAAATTACAG_1	E_bSC	2880	1520	E-bSC	5.03472	1
AGAACTTCCGATTCATCACACGATCCG_1	E_bSC	2085	1079	E-bSC	2.92566	1
AGAACTTCCGCCAATGTAAAAGTCATT_1	E_bSC	2075	1001	E-bSC	3.56627	1
AGAACTTCCGCCAATGTAACTGAATTC_1	E_bSC	3508	1434	E-bSC	4.50399	1
AGAACTTCCGCCAATGTATGAAGCCAA_1	E_bSC	2626	1280	E-bSC	3.61767	1
AGAACTTCCGTACATCTACAAGTAGAA_1	E_bSC	2152	1091	E-bSC	3.15985	1
AGAACTTCCGTGCAGTAAAATTACCGG_1	E_bSC	5906	2586	E-bSC	13.2577	5
AGAACTTCCGTGCAGTAATCTACGACA_1	E_bSC	2586	985	E-bSC	29.5437	4
AGAACTTCCTACAGGATAACAAGTGCA_1	E_bSC	2322	1068	E-bSC	6.63221	1
AGAACTTCCTACAGGATAAGTTGCATC_1	E_bSC	960	577	E-bSC	5.3125	1
AGAACTTCCTACAGGATACTAAGCTTC_1	E_bSC	1917	980	E-bSC	9.80699	2
AGAACTTCCTAGGGATACAATTACCGG_1	E_bSC	2294	1236	E-bSC	4.66434	1
AGAACTTCCTAGGGATACACTACATAT_1	E_bSC	2427	1414	E-bSC	4.44994	5
AGAACTTCCTAGGGATACAGTCTGTAC_1	E_bSC	4135	2169	E-bSC	7.93229	5
AGAACTTCCTAGTCTTGAATCGAGTCT_1	E_bSC	1945	1081	E-bSC	4.01028	1
AGAACTTCCTCATCCTAACAACCTCCA_1	E_bSC	1925	946	E-bSC	13.6104	1
AGAACTTCCTCATTGAGACAAGTTTCC_1	E_bSC	1453	947	E-bSC	3.23469	1
AGAACTTCCTGTGAAGAACACAAGTAT_1	E_bSC	11963	3837	E-bSC	4.27986	3
AGAACTTCCTGTGAAGAAGATAGAGGA_1	E_bSC	4365	1655	E-bSC	4.23826	1
AGAACTTCCTGTTCTCCAAAATTACAG_1	E_bSC	1477	926	E-bSC	13.6087	5
AGAACTTCCTGTTCTCCAACGAACCAG_1	E_bSC	4147	2059	E-bSC	5.11213	5
AGAACTTCCTTCCATTGATGTCTATCA_1	E_bSC	2248	1205	E-bSC	4.13701	1
AGAACTTCCTTGGTATGACATAACGTT_1	E_bSC	1779	1094	E-bSC	3.93479	2
AGAAGCACTAACCCTCGGCAAGTAGAA_1	E_bSC	3037	1658	E-bSC	2.96345	2
AGAAGCACTAACCCTCGGTCAGATTCA_1	E_bSC	2971	1335	E-bSC	3.73612	2
AGAAGCACTAAGAGTAGAAAGGCCGCA_1	E_bSC	3141	1536	E-bSC	4.55269	2
AGAAGCACTAAGGACTATACATTCGGC_1	E_bSC	4302	2240	E-bSC	3.13808	5
AGAAGCACTAAGGACTATATATTGTAA_1	E_bSC	951	558	E-bSC	16.7192	2
AGAAGCACTAATCCTGAAAAATTACAG_1	E_bSC	3234	1431	E-bSC	3.98887	2
AGAAGCACTAATCCTGAAAGTAATTAG_1	E_bSC	3551	1712	E-bSC	2.95691	2
AGAAGCACTAATTATAACTCTCGGTTA_1	E_bSC	2667	1257	E-bSC	5.02437	2
AGAAGCACTACACATGTCAGCCGCAAG_1	E_bSC	4251	1897	E-bSC	2.75229	2
AGAAGCACTACCTGAGTCAGCCTGGTT_1	E_bSC	3102	1542	E-bSC	16.3121	5
AGAAGCACTACGATGAATACAGTAAAC_1	E_bSC	1890	1069	E-bSC	2.91005	1
AGAAGCACTACTTCGAGCACGAACCAG_1	E_bSC	1489	851	E-bSC	11.1484	2
AGAAGCACTACTTCGAGCGATCAGCGA_1	E_bSC	3823	1601	E-bSC	3.60973	2
AGAAGCACTACTTGATGAGCTATGGAA_1	E_bSC	4096	1650	E-bSC	3.66211	1
AGAAGCACTACTTTAACTGTAGAAGCA_1	E_bSC	3720	1956	E-bSC	3.73656	1
AGAAGCACTAGAATGGAGACTGAATTC_1	E_bSC	2335	973	E-bSC	4.79657	1
AGAAGCACTAGAGGACCAACTTACGAT_1	E_bSC	3268	1765	E-bSC	4.58996	5
AGAAGCACTAGAGGACCACGTACTACG_1	E_bSC	1409	965	E-bSC	2.76792	5
AGAAGCACTAGATAGTTCATGGTCCGT_1	E_bSC	8834	2622	E-bSC	4.27892	1
AGAAGCACTAGGCAGCTAAATGTATCG_1	E_bSC	4040	1505	E-bSC	5.81683	1
AGAAGCACTAGGCAGCTAGAACGACAA_1	E_bSC	2295	1207	E-bSC	4.05229	1
AGAAGCACTAGGCAGCTAGATGGTCCA_1	E_bSC	2316	1097	E-bSC	4.83592	1
AGAAGCACTAGGGCTGGTGATCAGCGA_1	E_bSC	1069	702	E-bSC	9.54163	5
AGAAGCACTAGGTTCGCTTCAGATTCA_1	E_bSC	3873	1620	E-bSC	5.0865	1
AGAAGCACTATCAACCGAAAGGCCGCA_1	E_bSC	4342	1824	E-bSC	2.92492	2
AGAAGCACTATCAACCGATCCGTCTTA_1	E_bSC	2454	1174	E-bSC	3.58598	1
AGAAGCACTATCCAACCGTCCGTCTTA_1	E_bSC	1872	1097	E-bSC	2.40385	1
AGAAGCACTATGAGTTACAAGTTTACG_1	E_bSC	8571	2573	E-bSC	3.87353	1
AGAAGCACTATGAGTTACTCCTCAATA_1	E_bSC	3251	1948	E-bSC	2.27622	5
AGAAGCACTATTAGGCATCTCAAGACA_1	E_bSC	1945	1003	E-bSC	4.0617	1
AGAAGCACTATTCATCGTCGTACTACG_1	E_bSC	2855	1609	E-bSC	4.23818	2
AGAAGCACTCAACAACGGAATTACCGG_1	E_bSC	2252	1319	E-bSC	6.52753	5
AGAAGCACTCAAGACCTAAGCTATGTG_1	E_bSC	3058	1659	E-bSC	4.64356	2
AGAAGCACTCAAGACCTACACAAGTAT_1	E_bSC	3537	1807	E-bSC	5.99378	5
AGAAGCACTCACCAGGTAACTGAATTC_1	E_bSC	2425	1425	E-bSC	5.1134	1
AGAAGCACTCACCAGGTATGTCTATCA_1	E_bSC	3127	1604	E-bSC	4.25328	1
AGAAGCACTCAGCACTTCCTATCATGA_1	E_bSC	7964	2708	E-bSC	4.89704	1
AGAAGCACTCAGTGCCCGAAGGCCGCA_1	E_bSC	2500	1253	E-bSC	2.68	1
AGAAGCACTCCATGCACAAGTCTGTAC_1	E_bSC	2091	1331	E-bSC	2.91726	1
AGAAGCACTCCATGCACAATATTGTAA_1	E_bSC	2866	1411	E-bSC	4.32659	2
AGAAGCACTCCATGCACACTGTACGGA_1	E_bSC	2782	1532	E-bSC	3.81021	1
AGAAGCACTCCGACAAGAGTAGAAGCA_1	E_bSC	2499	1445	E-bSC	4.36174	1
AGAAGCACTCCGTATCTAAAAGAGGCC_1	E_bSC	5879	2501	E-bSC	6.42966	6
AGAAGCACTCCGTATCTATGTCTATCA_1	E_bSC	2312	1050	E-bSC	2.20588	1
AGAAGCACTGACACTTAAGATAGAGGA_1	E_bSC	3402	1336	E-bSC	3.29218	2
AGAAGCACTGAGTGCGAACACGATCCG_1	E_bSC	5835	2798	E-bSC	6.97515	4
AGAAGCACTGATGAACTGAAGGGAACT_1	E_bSC	3659	1887	E-bSC	3.33424	1
AGAAGCACTGATGAACTGATCATTCTG_1	E_bSC	6356	2297	E-bSC	4.15356	1
AGAAGCACTGATGAACTGGATCAGCGA_1	E_bSC	2512	1201	E-bSC	3.50318	1
AGAAGCACTGATTCATCAACTCATACG_1	E_bSC	11889	4060	E-bSC	3.94482	5
AGAAGCACTGATTCATCAGAACGACAA_1	E_bSC	3627	1518	E-bSC	1.84726	1
AGAAGCACTGCCTGTTCAACGCTGTTG_1	E_bSC	4358	2077	E-bSC	7.1363	6
AGAAGCACTGCCTGTTCAACTAGACCG_1	E_bSC	5331	2037	E-bSC	4.8021	1
AGAAGCACTGCCTGTTCAGATAGAGGA_1	E_bSC	2799	1337	E-bSC	4.07288	2
AGAAGCACTGCTAACTCAAGTCTGTAC_1	E_bSC	2256	1224	E-bSC	9.30851	6
AGAAGCACTGGAGTCTAACTATTAGCC_1	E_bSC	1741	1153	E-bSC	4.6525	4
AGAAGCACTGTACATCTAGTAGAAGCA_1	E_bSC	1293	757	E-bSC	6.03248	1
AGAAGCACTTACTAGTCAACGCTGTTG_1	E_bSC	4958	2112	E-bSC	2.7027	1
AGAAGCACTTCGTTAGCAAACAGAAAC_1	E_bSC	5180	2101	E-bSC	3.78378	1
AGAAGCACTTCGTTAGCAACTTACGAT_1	E_bSC	1099	630	E-bSC	4.82257	1
AGAAGCACTTCGTTAGCAGCTATGGAA_1	E_bSC	2293	942	E-bSC	5.32054	1
AGAAGCACTTGACAGACACAAGTAGAA_1	E_bSC	2217	1033	E-bSC	2.57104	1
AGAAGCACTTGTGAAGAAAATTACCGG_1	E_bSC	3213	783	E-bSC	10.0529	1
AGAAGCACTTGTGAAGAAGTTAGCCTA_1	E_bSC	4957	1931	E-bSC	2.64273	1
AGAAGCACTTGTTCTCCAACAAGTGCA_1	E_bSC	2966	1262	E-bSC	5.0236	1
AGAAGCACTTGTTCTCCAACTAGACCG_1	E_bSC	2057	947	E-bSC	3.84054	1
AGAAGCACTTTGGTATGAACATTCGGC_1	E_bSC	5396	2587	E-bSC	5.46701	6
AGAGAAGTTAAACGTACCACAACTAGT_1	E_bSC	4450	2061	E-bSC	6.94382	5
AGAGAAGTTAAGAGTAGAAAGGGTCAG_1	E_bSC	1870	1111	E-bSC	6.09626	2
AGAGAAGTTAAGCTACTTGGTGAGTTA_1	E_bSC	12764	3676	E-bSC	3.59605	1
AGAGAAGTTAATCAGTTTCAGGGAGGG_1	E_bSC	6623	3076	E-bSC	5.25442	4
AGAGAAGTTAATTATAACCTCAAGACA_1	E_bSC	6015	2298	E-bSC	3.54115	1
AGAGAAGTTACACATGTCTCTCACGGA_1	E_bSC	6494	2502	E-bSC	6.68309	4
AGAGAAGTTACCAGGTGTAAGTTTACG_1	E_bSC	1343	856	E-bSC	9.30752	2
AGAGAAGTTACTTTAACTACTAGACCG_1	E_bSC	784	414	E-bSC	24.4898	1
AGAGAAGTTAGAATGGAGCATGAATGA_1	E_bSC	3152	1748	E-bSC	4.98096	5
AGAGAAGTTAGATAGTTCACTGAATTC_1	E_bSC	1715	872	E-bSC	2.15743	1
AGAGAAGTTAGATAGTTCGATGGTCCA_1	E_bSC	2103	917	E-bSC	6.56205	1
AGAGAAGTTAGGCAGCTAATATTGTAA_1	E_bSC	2140	1153	E-bSC	12.5701	5
AGAGAAGTTAGTGAAAGGGATCAGCGA_1	E_bSC	3442	1583	E-bSC	3.63161	2
AGAGAAGTTAGTGTTGTCTCTACGACA_1	E_bSC	10433	3029	E-bSC	11.0706	4
AGAGAAGTTATCAACCGAACATTCGGC_1	E_bSC	3253	1624	E-bSC	4.08853	2
AGAGAAGTTATTACCAAGAACGTGTGA_1	E_bSC	2529	1114	E-bSC	4.54725	1
AGAGAAGTTATTACCAAGTCTCGGTTA_1	E_bSC	4477	2232	E-bSC	5.31606	2
AGAGAAGTTATTCATCGTGGTTGGACA_1	E_bSC	2621	1249	E-bSC	3.54826	1
AGAGAAGTTCAATTGATCTCTACGACA_1	E_bSC	3618	1889	E-bSC	3.04035	1
AGAGAAGTTCACAAAGGCAAGGGTCAG_1	E_bSC	2830	1256	E-bSC	3.0742	1
AGAGAAGTTCACCTACCCTGTCTATCA_1	E_bSC	2200	1072	E-bSC	6.45455	1
AGAGAAGTTCACTCGAGAAATAAACAA_1	E_bSC	2369	1417	E-bSC	4.64331	5
AGAGAAGTTCACTTATGTCATGAATGA_1	E_bSC	2542	1337	E-bSC	5.74351	1
AGAGAAGTTCACTTATGTTCCTCAATA_1	E_bSC	4545	1841	E-bSC	5.54455	1
AGAGAAGTTCAGCACTTCGGTTGGACA_1	E_bSC	1951	1138	E-bSC	2.35777	1
AGAGAAGTTCAGTGCCCGGATCAGCGA_1	E_bSC	1920	1263	E-bSC	7.44792	5
AGAGAAGTTCGCTAAGCAAACAGAAAC_1	E_bSC	4616	2025	E-bSC	3.42288	1
AGAGAAGTTCGCTAAGCACATAACGTT_1	E_bSC	13429	4183	E-bSC	4.66155	3
AGAGAAGTTCTTGCTTCAACTCCAGGG_1	E_bSC	6393	2981	E-bSC	6.44455	4
AGAGAAGTTGATGAACTGACGTGGGAG_1	E_bSC	5439	2311	E-bSC	5.51572	2
AGAGAAGTTGCATGGCTAAGTCTGTAC_1	E_bSC	1560	907	E-bSC	8.14103	1
AGAGAAGTTGTGCAGTAACACAAGTAT_1	E_bSC	1721	1030	E-bSC	4.41604	4
AGAGAAGTTGTGTGTCGAATCGAGTCT_1	E_bSC	1076	623	E-bSC	5.48327	1
AGAGAAGTTTACAGGATAGGTTGGACA_1	E_bSC	4290	1904	E-bSC	4.70862	2
AGAGAAGTTTACAGGATAGTAGAAGCA_1	E_bSC	1025	519	E-bSC	15.4146	1
AGAGAAGTTTAGAACACATGTATGCGA_1	E_bSC	1495	844	E-bSC	4.34783	1
AGAGAAGTTTAGGGATACTCAGATTCA_1	E_bSC	5193	2106	E-bSC	1.71385	1
AGAGAAGTTTAGTCTTGACAATACAAG_1	E_bSC	1551	887	E-bSC	12.1212	5
AGAGAAGTTTAGTGACTATGTATGCGA_1	E_bSC	3134	1512	E-bSC	4.53095	1
AGAGAAGTTTATAGCCCTCAAACGTGG_1	E_bSC	7213	2379	E-bSC	3.07778	1
AGAGAAGTTTCATCCTAAAACAGAAAC_1	E_bSC	2179	1375	E-bSC	3.90087	4
AGAGAAGTTTGACAGACAGCTATGGAA_1	E_bSC	2517	1242	E-bSC	9.89273	1
AGAGAAGTTTGTTCTCCAGATGGTCCA_1	E_bSC	2613	1500	E-bSC	5.05166	2
AGAGAAGTTTGTTCTCCATGAAGCCAA_1	E_bSC	2958	1668	E-bSC	7.1332	5
AGAGAAGTTTTGCGTACAAGTAATTAG_1	E_bSC	1282	883	E-bSC	7.25429	5
AGAGAAGTTTTGCGTACAGTTAGCCTA_1	E_bSC	5825	2213	E-bSC	4.17167	1
AGAGAAGTTTTGGAGGTAATCGAGTCT_1	E_bSC	5472	1875	E-bSC	5.70175	1
AGAGAAGTTTTGGTATGAACATTCGGC_1	E_bSC	5922	2797	E-bSC	6.67004	5
AGAGCTATGAACCAAAGTAAGGGTCAG_1	E_bSC	3594	2024	E-bSC	4.78575	4
AGAGCTATGAACCAAAGTCAACCTCCA_1	E_bSC	2569	1374	E-bSC	4.3986	4
AGAGCTATGAACCCTCGGCGTACTACG_1	E_bSC	2068	1132	E-bSC	6.28627	1
AGAGCTATGAACTCATTGCATGAATGA_1	E_bSC	3040	1603	E-bSC	4.30921	1
AGAGCTATGAAGAGTAGACAATACAAG_1	E_bSC	10359	2897	E-bSC	3.55247	2
AGAGCTATGAAGAGTAGAGTCTTGGCA_1	E_bSC	1331	723	E-bSC	6.23591	1
AGAGCTATGAAGAGTAGATCCTCAATA_1	E_bSC	5276	1982	E-bSC	3.16528	2
AGAGCTATGAAGCTACTTAACAGAAAC_1	E_bSC	6742	3103	E-bSC	3.85642	5
AGAGCTATGAATCAGTTTAAGGGTCAG_1	E_bSC	4020	1946	E-bSC	6.74129	2
AGAGCTATGACCAGGTGTAATAAACAA_1	E_bSC	4415	1729	E-bSC	4.21291	1
AGAGCTATGACCTGAGTCGCTCCTTGA_1	E_bSC	2565	1333	E-bSC	4.21053	2
AGAGCTATGACTTTAACTGAACGACAA_1	E_bSC	2115	1060	E-bSC	4.44444	1
AGAGCTATGAGATAGTTCCAAGTTTCC_1	E_bSC	2101	1319	E-bSC	6.80628	2
AGAGCTATGAGATAGTTCCATAACGTT_1	E_bSC	8289	3239	E-bSC	4.62058	4
AGAGCTATGAGATAGTTCGTTAGCCTA_1	E_bSC	5062	2212	E-bSC	4.32635	2
AGAGCTATGAGCGACACCACAGTAAAC_1	E_bSC	5868	2429	E-bSC	3.93661	2
AGAGCTATGAGGGCTGGTGATGGTCCA_1	E_bSC	1252	652	E-bSC	6.78914	2
AGAGCTATGAGGGCTGGTTCCTCAATA_1	E_bSC	2579	1432	E-bSC	5.42846	1
AGAGCTATGAGTGAAAGGTTCAGCTCA_1	E_bSC	10938	3367	E-bSC	1.59078	1
AGAGCTATGATCCAACCGAACAGAAAC_1	E_bSC	2332	1014	E-bSC	4.6741	1
AGAGCTATGATCCAACCGGATGGTCCA_1	E_bSC	2319	1197	E-bSC	2.5442	1
AGAGCTATGATGAGTTACAGTTGTTCT_1	E_bSC	1219	758	E-bSC	4.42986	2
AGAGCTATGATTCATCGTAAATGGAGG_1	E_bSC	2829	1577	E-bSC	4.38317	1
AGAGCTATGCACAAAGGCGATGGTCCA_1	E_bSC	3398	1709	E-bSC	8.299	5
AGAGCTATGCACCAGGTAAAGTTTACG_1	E_bSC	2080	1190	E-bSC	1.53846	1
AGAGCTATGCACCAGGTAACTCCAGGG_1	E_bSC	2101	1409	E-bSC	1.18991	5
AGAGCTATGCACCCAAAGACAAGTGCA_1	E_bSC	5169	2030	E-bSC	3.50164	2
AGAGCTATGCACCCAAAGCAATAGGGT_1	E_bSC	3349	1277	E-bSC	5.04628	1
AGAGCTATGCACCCAAAGGTAGAAGCA_1	E_bSC	7173	2078	E-bSC	5.10247	1
AGAGCTATGCACTCGAGATACTTCGGA_1	E_bSC	4748	2096	E-bSC	3.30666	2
AGAGCTATGCAGAAATCGCATGAATGA_1	E_bSC	3632	1524	E-bSC	2.72577	1
AGAGCTATGCGCTAAGCAGGTTGGACA_1	E_bSC	3236	1817	E-bSC	5.19159	5
AGAGCTATGCGTTCGGTAACACCTTAG_1	E_bSC	3591	1620	E-bSC	4.65052	1
AGAGCTATGCTAGGTCCTCAGGCATTT_1	E_bSC	2525	1022	E-bSC	4.55446	1
AGAGCTATGCTTGCTTCACAGGCATTT_1	E_bSC	2157	1042	E-bSC	4.1261	1
AGAGCTATGGACACTTAAAGTTGTTCT_1	E_bSC	4236	2106	E-bSC	3.80076	2
AGAGCTATGGAGTGCGAAAACATCCAT_1	E_bSC	2899	1605	E-bSC	4.79476	5
AGAGCTATGGATGAACTGAAGTTTACG_1	E_bSC	8104	2496	E-bSC	9.20533	1
AGAGCTATGGATGAACTGACGCTGTTG_1	E_bSC	3309	1649	E-bSC	3.74736	2
AGAGCTATGGATTCATCACATGAATGA_1	E_bSC	6154	2364	E-bSC	1.55996	1
AGAGCTATGGATTCATCATCCGTCTTA_1	E_bSC	6766	2636	E-bSC	3.62105	1
AGAGCTATGGCCAATGTAGGCACAACA_1	E_bSC	2425	1144	E-bSC	3.21649	1
AGAGCTATGGCCAATGTATTCAGCTCA_1	E_bSC	4026	1770	E-bSC	3.8003	2
AGAGCTATGGGAATGATAAACAGAAAC_1	E_bSC	8668	2627	E-bSC	4.60314	1
AGAGCTATGGGAATGATACTCAAGACA_1	E_bSC	2452	1414	E-bSC	6.85155	5
AGAGCTATGGTACATCTAATGGGACTC_1	E_bSC	1032	677	E-bSC	7.46124	4
AGAGCTATGGTACATCTACAACGATCT_1	E_bSC	3108	1421	E-bSC	2.47748	1
AGAGCTATGGTACATCTACTAGATAGA_1	E_bSC	4557	2182	E-bSC	5.70551	5
AGAGCTATGGTGCAGTAACATGAATGA_1	E_bSC	3775	1815	E-bSC	3.52318	2
AGAGCTATGGTGTGTCGACATAGGTCA_1	E_bSC	2530	1095	E-bSC	4.42688	1
AGAGCTATGTACAGGATACAATACAAG_1	E_bSC	7683	2612	E-bSC	2.36887	1
AGAGCTATGTACTAGTCAGCTCCTTGA_1	E_bSC	9078	3336	E-bSC	5.97048	3
AGAGCTATGTAGAACACAATCGAGTCT_1	E_bSC	12721	4089	E-bSC	4.46506	3
AGAGCTATGTAGAACACAGATCAGCGA_1	E_bSC	3608	1836	E-bSC	3.18736	1
AGAGCTATGTAGTCTTGAAATAAACAA_1	E_bSC	1981	1247	E-bSC	5.04796	5
AGAGCTATGTAGTGACTAAAGCCTTCT_1	E_bSC	2795	1485	E-bSC	6.18962	2
AGAGCTATGTAGTGACTAAGTTGTTCT_1	E_bSC	1420	924	E-bSC	8.66197	1
AGAGCTATGTATAGCCCTACAAACTTT_1	E_bSC	3277	1495	E-bSC	7.5679	2
AGAGCTATGTGACAGACATCAGATTCA_1	E_bSC	5259	2305	E-bSC	3.803	5
AGAGCTATGTGTTCTCCAATATTGTAA_1	E_bSC	2430	1094	E-bSC	4.73251	1
AGAGCTATGTTGGAGGTACGTCTAGGT_1	E_bSC	3972	1735	E-bSC	4.10373	2
AGCACACAGAAACGTACCGGTTGGACA_1	E_bSC	3398	1803	E-bSC	4.03178	2
AGCACACAGAAACTGCGCAATAAACAA_1	E_bSC	5994	2808	E-bSC	5.47214	4
AGCACACAGAAATAAATATCCTCAATA_1	E_bSC	2797	1255	E-bSC	3.75402	2
AGCACACAGAACCAAAGTTCCTCAATA_1	E_bSC	4738	2154	E-bSC	5.78303	2
AGCACACAGAAGAGTAGAGTTAGCCTA_1	E_bSC	2434	1105	E-bSC	3.61545	1
AGCACACAGAAGCTACTTACTCATACG_1	E_bSC	10465	3179	E-bSC	4.2236	1
AGCACACAGAAGGACTATGAACGACAA_1	E_bSC	1704	1100	E-bSC	17.723	4
AGCACACAGACAATATGGAATGTATCG_1	E_bSC	1821	1142	E-bSC	5.32674	2
AGCACACAGACAATATGGCATAGGTCA_1	E_bSC	5399	2399	E-bSC	3.9637	2
AGCACACAGACAATATGGGTAGAAGCA_1	E_bSC	4893	1999	E-bSC	2.39117	1
AGCACACAGACCAGGTGTTTCAGCTCA_1	E_bSC	3706	1739	E-bSC	5.26174	2
AGCACACAGACCTGAGTCCACGATCCG_1	E_bSC	3708	1845	E-bSC	7.4973	2
AGCACACAGACGCGAAGCCGTACTACG_1	E_bSC	3659	1733	E-bSC	4.45477	1
AGCACACAGACTATCCTCAAAGAGGCC_1	E_bSC	2069	1245	E-bSC	3.33494	1
AGCACACAGACTATCCTCAGTAATTAG_1	E_bSC	3354	1516	E-bSC	5.00894	1
AGCACACAGAGAGGACCATGCATAGTA_1	E_bSC	2239	1062	E-bSC	5.94015	1
AGCACACAGAGCGACACCGATGGTCCA_1	E_bSC	9422	2627	E-bSC	4.91403	1
AGCACACAGAGGATTCAAATATTGTAA_1	E_bSC	3937	1839	E-bSC	7.31521	5
AGCACACAGAGGCAGCTAGGTTGGACA_1	E_bSC	2579	1414	E-bSC	4.61419	6
AGCACACAGAGGGCTGGTGCTATGGAA_1	E_bSC	3178	1503	E-bSC	5.53807	2
AGCACACAGAGGTTCGCTCAAGTAGAA_1	E_bSC	3419	1774	E-bSC	3.4513	1
AGCACACAGATTACCAAGAAGGGAACT_1	E_bSC	6430	2316	E-bSC	3.95023	1
AGCACACAGATTAGGCATAGTTGTTCT_1	E_bSC	5457	2637	E-bSC	4.61792	5
AGCACACAGCAACAACGGAGCCTGGTT_1	E_bSC	2267	1258	E-bSC	9.74857	5
AGCACACAGCACCCAAAGAATTACCGG_1	E_bSC	2439	1387	E-bSC	5.69906	2
AGCACACAGCACTTATGTAAGCCTTCT_1	E_bSC	3214	1493	E-bSC	2.83136	2
AGCACACAGCAGAAATCGAACATCCAT_1	E_bSC	6913	3082	E-bSC	3.89122	4
AGCACACAGCAGCACTTCACAAGTGCA_1	E_bSC	1998	1362	E-bSC	4.6046	4
AGCACACAGCAGCACTTCGCAACATTA_1	E_bSC	7474	2816	E-bSC	1.20417	1
AGCACACAGCCATGCACACTATTAGCC_1	E_bSC	924	634	E-bSC	11.1472	2
AGCACACAGCCGACAAGAAAAGTCATT_1	E_bSC	2243	1161	E-bSC	3.61123	1
AGCACACAGCCGACAAGACAAGTAGAA_1	E_bSC	3533	1728	E-bSC	3.59468	1
AGCACACAGCCGACAAGATGAAGCCAA_1	E_bSC	13510	4208	E-bSC	5.58105	3
AGCACACAGCCGTATCTACACAAGTAT_1	E_bSC	6369	2687	E-bSC	4.09797	2
AGCACACAGCTCTCTCAACACAAGTAT_1	E_bSC	2461	1275	E-bSC	5.68874	2
AGCACACAGCTTGCTTCAACAACTAGT_1	E_bSC	12402	3697	E-bSC	3.72521	1
AGCACACAGCTTGCTTCACAACGATCT_1	E_bSC	1534	827	E-bSC	4.95437	1
AGCACACAGGACACTTAACACAAGTAT_1	E_bSC	6711	2498	E-bSC	2.75667	1
AGCACACAGGAGTGCGAAAATAAACAA_1	E_bSC	2903	1475	E-bSC	3.10024	2
AGCACACAGGAGTGCGAACAATAGGGT_1	E_bSC	2042	1143	E-bSC	6.95397	1
AGCACACAGGATTCATCAACTCCAGGG_1	E_bSC	4038	1592	E-bSC	4.23477	1
AGCACACAGGATTCATCACAGGGAGGG_1	E_bSC	3908	1955	E-bSC	7.75333	5
AGCACACAGGCCTGTTCAACTTACGAT_1	E_bSC	1553	918	E-bSC	4.18545	1
AGCACACAGGGAATGATAGATGGTCCA_1	E_bSC	5285	1893	E-bSC	4.33302	1
AGCACACAGGTGCAGTAAACAAACTTT_1	E_bSC	3745	2007	E-bSC	4.21896	2
AGCACACAGGTGTGTCGACACGATCCG_1	E_bSC	3484	1760	E-bSC	3.61653	1
AGCACACAGTACAGGATATCCGTCTTA_1	E_bSC	2507	1010	E-bSC	3.31073	1
AGCACACAGTAGTCTTGATCTCGGTTA_1	E_bSC	2423	1081	E-bSC	3.01279	1
AGCACACAGTAGTGACTAGATAGAGGA_1	E_bSC	2661	1408	E-bSC	12.2886	5
AGCACACAGTCATCCTAACTATCATGA_1	E_bSC	2322	1196	E-bSC	3.8329	1
AGCACACAGTCATCCTAATCAGATTCA_1	E_bSC	5736	2239	E-bSC	4.53278	2
AGCACACAGTGTTCTCCATCTCGGTTA_1	E_bSC	4878	1667	E-bSC	5.67856	1
AGCACACAGTTCCATTGAAATTACCGG_1	E_bSC	4530	1842	E-bSC	3.55408	2
AGCACACAGTTGGAGGTACAACCTCCA_1	E_bSC	7751	2680	E-bSC	4.56715	1
AGCCATCACAAACTGCGCAAGCCTTCT_1	E_bSC	6528	2469	E-bSC	3.06373	2
AGCCATCACAAACTGCGCTCTACGACA_1	E_bSC	1873	850	E-bSC	3.25681	1
AGCCATCACAAATAAATAAATGTATCG_1	E_bSC	2225	1037	E-bSC	2.69663	1
AGCCATCACAAATAAATACAACGATCT_1	E_bSC	1233	803	E-bSC	2.5953	1
AGCCATCACAACCAAAGTATATTGTAA_1	E_bSC	1539	877	E-bSC	4.35348	1
AGCCATCACAACCCTCGGGATGGTCCA_1	E_bSC	2973	1208	E-bSC	4.23814	1
AGCCATCACAAGGACTATCAAGTTTCC_1	E_bSC	1667	931	E-bSC	4.91902	2
AGCCATCACACAGTGGTACAATACAAG_1	E_bSC	3584	1374	E-bSC	2.09263	1
AGCCATCACACGACCACCCTACATGCG_1	E_bSC	1445	849	E-bSC	3.94464	2
AGCCATCACACGCGAAGCAAGGCCGCA_1	E_bSC	1820	994	E-bSC	4.34066	1
AGCCATCACACTGTTAGACATAGGTCA_1	E_bSC	4673	2013	E-bSC	3.10293	2
AGCCATCACACTGTTAGACTGTACGGA_1	E_bSC	7225	2413	E-bSC	4.19377	1
AGCCATCACACTTCGAGCATGGGACTC_1	E_bSC	2431	1238	E-bSC	3.94899	2
AGCCATCACAGAGGACCAATATTGTAA_1	E_bSC	2485	1473	E-bSC	4.9497	2
AGCCATCACAGAGGACCAGGCACAACA_1	E_bSC	1803	1115	E-bSC	6.04548	2
AGCCATCACAGCGACACCGAACGACAA_1	E_bSC	5070	2331	E-bSC	6.37081	5
AGCCATCACAGGCAGCTAGATAGAGGA_1	E_bSC	2175	1049	E-bSC	3.95402	1
AGCCATCACAGGCAGCTATCCTCAATA_1	E_bSC	2740	1567	E-bSC	4.48905	1
AGCCATCACAGGGCTGGTTGAAGCCAA_1	E_bSC	1767	1057	E-bSC	9.50764	5
AGCCATCACATCAACCGACGTCTAGGT_1	E_bSC	5549	2409	E-bSC	4.72157	1
AGCCATCACATCCTAGGATCCTCAATA_1	E_bSC	3817	1642	E-bSC	4.58475	1
AGCCATCACATGAGTTACACTGAATTC_1	E_bSC	5595	2331	E-bSC	4.02145	2
AGCCATCACATTCATCGTAAAGTCATT_1	E_bSC	17271	4726	E-bSC	3.85039	3
AGCCATCACATTCATCGTCAAGTAGAA_1	E_bSC	9382	3174	E-bSC	6.69367	2
AGCCATCACCAAGACCTAAAGCCTTCT_1	E_bSC	4278	2181	E-bSC	2.96868	2
AGCCATCACCAAGACCTAAGCTATGTG_1	E_bSC	2646	1347	E-bSC	4.98866	1
AGCCATCACCAATTGATCAATTACCGG_1	E_bSC	2165	1030	E-bSC	3.87991	1
AGCCATCACCACAAAGGCACTTACGAT_1	E_bSC	3096	1628	E-bSC	2.51938	1
AGCCATCACCACCCAAAGAAATTACAG_1	E_bSC	4400	2099	E-bSC	6.93182	5
AGCCATCACCACCCAAAGCAAACGTGG_1	E_bSC	3022	1264	E-bSC	3.77234	1
AGCCATCACCACTTATGTACAACTAGT_1	E_bSC	2443	1390	E-bSC	5.44413	5
AGCCATCACCAGAAATCGCAGGCATTT_1	E_bSC	2352	1348	E-bSC	5.10204	1
AGCCATCACCCGTATCTAACGAACCAG_1	E_bSC	2815	1541	E-bSC	3.26821	4
AGCCATCACCTAGGTCCTGGTGAGTTA_1	E_bSC	1869	970	E-bSC	7.27662	1
AGCCATCACCTTGCTTCAAAGTTTACG_1	E_bSC	5858	2192	E-bSC	3.63605	1
AGCCATCACGAGTGCGAACAACCTCCA_1	E_bSC	1553	1006	E-bSC	4.12106	1
AGCCATCACGATTCATCAACACCTTAG_1	E_bSC	2066	985	E-bSC	4.21104	1
AGCCATCACGCATGGCTAAACAGAAAC_1	E_bSC	3162	1682	E-bSC	4.11132	2
AGCCATCACGCATGGCTAACTACATAT_1	E_bSC	2326	1132	E-bSC	2.06363	1
AGCCATCACGCCAATGTAAATAAACAA_1	E_bSC	2280	1322	E-bSC	4.29825	2
AGCCATCACGCCAATGTAACAGTAAAC_1	E_bSC	3210	1617	E-bSC	3.30218	2
AGCCATCACGCCAATGTAGATCTCTTA_1	E_bSC	1731	1085	E-bSC	4.56384	1
AGCCATCACGCCTGTTCAACTTACGAT_1	E_bSC	12260	3933	E-bSC	3.05057	2
AGCCATCACGCTAACTCAAAATGGAGG_1	E_bSC	8577	2729	E-bSC	1.98205	1
AGCCATCACGGAATGATACTCAAGACA_1	E_bSC	8279	3250	E-bSC	6.29303	3
AGCCATCACGGAGTCTAAACTCATACG_1	E_bSC	1445	870	E-bSC	1.86851	4
AGCCATCACGGAGTCTAACAAGTAGAA_1	E_bSC	5087	2209	E-bSC	2.51622	1
AGCCATCACGTACATCTAAAATTACAG_1	E_bSC	1628	906	E-bSC	3.86978	2
AGCCATCACGTACATCTAAGCTATGTG_1	E_bSC	1440	721	E-bSC	4.23611	1
AGCCATCACGTGCAGTAAATGGGACTC_1	E_bSC	3272	1688	E-bSC	7.12103	5
AGCCATCACTACAGGATAAAATTACAG_1	E_bSC	2467	1191	E-bSC	7.09364	1
AGCCATCACTACAGGATAAGTCTGTAC_1	E_bSC	18342	3532	E-bSC	14.8893	4
AGCCATCACTACTAGTCAAACATCCAT_1	E_bSC	8291	3259	E-bSC	4.5471	4
AGCCATCACTAGTCTTGAACAAACTTT_1	E_bSC	1819	1000	E-bSC	5.16767	1
AGCCATCACTATAGCCCTAATAAACAA_1	E_bSC	4476	2326	E-bSC	4.55764	4
AGCCATCACTATAGCCCTGGTGAGTTA_1	E_bSC	5758	2141	E-bSC	3.21292	2
AGCCATCACTCGTTAGCAACGCTGTTG_1	E_bSC	953	602	E-bSC	9.02413	2
AGCCATCACTTGCGTACACAAGTAGAA_1	E_bSC	5988	2073	E-bSC	2.80561	1
AGCCATCACTTGGAGGTAACTTACGAT_1	E_bSC	8887	2601	E-bSC	4.52346	1
AGCCATCACTTGGTATGAAGCCTGGTT_1	E_bSC	3945	1779	E-bSC	4.10646	2
AGCCCAATCAAACGTACCACTAGACCG_1	E_bSC	2303	1239	E-bSC	3.90795	1
AGCCCAATCAAATAAATAAAGCCTTCT_1	E_bSC	8916	3539	E-bSC	3.66756	4
AGCCCAATCAATTATAACGGCACAACA_1	E_bSC	3342	1386	E-bSC	3.71035	1
AGCCCAATCACAATATGGGGTGAGTTA_1	E_bSC	4380	1806	E-bSC	3.65297	1
AGCCCAATCACCAAAATGAAAGTCATT_1	E_bSC	2687	1441	E-bSC	2.49349	1
AGCCCAATCACCAAAATGAAGCCTTCT_1	E_bSC	3089	1637	E-bSC	4.43509	1
AGCCCAATCACCAGGTGTCACAAGTAT_1	E_bSC	3904	1900	E-bSC	6.09631	1
AGCCCAATCACGACCACCTCTCGGTTA_1	E_bSC	3239	1813	E-bSC	2.90213	1
AGCCCAATCACTGTTAGAAAATTACAG_1	E_bSC	4141	2067	E-bSC	6.27868	5
AGCCCAATCACTTTAACTAAGTTTACG_1	E_bSC	7398	2397	E-bSC	2.68992	2
AGCCCAATCAGATAGTTCCAAACGTGG_1	E_bSC	2501	1178	E-bSC	2.51899	1
AGCCCAATCAGGAGGCGCACTAGACCG_1	E_bSC	2248	969	E-bSC	3.15836	1
AGCCCAATCAGTGAAAGGCTGTACGGA_1	E_bSC	4440	2173	E-bSC	6.12613	2
AGCCCAATCAGTGAAAGGTCAGATTCA_1	E_bSC	2388	1405	E-bSC	4.31323	5
AGCCCAATCATCCTAGGAACTCATACG_1	E_bSC	13596	4234	E-bSC	5.2589	3
AGCCCAATCATGAGTTACAACATCCAT_1	E_bSC	2894	1398	E-bSC	1.6586	1
AGCCCAATCATTAGGCATACAAACTTT_1	E_bSC	1592	780	E-bSC	3.32915	1
AGCCCAATCATTAGGCATCAGGGAGGG_1	E_bSC	2606	1211	E-bSC	5.18035	1
AGCCCAATCCAAGACCTAGGCTACAGA_1	E_bSC	7311	2849	E-bSC	3.4195	2
AGCCCAATCCAATTGATCATCGAGTCT_1	E_bSC	2016	1234	E-bSC	3.76984	2
AGCCCAATCCAATTGATCGGCACAACA_1	E_bSC	2058	1258	E-bSC	4.61613	1
AGCCCAATCCACCAGGTAAATAAACAA_1	E_bSC	8259	2152	E-bSC	3.09965	2
AGCCCAATCCACCTACCCAAGCCTTCT_1	E_bSC	6607	2991	E-bSC	3.76873	5
AGCCCAATCCACTTATGTGTAGAAGCA_1	E_bSC	1728	1039	E-bSC	10.3588	2
AGCCCAATCCCGACAAGATCTCGGTTA_1	E_bSC	3424	1842	E-bSC	4.43925	4
AGCCCAATCCCGTATCTATCAGATTCA_1	E_bSC	3842	1536	E-bSC	5.6481	1
AGCCCAATCCGCTAAGCAAACATCCAT_1	E_bSC	5750	2770	E-bSC	4.67826	4
AGCCCAATCCGTTCGGTAAATTACCGG_1	E_bSC	3572	1868	E-bSC	3.07951	2
AGCCCAATCCGTTCGGTAGATAGAGGA_1	E_bSC	6376	2610	E-bSC	6.02258	4
AGCCCAATCCTTGCTTCAACTAGACCG_1	E_bSC	1657	942	E-bSC	3.9831	1
AGCCCAATCCTTGCTTCACAGGGAGGG_1	E_bSC	7257	2423	E-bSC	3.72055	1
AGCCCAATCGACACTTAAAATAAACAA_1	E_bSC	1056	532	E-bSC	1.60985	1
AGCCCAATCGACACTTAAGCTCCTTGA_1	E_bSC	2135	1430	E-bSC	4.40281	4
AGCCCAATCGCATGGCTACAATACAAG_1	E_bSC	1190	643	E-bSC	3.86555	2
AGCCCAATCGCCAATGTAAACAACGCG_1	E_bSC	2159	1356	E-bSC	6.48448	5
AGCCCAATCGCCAATGTAACTACATAT_1	E_bSC	4603	2114	E-bSC	3.19357	2
AGCCCAATCGCCAATGTACAACCTCCA_1	E_bSC	2963	1634	E-bSC	5.56868	5
AGCCCAATCGCCTGTTCAAGTTGCATC_1	E_bSC	1853	1013	E-bSC	2.75229	1
AGCCCAATCGGAGTCTAAACTACATAT_1	E_bSC	1256	693	E-bSC	10.1911	1
AGCCCAATCGTGCAGTAAACAAGTGCA_1	E_bSC	1263	775	E-bSC	3.08789	1
AGCCCAATCTACTAGTCAAGCCTGGTT_1	E_bSC	2599	1444	E-bSC	4.61716	2
AGCCCAATCTACTAGTCACAGGGAGGG_1	E_bSC	1350	686	E-bSC	5.55556	1
AGCCCAATCTAGTCTTGAGGTGAGTTA_1	E_bSC	7705	2367	E-bSC	3.8806	2
AGCCCAATCTAGTGACTAGGCTACAGA_1	E_bSC	3077	1325	E-bSC	2.69743	1
AGCCCAATCTCATCCTAAACTCCAGGG_1	E_bSC	2552	1330	E-bSC	6.93574	2
AGCCCAATCTCATTGAGAGTAGAAGCA_1	E_bSC	2702	1373	E-bSC	4.58919	1
AGCCCAATCTCGTTAGCAAACATCCAT_1	E_bSC	2903	1641	E-bSC	3.61695	2
AGCCCAATCTCGTTAGCAACTAGACCG_1	E_bSC	1840	922	E-bSC	3.36957	1
AGCCCAATCTGTGAAGAATCCTCAATA_1	E_bSC	3102	1604	E-bSC	3.86847	1
AGCCCAATCTTCCATTGAAAAGAGGCC_1	E_bSC	1783	949	E-bSC	5.3281	2
AGCCCAATCTTGCGTACAAACGTGTGA_1	E_bSC	7241	3022	E-bSC	3.17636	4
AGCCCAATCTTGGTATGACAGGGAGGG_1	E_bSC	1786	1008	E-bSC	8.67861	2
AGCCCAATCTTGGTATGATTCAGCTCA_1	E_bSC	9124	3396	E-bSC	5.22797	3
AGGAGATTAAAACTGCGCAAATGGAGG_1	E_bSC	3061	1190	E-bSC	2.61352	1
AGGAGATTAAAACTGCGCAACGTGTGA_1	E_bSC	1866	1017	E-bSC	5.0911	1
AGGAGATTAAACCCTCGGGGCTACAGA_1	E_bSC	2231	1199	E-bSC	2.91349	1
AGGAGATTAAAGCTACTTAAATGGAGG_1	E_bSC	4305	2008	E-bSC	6.15563	5
AGGAGATTAACAATATGGCAAGTTTCC_1	E_bSC	1754	1042	E-bSC	4.561	1
AGGAGATTAACAGTGGTAAAATGGAGG_1	E_bSC	6749	2370	E-bSC	1.94103	1
AGGAGATTAACAGTGGTAAGTTGTTCT_1	E_bSC	2556	1286	E-bSC	5.6338	2
AGGAGATTAACCAGGTGTAAGTTTACG_1	E_bSC	3532	1487	E-bSC	3.53907	1
AGGAGATTAACCTGAGTCACAAACTTT_1	E_bSC	3102	1737	E-bSC	6.38298	5
AGGAGATTAACCTGAGTCACAGGCTCC_1	E_bSC	7958	3224	E-bSC	4.72481	4
AGGAGATTAACCTGAGTCACTGAATTC_1	E_bSC	1863	953	E-bSC	4.61621	1
AGGAGATTAACGACCACCACAAACTTT_1	E_bSC	5287	2422	E-bSC	4.12332	5
AGGAGATTAACGATGAATACTCATACG_1	E_bSC	3155	1755	E-bSC	6.14897	2
AGGAGATTAACGCGAAGCGGTTGGACA_1	E_bSC	2144	1247	E-bSC	9.98134	6
AGGAGATTAACTGTTAGACAGCCTGGC_1	E_bSC	2128	931	E-bSC	2.44361	1
AGGAGATTAACTTCGAGCGCTCCTTGA_1	E_bSC	6635	2721	E-bSC	7.20422	4
AGGAGATTAACTTGATGAACTCCAGGG_1	E_bSC	11038	4173	E-bSC	4.34861	4
AGGAGATTAACTTGATGACAGGCATTT_1	E_bSC	4208	2010	E-bSC	5.32319	2
AGGAGATTAACTTGATGAGATCTCTTA_1	E_bSC	2579	1312	E-bSC	3.41218	1
AGGAGATTAAGAGGACCAAAGGCCGCA_1	E_bSC	1975	1086	E-bSC	4.10127	2
AGGAGATTAAGATAGTTCAACATCCAT_1	E_bSC	2038	1044	E-bSC	5.25025	1
AGGAGATTAAGATAGTTCGTTAGCCTA_1	E_bSC	1225	579	E-bSC	7.10204	1
AGGAGATTAAGATAGTTCTCTCGGTTA_1	E_bSC	9391	3611	E-bSC	5.22841	4
AGGAGATTAAGCGACACCATGGTCCGT_1	E_bSC	2615	1422	E-bSC	2.90631	1
AGGAGATTAAGGAGGCGCGCAACATTA_1	E_bSC	3676	1762	E-bSC	9.49402	5
AGGAGATTAAGGCAGCTATACTTCGGA_1	E_bSC	7360	2276	E-bSC	4.1712	1
AGGAGATTAATCAACCGAGGCTACAGA_1	E_bSC	3127	1487	E-bSC	6.04413	1
AGGAGATTAATTAGGCATAGTTGCATC_1	E_bSC	2415	1215	E-bSC	11.5942	5
AGGAGATTAATTCATCGTAAATGGAGG_1	E_bSC	5044	2330	E-bSC	3.07296	2
AGGAGATTACAATTGATCCTATCATGA_1	E_bSC	7561	2468	E-bSC	4.02063	1
AGGAGATTACAATTGATCGCAACATTA_1	E_bSC	1927	958	E-bSC	12.6622	1
AGGAGATTACACCAGGTACAATACAAG_1	E_bSC	5722	2684	E-bSC	5.67983	4
AGGAGATTACACCCAAAGACTAGACCG_1	E_bSC	3250	1700	E-bSC	5.69231	2
AGGAGATTACACTCGAGAACTTACGAT_1	E_bSC	4228	1685	E-bSC	4.91958	2
AGGAGATTACACTCGAGAGTCTTGGCA_1	E_bSC	4364	2214	E-bSC	3.5747	2
AGGAGATTACAGAAATCGCAACGATCT_1	E_bSC	8619	3359	E-bSC	4.47848	5
AGGAGATTACTTGCTTCAACGCTGTTG_1	E_bSC	9933	3622	E-bSC	3.69475	3
AGGAGATTACTTGCTTCATGCATAGTA_1	E_bSC	2550	1294	E-bSC	3.29412	1
AGGAGATTAGATGAACTGGAACGACAA_1	E_bSC	5884	2644	E-bSC	2.94018	2
AGGAGATTAGCATGGCTAAAAGTCATT_1	E_bSC	1200	740	E-bSC	3.75	4
AGGAGATTAGCCAATGTAAAGTTTACG_1	E_bSC	5476	1954	E-bSC	2.90358	2
AGGAGATTAGCTAACTCAACTCATACG_1	E_bSC	2963	1369	E-bSC	3.7462	1
AGGAGATTAGTACATCTAGAACGACAA_1	E_bSC	4484	2221	E-bSC	4.61641	0
AGGAGATTATAGAACACATGTCTATCA_1	E_bSC	1950	1042	E-bSC	4.97436	2
AGGAGATTATAGGGATACCTCAAGACA_1	E_bSC	2287	1151	E-bSC	6.07783	1
AGGAGATTATAGTGACTAAACAACGCG_1	E_bSC	1643	842	E-bSC	8.76446	4
AGGAGATTATCATCCTAACTACATGCG_1	E_bSC	5628	2481	E-bSC	7.07178	4
AGGAGATTATGACAGACAACAGGCTCC_1	E_bSC	3095	1264	E-bSC	3.10178	1
AGGAGATTATGTGAAGAAATGGGACTC_1	E_bSC	1029	647	E-bSC	8.55199	1
AGGAGATTATGTTCTCCAAAGGGTCAG_1	E_bSC	3238	1627	E-bSC	4.66337	2
AGGAGATTATGTTCTCCAAGTAATTAG_1	E_bSC	1623	1145	E-bSC	5.73013	2
AGGAGATTATTGCGTACAACTTACGAT_1	E_bSC	1916	1004	E-bSC	2.6618	1
AGGAGATTATTGCGTACAGTTAGCCTA_1	E_bSC	3160	1520	E-bSC	8.57595	6
AGGAGATTATTGGAGGTAGGTTGGACA_1	E_bSC	5545	2540	E-bSC	5.44635	3
AGTAAAGCCAAACTGCGCATGGGACTC_1	E_bSC	6190	2345	E-bSC	2.43942	1
AGTAAAGCCAACCAAAGTTCCGTCTTA_1	E_bSC	3847	1774	E-bSC	4.34104	1
AGTAAAGCCAACTCATTGATGGTCCGT_1	E_bSC	5671	2186	E-bSC	2.66267	2
AGTAAAGCCAAGAGTAGACAAGTAGAA_1	E_bSC	3671	712	E-bSC	7.02806	1
AGTAAAGCCAAGAGTAGACAATAGGGT_1	E_bSC	2908	1285	E-bSC	5.22696	1
AGTAAAGCCAATCCTGAAAAGTTTACG_1	E_bSC	1354	775	E-bSC	3.76662	1
AGTAAAGCCAATCCTGAAACGCTGTTG_1	E_bSC	3002	1479	E-bSC	4.33045	2
AGTAAAGCCAATCCTGAAGGTTGGACA_1	E_bSC	3235	1848	E-bSC	4.63679	5
AGTAAAGCCAATTATAACGTTAGCCTA_1	E_bSC	7975	2835	E-bSC	4.02508	2
AGTAAAGCCACAATATGGGATCAGCGA_1	E_bSC	8177	2250	E-bSC	2.92283	2
AGTAAAGCCACAATATGGGGTTGGACA_1	E_bSC	7038	2406	E-bSC	5.14351	1
AGTAAAGCCACACATGTCAAAGAGGCC_1	E_bSC	2519	1353	E-bSC	4.28742	1
AGTAAAGCCACACATGTCTGTCTATCA_1	E_bSC	1671	1043	E-bSC	10.4129	5
AGTAAAGCCACGACCACCCAATAGGGT_1	E_bSC	3262	1309	E-bSC	6.46842	1
AGTAAAGCCACGCGAAGCAAATTACAG_1	E_bSC	3817	1670	E-bSC	3.6416	2
AGTAAAGCCACGCGAAGCACTACATAT_1	E_bSC	5130	2000	E-bSC	4.07407	1
AGTAAAGCCACGCGAAGCACTCATACG_1	E_bSC	3559	1700	E-bSC	13.8241	5
AGTAAAGCCACGCGAAGCACTCCAGGG_1	E_bSC	5750	2103	E-bSC	4.66087	1
AGTAAAGCCACTATCCTCACAGGCTCC_1	E_bSC	2596	1216	E-bSC	7.31895	1
AGTAAAGCCACTATCCTCAGTTGTTCT_1	E_bSC	4353	1688	E-bSC	5.26074	1
AGTAAAGCCACTATCCTCGCTCCTTGA_1	E_bSC	2218	1301	E-bSC	3.92245	6
AGTAAAGCCACTTCGAGCCAATACAAG_1	E_bSC	820	596	E-bSC	4.63415	3
AGTAAAGCCACTTCGAGCCTATCATGA_1	E_bSC	10897	3556	E-bSC	3.92769	3
AGTAAAGCCAGAATGGAGATATTGTAA_1	E_bSC	6433	2148	E-bSC	4.24374	2
AGTAAAGCCAGATAGTTCACAACTAGT_1	E_bSC	3282	1682	E-bSC	3.19927	2
AGTAAAGCCAGATAGTTCGCTCCTTGA_1	E_bSC	8061	2733	E-bSC	4.44114	1
AGTAAAGCCAGCGACACCTGTCTATCA_1	E_bSC	6819	2846	E-bSC	2.87432	2
AGTAAAGCCAGCTGCCGTTGCATAGTA_1	E_bSC	3728	1774	E-bSC	4.53326	1
AGTAAAGCCAGGGCTGGTCAAACGTGG_1	E_bSC	2080	1185	E-bSC	4.85577	2
AGTAAAGCCATGAGTTACACGCTGTTG_1	E_bSC	1987	1233	E-bSC	4.78108	5
AGTAAAGCCATGAGTTACTCCTCAATA_1	E_bSC	4070	1935	E-bSC	4.20147	2
AGTAAAGCCATTACCAAGACAGGCTCC_1	E_bSC	3543	1463	E-bSC	5.92718	1
AGTAAAGCCATTACCAAGGGCTACAGA_1	E_bSC	8295	2531	E-bSC	5.67812	1
AGTAAAGCCATTCATCGTTCCGTCTTA_1	E_bSC	7839	3334	E-bSC	4.65621	5
AGTAAAGCCCAATTGATCCAACCTCCA_1	E_bSC	2800	1566	E-bSC	3.82143	1
AGTAAAGCCCACAAAGGCGCAACATTA_1	E_bSC	1546	772	E-bSC	4.9806	1
AGTAAAGCCCACCAGGTAAAGCCTTCT_1	E_bSC	2531	1372	E-bSC	3.95101	1
AGTAAAGCCCACTTATGTCAATAGGGT_1	E_bSC	1920	1135	E-bSC	5.83333	1
AGTAAAGCCCAGAAATCGAACGTGTGA_1	E_bSC	7594	2493	E-bSC	5.35949	1
AGTAAAGCCCAGAAATCGAATTACCGG_1	E_bSC	938	674	E-bSC	4.58422	5
AGTAAAGCCCAGTGCCCGATGGTCCGT_1	E_bSC	5565	2169	E-bSC	4.2947	2
AGTAAAGCCCCGTATCTAAGCCGCAAG_1	E_bSC	2358	1131	E-bSC	3.05344	1
AGTAAAGCCCGCTAAGCAAAAGAGGCC_1	E_bSC	6479	2921	E-bSC	4.80012	5
AGTAAAGCCCGTTCGGTAAGTAATTAG_1	E_bSC	4882	1860	E-bSC	1.78206	1
AGTAAAGCCCTAGGTCCTAACATCCAT_1	E_bSC	2396	1351	E-bSC	5.38397	2
AGTAAAGCCGACACTTAACGTCTAGGT_1	E_bSC	2697	1472	E-bSC	4.37523	2
AGTAAAGCCGACCTTAGAGTAGAAGCA_1	E_bSC	1528	865	E-bSC	5.69372	1
AGTAAAGCCGAGTGCGAAACTAGACCG_1	E_bSC	3359	1845	E-bSC	2.91753	0
AGTAAAGCCGATGAACTGATGGTCCGT_1	E_bSC	576	362	E-bSC	8.68056	0
AGTAAAGCCGCATGGCTAAATGTATCG_1	E_bSC	6349	2496	E-bSC	5.02441	5
AGTAAAGCCGCTAACTCAAAAGAGGCC_1	E_bSC	4710	2089	E-bSC	3.01486	2
AGTAAAGCCGGAATGATACTAAGCTTC_1	E_bSC	2627	1540	E-bSC	4.52988	1
AGTAAAGCCGGAGTCTAACAATACAAG_1	E_bSC	969	527	E-bSC	4.74716	1
AGTAAAGCCGGAGTCTAACTATCATGA_1	E_bSC	13920	3555	E-bSC	4.14511	1
AGTAAAGCCGTGCAGTAAAAGTTTACG_1	E_bSC	2262	1094	E-bSC	4.33245	2
AGTAAAGCCTACTAGTCAAACATCCAT_1	E_bSC	1650	896	E-bSC	5.15152	1
AGTAAAGCCTAGTCTTGAATCATTCTG_1	E_bSC	6831	2954	E-bSC	5.27009	5
AGTAAAGCCTAGTCTTGAGCAACATTA_1	E_bSC	3232	1390	E-bSC	2.10396	1
AGTAAAGCCTCATCCTAAATCATTCTG_1	E_bSC	3136	1437	E-bSC	3.66709	1
AGTAAAGCCTCATCCTAATCCGTCTTA_1	E_bSC	3740	1684	E-bSC	2.78075	1
AGTAAAGCCTCGTTAGCACAGCCTGGC_1	E_bSC	3224	1762	E-bSC	2.94665	2
AGTAAAGCCTTGGTATGAAAATTACAG_1	E_bSC	9486	3479	E-bSC	5.28147	3
AGTATCTGTAAACGTACCCTATTAGCC_1	E_bSC	4165	2098	E-bSC	4.44178	2
AGTATCTGTAACCAAAGTAACATCCAT_1	E_bSC	3173	1675	E-bSC	6.24015	2
AGTATCTGTAACCAAAGTACATTCGGC_1	E_bSC	6056	2253	E-bSC	2.90621	2
AGTATCTGTAACCAAAGTGGCTACAGA_1	E_bSC	5125	2021	E-bSC	5.03415	1
AGTATCTGTAACCCTCGGACTACATAT_1	E_bSC	2807	1283	E-bSC	3.74065	1
AGTATCTGTAACCCTCGGAGTTGTTCT_1	E_bSC	3462	1716	E-bSC	3.23512	2
AGTATCTGTAACTCATTGACGAACCAG_1	E_bSC	5173	2460	E-bSC	3.94355	5
AGTATCTGTAACTCATTGTCAGATTCA_1	E_bSC	6326	2359	E-bSC	3.69902	1
AGTATCTGTAAGAGTAGAACGTGGGAG_1	E_bSC	3047	1396	E-bSC	5.18543	1
AGTATCTGTAAGGACTATAACGTGTGA_1	E_bSC	872	506	E-bSC	6.76606	1
AGTATCTGTAATTATAACACTCATACG_1	E_bSC	5991	2892	E-bSC	4.70706	4
AGTATCTGTACAATATGGAATTCGGCG_1	E_bSC	3299	1371	E-bSC	4.42558	1
AGTATCTGTACAGTGGTAAGCTATGTG_1	E_bSC	1327	785	E-bSC	6.55614	1
AGTATCTGTACAGTGGTAATCGAGTCT_1	E_bSC	7136	3070	E-bSC	7.74944	3
AGTATCTGTACCTGAGTCAAGCCTTCT_1	E_bSC	10696	3061	E-bSC	5.28235	1
AGTATCTGTACGACCACCGATAGAGGA_1	E_bSC	1415	655	E-bSC	9.61131	1
AGTATCTGTACGCGAAGCGTCTTGGCA_1	E_bSC	7994	3300	E-bSC	4.72855	5
AGTATCTGTACTATCCTCAAAGTCATT_1	E_bSC	1779	1056	E-bSC	8.31928	5
AGTATCTGTACTATCCTCTCCGTCTTA_1	E_bSC	4589	1898	E-bSC	3.07256	2
AGTATCTGTACTGTTAGAACGCTGTTG_1	E_bSC	3414	1790	E-bSC	3.10486	1
AGTATCTGTAGAGGACCAGCTCCTTGA_1	E_bSC	3354	1709	E-bSC	5.21765	4
AGTATCTGTAGCTGCCGTAGCCGCAAG_1	E_bSC	5834	2132	E-bSC	2.98252	1
AGTATCTGTAGCTGCCGTCAAGTAGAA_1	E_bSC	2109	1021	E-bSC	4.17259	1
AGTATCTGTAGGCAGCTAGGTTGGACA_1	E_bSC	2820	1282	E-bSC	3.19149	1
AGTATCTGTAGGTTCGCTAATGTATCG_1	E_bSC	1334	762	E-bSC	4.27286	1
AGTATCTGTAGGTTCGCTGCTCCTTGA_1	E_bSC	1463	853	E-bSC	4.64798	2
AGTATCTGTATCCTAGGAGCAACATTA_1	E_bSC	2575	1237	E-bSC	7.80583	1
AGTATCTGTATGAGTTACACTCCAGGG_1	E_bSC	685	362	E-bSC	25.6934	2
AGTATCTGTATTAGGCATACAGTAAAC_1	E_bSC	5472	2263	E-bSC	3.52705	1
AGTATCTGTATTCATCGTCAACCTCCA_1	E_bSC	4149	1737	E-bSC	4.53121	1
AGTATCTGTCAACAACGGACGCTGTTG_1	E_bSC	2048	943	E-bSC	5.85938	1
AGTATCTGTCAAGACCTAACAGGCTCC_1	E_bSC	1581	1021	E-bSC	3.54206	1
AGTATCTGTCAAGACCTACTCAAGACA_1	E_bSC	3226	1456	E-bSC	4.37074	1
AGTATCTGTCAAGACCTATCCTCAATA_1	E_bSC	3346	1776	E-bSC	4.03467	1
AGTATCTGTCACAAAGGCACAGTAAAC_1	E_bSC	1678	963	E-bSC	5.54231	1
AGTATCTGTCACCAGGTAGTTAGCCTA_1	E_bSC	10760	3727	E-bSC	5.05576	4
AGTATCTGTCAGAAATCGCAAGTTTCC_1	E_bSC	2202	1198	E-bSC	10.99	2
AGTATCTGTCCATGCACAAACATCCAT_1	E_bSC	2130	1123	E-bSC	3.70892	1
AGTATCTGTCCATGCACAGAACGACAA_1	E_bSC	5713	1775	E-bSC	4.28846	1
AGTATCTGTCCGACAAGAACTAGACCG_1	E_bSC	2750	1418	E-bSC	3.12727	1
AGTATCTGTCCGTATCTAGGTGAGTTA_1	E_bSC	8695	3561	E-bSC	5.3939	5
AGTATCTGTCGCTAAGCAATATTGTAA_1	E_bSC	3150	1650	E-bSC	3.42857	1
AGTATCTGTCGCTAAGCAGCAACATTA_1	E_bSC	2997	1419	E-bSC	3.33667	1
AGTATCTGTCGTTCGGTAAAATTACAG_1	E_bSC	1257	672	E-bSC	2.78441	1
AGTATCTGTCTAGGTCCTATATTGTAA_1	E_bSC	1496	803	E-bSC	3.87701	1
AGTATCTGTCTTGCTTCAAACAGAAAC_1	E_bSC	3917	1811	E-bSC	4.74853	5
AGTATCTGTCTTGCTTCAACAGGCTCC_1	E_bSC	3397	1773	E-bSC	3.1204	1
AGTATCTGTCTTGCTTCAACTCCAGGG_1	E_bSC	4086	2167	E-bSC	5.28634	4
AGTATCTGTCTTGCTTCACAGCCTGGC_1	E_bSC	1239	759	E-bSC	6.37611	2
AGTATCTGTCTTGCTTCAGTAGAAGCA_1	E_bSC	11351	3717	E-bSC	3.92036	4
AGTATCTGTGACCTTAGACTATCATGA_1	E_bSC	3415	1578	E-bSC	4.94876	1
AGTATCTGTGACCTTAGATGCATAGTA_1	E_bSC	1317	834	E-bSC	5.23918	1
AGTATCTGTGAGTGCGAAGTAGAAGCA_1	E_bSC	3371	1493	E-bSC	4.56838	1
AGTATCTGTGGAGTCTAAATGGGACTC_1	E_bSC	1789	915	E-bSC	2.45947	1
AGTATCTGTGTACATCTAAACAGAAAC_1	E_bSC	3883	1573	E-bSC	2.11177	1
AGTATCTGTGTGCAGTAAAGCCTGGTT_1	E_bSC	8373	3146	E-bSC	7.77499	4
AGTATCTGTTACTAGTCACTGTACGGA_1	E_bSC	10121	3144	E-bSC	13.1311	4
AGTATCTGTTACTAGTCATCCGTCTTA_1	E_bSC	2877	1351	E-bSC	3.12826	1
AGTATCTGTTAGTCTTGAACAGGCTCC_1	E_bSC	5069	2005	E-bSC	5.07003	1
AGTATCTGTTAGTGACTACAAGTTTCC_1	E_bSC	1315	804	E-bSC	4.18251	1
AGTATCTGTTCGTTAGCAATCGAGTCT_1	E_bSC	6228	2638	E-bSC	3.17919	2
AGTATCTGTTGACAGACAACAGGCTCC_1	E_bSC	1688	920	E-bSC	7.16825	1
AGTATCTGTTGACAGACACTCAAGACA_1	E_bSC	4170	1850	E-bSC	3.11751	1
AGTATCTGTTGTTCTCCAATCGAGTCT_1	E_bSC	7649	2537	E-bSC	4.39273	1
AGTATCTGTTTCCATTGAACTGAATTC_1	E_bSC	5057	2191	E-bSC	2.72889	2
AGTATCTGTTTCCATTGATGAAGCCAA_1	E_bSC	7635	2775	E-bSC	1.28356	1
AGTATCTGTTTGCGTACAAAAGTCATT_1	E_bSC	3174	1659	E-bSC	3.56018	5
AGTATCTGTTTGGAGGTAAAAGTCATT_1	E_bSC	4162	1995	E-bSC	10.74	4
AGTATCTGTTTGGAGGTACTGTACGGA_1	E_bSC	2135	1126	E-bSC	4.54333	1
AGTATCTGTTTGGAGGTAGATCTCTTA_1	E_bSC	5118	2209	E-bSC	4.96288	1
AGTATCTGTTTGGTATGAGCAACATTA_1	E_bSC	2887	1596	E-bSC	3.98337	2
ATACTTAGGAAACTGCGCACTGAATTC_1	E_bSC	4311	1692	E-bSC	4.75528	1
ATACTTAGGAACCCTCGGCAACCTCCA_1	E_bSC	4686	2257	E-bSC	3.73453	5
ATACTTAGGAACTCATTGAAGGGTCAG_1	E_bSC	2827	1174	E-bSC	6.68553	1
ATACTTAGGAAGCTACTTAGTCTGTAC_1	E_bSC	1573	981	E-bSC	3.4965	2
ATACTTAGGAAGCTACTTCACGATCCG_1	E_bSC	6099	2551	E-bSC	5.67306	2
ATACTTAGGAAGGACTATAAGGGAACT_1	E_bSC	4431	1762	E-bSC	3.92688	1
ATACTTAGGAAGGACTATACGTGGGAG_1	E_bSC	2140	1302	E-bSC	2.99065	2
ATACTTAGGAAGGACTATCTATCATGA_1	E_bSC	3273	1650	E-bSC	4.5524	2
ATACTTAGGAATCAGTTTCATAACGTT_1	E_bSC	2306	1102	E-bSC	2.8621	1
ATACTTAGGACAATATGGTCTACGACA_1	E_bSC	11272	3789	E-bSC	5.11888	3
ATACTTAGGACACATGTCTGTCTATCA_1	E_bSC	5593	2416	E-bSC	3.70105	2
ATACTTAGGACAGTGGTACTAGATAGA_1	E_bSC	2789	1196	E-bSC	2.68914	1
ATACTTAGGACCAGGTGTACATTCGGC_1	E_bSC	3422	1563	E-bSC	3.53594	1
ATACTTAGGACCAGGTGTCTAAGCTTC_1	E_bSC	1972	1118	E-bSC	4.86815	1
ATACTTAGGACGCGAAGCAGCCGCAAG_1	E_bSC	8493	3130	E-bSC	6.26398	4
ATACTTAGGACTGTTAGACGTACTACG_1	E_bSC	1689	980	E-bSC	3.43398	1
ATACTTAGGACTGTTAGATCCTCAATA_1	E_bSC	1311	787	E-bSC	14.7979	5
ATACTTAGGACTTCGAGCTCCGTCTTA_1	E_bSC	6517	2760	E-bSC	9.02256	4
ATACTTAGGAGAATGGAGAGTAATTAG_1	E_bSC	4549	2156	E-bSC	4.41855	2
ATACTTAGGAGAATGGAGGATCAGCGA_1	E_bSC	5099	1938	E-bSC	6.29535	1
ATACTTAGGAGGAGGCGCACTAGACCG_1	E_bSC	3462	1535	E-bSC	3.32178	1
ATACTTAGGAGTGAAAGGACGAACCAG_1	E_bSC	3031	1480	E-bSC	4.19004	2
ATACTTAGGAGTGAAAGGCTCAAGACA_1	E_bSC	3440	1926	E-bSC	4.15698	4
ATACTTAGGAGTGTTGTCCGTCTAGGT_1	E_bSC	5398	2331	E-bSC	8.22527	5
ATACTTAGGATCCTAGGAAAATGGAGG_1	E_bSC	3676	1851	E-bSC	4.59739	2
ATACTTAGGATCCTAGGACAATAGGGT_1	E_bSC	6568	2241	E-bSC	3.95859	1
ATACTTAGGATGAGTTACTCAGATTCA_1	E_bSC	2392	1300	E-bSC	4.1806	2
ATACTTAGGCACAAAGGCGTTAGCCTA_1	E_bSC	11088	4117	E-bSC	4.31097	4
ATACTTAGGCACCTACCCACAACTAGT_1	E_bSC	2906	1520	E-bSC	2.95939	2
[truncated: 15,941 more rows]

## Sheet: cell_meta_table_HSPCs
cell.id	orig.ident	nCount_RNA	nFeature_RNA	sample	percent.mito	Clusters
AAATCCTGTAAGGACTATCAATACAAG_1	E_bSC	12205	4323	E_bSC	5.5551	2
AAATCCTGTACCTGAGTCTCTCGGTTA_1	E_bSC	8033	3334	E_bSC	6.37371	0
AAATCCTGTCAACAACGGTGAAGCCAA_1	E_bSC	14221	3726	E_bSC	11.8909	3
AAATCCTGTGCCTGTTCAACAGTAAAC_1	E_bSC	7199	2760	E_bSC	6.44534	3
AAATCCTGTTAGTGACTACTAGATAGA_1	E_bSC	1288	890	E_bSC	6.4441	2
AAATCCTGTTTGGTATGAAGCCGCAAG_1	E_bSC	12849	4276	E_bSC	5.12102	2
AACCGCCTCAAGAGTAGAAATTACCGG_1	E_bSC	12391	3339	E_bSC	11.5487	3
AACCGCCTCAGATAGTTCACAGTAAAC_1	E_bSC	4463	2263	E_bSC	5.46717	2
AACCGCCTCAGATAGTTCCATGAATGA_1	E_bSC	9182	3539	E_bSC	5.55435	2
AACCGCCTCATCCAACCGATATTGTAA_1	E_bSC	7944	2458	E_bSC	14.3882	3
AACCGCCTCATCCAACCGGTTAGCCTA_1	E_bSC	9871	3816	E_bSC	4.27515	1
AACCGCCTCCAAGACCTATCCGTCTTA_1	E_bSC	6671	3052	E_bSC	5.92115	2
AACCGCCTCCACTCGAGATGCATAGTA_1	E_bSC	2621	1479	E_bSC	3.31934	3
AACGAGAAGAGATAGTTCAAAGTCATT_1	E_bSC	4987	2250	E_bSC	5.73491	3
AACGAGAAGATCAACCGAGATCAGCGA_1	E_bSC	7676	3111	E_bSC	6.14904	2
AACGAGAAGATCCAACCGCAGCCTGGC_1	E_bSC	7690	3318	E_bSC	3.58908	1
AACTGTATTAAATAAATACAGCCTGGC_1	E_bSC	2702	1601	E_bSC	6.06958	0
AACTGTATTAACTCATTGCAATACAAG_1	E_bSC	7379	2941	E_bSC	5.12265	3
AACTGTATTACTGTTAGAACAACTAGT_1	E_bSC	11261	3950	E_bSC	4.63547	0
AACTGTATTGCCTGTTCAGATGGTCCA_1	E_bSC	3155	1853	E_bSC	3.20127	2
AACTGTATTTAGTGACTATGTATGCGA_1	E_bSC	6923	3075	E_bSC	7.16452	1
AACTTCTCCACTATCCTCGTCTTGGCA_1	E_bSC	1664	1103	E_bSC	8.35337	0
AAGACATGCTTGCGTACATGAAGCCAA_1	E_bSC	2073	1144	E_bSC	4.96864	2
AAGCTCAACACAGTGGTAACAAGTGCA_1	E_bSC	10288	3125	E_bSC	13.3554	3
AAGCTCAACAGGATTCAAACGCTGTTG_1	E_bSC	6295	2527	E_bSC	6.27482	3
AAGCTCAACTGACAGACACTCAAGACA_1	E_bSC	8088	3287	E_bSC	5.21761	2
AAGCTCAACTGTGAAGAAAATTCGGCG_1	E_bSC	7098	2989	E_bSC	5.70583	2
AAGGCGATCAACCAAAGTGGTGAGTTA_1	E_bSC	3055	1749	E_bSC	3.46972	0
AAGGCGATCAGTGTTGTCCAATACAAG_1	E_bSC	7360	2868	E_bSC	7.71739	3
AAGGCGATCCCGTATCTAGGCTACAGA_1	E_bSC	6355	2868	E_bSC	5.77498	2
AAGGCGATCGTGCAGTAACTAGATAGA_1	E_bSC	5711	2236	E_bSC	10.8913	3
AAGTAACCCACCAGGTGTGGTTGGACA_1	E_bSC	6758	3041	E_bSC	6.30364	2
AAGTAACCCACTTGATGAACAGTAAAC_1	E_bSC	8218	3405	E_bSC	2.93259	0
AAGTAACCCCCATGCACATGAAGCCAA_1	E_bSC	3253	1910	E_bSC	4.98002	1
AAGTAACCCCTTGCTTCAACTGAATTC_1	E_bSC	2012	1238	E_bSC	3.03181	3
AAGTAACCCGCCTGTTCAACTGAATTC_1	E_bSC	6046	2738	E_bSC	5.77241	1
AATATTGGGAAGGACTATCATAGGTCA_1	E_bSC	11673	4047	E_bSC	4.98586	0
AATATTGGGACCAGGTGTCAACGATCT_1	E_bSC	5741	2521	E_bSC	7.22871	3
AATATTGGGCCGTATCTAGGTGAGTTA_1	E_bSC	7443	2906	E_bSC	9.92879	3
AATATTGGGCGCTAAGCATCTCACGGA_1	E_bSC	5014	2528	E_bSC	4.94615	2
AATATTGGGGCCAATGTAACGAACCAG_1	E_bSC	3326	1849	E_bSC	4.57005	2
AATATTGGGTCGTTAGCACGTCTAGGT_1	E_bSC	5892	2362	E_bSC	10.5737	3
AATATTGGGTGACAGACACTCAAGACA_1	E_bSC	3070	1846	E_bSC	3.87622	2
AATCGAATGAACCCTCGGACTGAATTC_1	E_bSC	8847	3532	E_bSC	4.78128	2
AATCGAATGACCAGGTGTACAAGTGCA_1	E_bSC	1146	755	E_bSC	3.40314	0
AATCGAATGAGGCAGCTAAATTCGGCG_1	E_bSC	2927	1688	E_bSC	4.98804	1
AATCGAATGCACAAAGGCCATAGGTCA_1	E_bSC	1415	853	E_bSC	3.81625	0
AATCGAATGCAGCACTTCAGCCGCAAG_1	E_bSC	6582	2343	E_bSC	22.3184	3
ACAAGGATCAAGAGTAGAACTACATAT_1	E_bSC	11472	3708	E_bSC	5.24756	2
ACAAGGATCACACATGTCACAGTAAAC_1	E_bSC	4296	2031	E_bSC	13.5242	2
ACAAGGATCACTTGATGATACTTCGGA_1	E_bSC	12482	4255	E_bSC	3.59718	2
ACAAGGATCCACTTATGTATCGAGTCT_1	E_bSC	1977	1113	E_bSC	4.1477	2
ACAAGGATCGCCTGTTCAAGCCTGGTT_1	E_bSC	3200	1939	E_bSC	4.625	2
ACACACAAAAATCAGTTTAAATGGAGG_1	E_bSC	4735	2342	E_bSC	5.51214	0
ACACACAAAACTGTTAGACTAAGCTTC_1	E_bSC	6445	2654	E_bSC	7.10628	3
ACACACAAAATTCATCGTCAACGATCT_1	E_bSC	5757	2659	E_bSC	5.03735	2
ACACACAAAGTGTGTCGATCCGTCTTA_1	E_bSC	980	659	E_bSC	2.44898	0
ACACACAAATACTAGTCAGATAGAGGA_1	E_bSC	4989	2165	E_bSC	9.22028	3
ACACACAAATAGAACACAAATTCGGCG_1	E_bSC	7373	2910	E_bSC	6.95782	3
ACACGAGATAATCAGTTTAATAAACAA_1	E_bSC	7055	3038	E_bSC	2.79235	1
ACACGAGATACTTGATGAAGCCGCAAG_1	E_bSC	3813	2012	E_bSC	7.76292	2
ACACGAGATCAATTGATCAAATTACAG_1	E_bSC	7964	2825	E_bSC	7.38322	3
ACACGAGATCTTGCTTCAACATTCGGC_1	E_bSC	1963	1208	E_bSC	7.23383	2
ACACGAGATGACCTTAGAGCTCCTTGA_1	E_bSC	5136	2562	E_bSC	5.78271	1
ACACGAGATTAGGGATACAACGTGTGA_1	E_bSC	15359	3597	E_bSC	12.9696	3
ACACGCCGGAAACTGCGCAGCCGCAAG_1	E_bSC	3236	1882	E_bSC	4.82077	0
ACACGCCGGATCCAACCGACGCTGTTG_1	E_bSC	1476	817	E_bSC	3.38753	2
ACACGCCGGATTCATCGTTGTCTATCA_1	E_bSC	10392	3748	E_bSC	4.1378	0
ACACGCCGGCACTCGAGAACGTGGGAG_1	E_bSC	2882	1511	E_bSC	4.68425	3
ACACGCCGGGCATGGCTACAAGTTTCC_1	E_bSC	6828	2234	E_bSC	17.5308	3
ACACGCCGGGCATGGCTACAGGCATTT_1	E_bSC	912	522	E_bSC	18.6404	3
ACACGCCGGTCATTGAGAAAGCCTTCT_1	E_bSC	9412	3556	E_bSC	2.88993	2
ACACGCCGGTTGGAGGTAACTAGACCG_1	E_bSC	7980	2735	E_bSC	7.40602	3
ACAGTTCCGAAACGTACCATATTGTAA_1	E_bSC	9825	3492	E_bSC	7.36896	2
ACAGTTCCGACCTGAGTCAACAACGCG_1	E_bSC	6601	2403	E_bSC	9.7561	3
ACAGTTCCGACGATGAATAGTAATTAG_1	E_bSC	3801	2112	E_bSC	4.91976	2
ACAGTTCCGCACCCAAAGGATCAGCGA_1	E_bSC	4376	2169	E_bSC	7.19835	3
ACAGTTCCGCGTTCGGTAACAACTAGT_1	E_bSC	5544	2735	E_bSC	5.17677	2
ACAGTTCCGCTTGCTTCACGTCTAGGT_1	E_bSC	1265	907	E_bSC	7.66798	0
ACAGTTCCGGCTAACTCACAATACAAG_1	E_bSC	12468	4235	E_bSC	5.86301	2
ACAGTTCCGTTCCATTGAAAGGGAACT_1	E_bSC	6241	2874	E_bSC	5.64012	0
ACATAAGCGACGCGAAGCAGTTGCATC_1	E_bSC	8306	3316	E_bSC	4.22586	2
ACATAAGCGACTATCCTCAGTTGTTCT_1	E_bSC	10397	3706	E_bSC	4.70328	2
ACATAAGCGAGCTGCCGTACAGGCTCC_1	E_bSC	4029	2159	E_bSC	5.01365	0
ACATAAGCGAGGAGGCGCCAAGTAGAA_1	E_bSC	2515	1332	E_bSC	1.7495	2
ACATAAGCGCACAAAGGCGATCTCTTA_1	E_bSC	8225	3438	E_bSC	4.09726	2
ACATAAGCGTAGGGATACAGCTATGTG_1	E_bSC	2041	1348	E_bSC	4.60559	1
ACCAAGGACAACTCATTGACAACTAGT_1	E_bSC	12240	3371	E_bSC	13.5049	3
ACCAAGGACAGAATGGAGCTATCATGA_1	E_bSC	5382	2549	E_bSC	9.01152	0
ACCAAGGACAGCTGCCGTCTGTACGGA_1	E_bSC	10426	3596	E_bSC	4.11471	0
ACCAAGGACCACAAAGGCAATGTATCG_1	E_bSC	1392	699	E_bSC	29.7414	0
ACCAAGGACCGTTCGGTATGCATAGTA_1	E_bSC	4481	1204	E_bSC	28.5651	3
ACCAAGGACTGTTCTCCACAACCTCCA_1	E_bSC	2956	1828	E_bSC	5.75101	1
ACCCTGACCAACCAAAGTAACAGAAAC_1	E_bSC	4842	2023	E_bSC	11.297	3
ACCCTGACCCACTTATGTCAAGTAGAA_1	E_bSC	7039	2419	E_bSC	11.7772	3
ACCCTGACCGACACTTAAAACAGAAAC_1	E_bSC	7437	3208	E_bSC	4.92134	0
ACCGGATAGAAACTGCGCACATTCGGC_1	E_bSC	9653	3660	E_bSC	6.13281	2
ACCGGATAGACAGTGGTACTCAAGACA_1	E_bSC	9836	3478	E_bSC	9.58723	3
ACCGGATAGACTATCCTCACATTCGGC_1	E_bSC	7496	3201	E_bSC	3.70864	0
ACCGGATAGATCCAACCGAGTTGTTCT_1	E_bSC	5883	2521	E_bSC	6.3233	2
ACCGGATAGCAACAACGGCAACCTCCA_1	E_bSC	1355	819	E_bSC	3.32103	0
ACCGGATAGGATTCATCATGTATGCGA_1	E_bSC	1181	725	E_bSC	1.9475	0
ACCGGATAGTACTAGTCACAACCTCCA_1	E_bSC	8258	3319	E_bSC	5.67934	0
ACCGGATAGTATAGCCCTCAAACGTGG_1	E_bSC	5112	2510	E_bSC	6.0446	2
ACCGGATAGTCATTGAGACTATCATGA_1	E_bSC	5551	2770	E_bSC	4.53972	2
ACCTTGCGGACCAAAATGAACAACGCG_1	E_bSC	6164	2761	E_bSC	4.44517	0
ACCTTGCGGACTTCGAGCAGCCTGGTT_1	E_bSC	2089	1349	E_bSC	4.64337	0
ACCTTGCGGAGTGTTGTCACGAACCAG_1	E_bSC	7656	2793	E_bSC	7.43208	3
ACCTTGCGGCAGAAATCGTTCAGCTCA_1	E_bSC	4983	2370	E_bSC	5.71945	2
ACGAAAGGTAACCCTCGGCAGCCTGGC_1	E_bSC	5151	2418	E_bSC	4.85343	2
ACGAAAGGTAAGGACTATCATAACGTT_1	E_bSC	2844	1600	E_bSC	7.84107	2
ACGAAAGGTACCTGAGTCAACGTGTGA_1	E_bSC	3998	2040	E_bSC	5.02751	0
ACGAAAGGTCACTCGAGACGTACTACG_1	E_bSC	5081	2515	E_bSC	4.11336	1
ACGAAAGGTCGTTCGGTAGATCTCTTA_1	E_bSC	3314	1841	E_bSC	6.36693	2
ACGAAAGGTTCGTTAGCAAAGGGTCAG_1	E_bSC	4661	2412	E_bSC	5.12766	1
ACGAAAGGTTTGCGTACACTCAAGACA_1	E_bSC	2376	1395	E_bSC	4.12458	0
ACGAAAGGTTTGGTATGAGGCACAACA_1	E_bSC	5970	2777	E_bSC	4.85762	0
ACGCAATCAAAACTGCGCACAAACTTT_1	E_bSC	7492	3165	E_bSC	5.61933	2
ACGCAATCAAAACTGCGCACTAGACCG_1	E_bSC	4575	2262	E_bSC	6.99454	1
ACGCAATCAACAGTGGTATGTCTATCA_1	E_bSC	7615	2901	E_bSC	7.77413	3
ACGCAATCAATCAACCGATGTATGCGA_1	E_bSC	4036	2098	E_bSC	4.88107	1
ACGCAATCACAAGACCTATGCATAGTA_1	E_bSC	5433	2740	E_bSC	4.21498	1
ACGCAATCACGCTAAGCAGATGGTCCA_1	E_bSC	7549	2958	E_bSC	4.74235	0
ACGCAATCACTTGCTTCAGCTCCTTGA_1	E_bSC	6421	2978	E_bSC	4.71889	1
ACGCAATCAGTACATCTAAACAGAAAC_1	E_bSC	7975	3179	E_bSC	4.07524	0
ACGCAATCATTGGTATGAAAGCCTTCT_1	E_bSC	6218	2496	E_bSC	10.3249	3
ACGGATATTACTTTAACTAATAAACAA_1	E_bSC	6659	2720	E_bSC	8.22946	3
ACGGATATTACTTTAACTCATAGGTCA_1	E_bSC	7098	3158	E_bSC	5.66357	2
ACGGATATTAGGCAGCTAAATAAACAA_1	E_bSC	3118	1828	E_bSC	4.39384	1
ACGGATATTATTAGGCATTGTCTATCA_1	E_bSC	3595	1710	E_bSC	6.42559	0
ACGGATATTCAACAACGGCTATTAGCC_1	E_bSC	7599	2920	E_bSC	7.8563	3
ACGGATATTCAAGACCTAACAAACTTT_1	E_bSC	7947	3080	E_bSC	6.15327	3
ACGGATATTCACCCAAAGGATCAGCGA_1	E_bSC	5455	2706	E_bSC	4.39963	1
ACGGATATTGACCTTAGATGAAGCCAA_1	E_bSC	9776	3396	E_bSC	5.67717	3
ACGGATATTTAGAACACATACTTCGGA_1	E_bSC	3331	1977	E_bSC	6.15431	0
ACGGATATTTATAGCCCTAACATCCAT_1	E_bSC	11809	4036	E_bSC	4.80989	0
AGAACTTCCAATCCTGAACAACCTCCA_1	E_bSC	7465	3388	E_bSC	3.81782	2
AGAACTTCCAGCGACACCTCCTCAATA_1	E_bSC	7690	3193	E_bSC	4.87646	2
AGAACTTCCGTGCAGTAATCTACGACA_1	E_bSC	2586	985	E_bSC	29.5437	3
AGAAGCACTGAGTGCGAACACGATCCG_1	E_bSC	5835	2798	E_bSC	6.97515	2
AGAAGCACTGGAGTCTAACTATTAGCC_1	E_bSC	1741	1153	E_bSC	4.6525	0
AGAGAAGTTAATCAGTTTCAGGGAGGG_1	E_bSC	6623	3076	E_bSC	5.25442	1
AGAGAAGTTACACATGTCTCTCACGGA_1	E_bSC	6494	2502	E_bSC	6.68309	3
AGAGAAGTTAGTGTTGTCTCTACGACA_1	E_bSC	10433	3029	E_bSC	11.0706	3
AGAGAAGTTCTTGCTTCAACTCCAGGG_1	E_bSC	6393	2981	E_bSC	6.44455	2
AGAGAAGTTGTGCAGTAACACAAGTAT_1	E_bSC	1721	1030	E_bSC	4.41604	3
AGAGAAGTTTCATCCTAAAACAGAAAC_1	E_bSC	2179	1375	E_bSC	3.90087	0
AGAGCTATGAACCAAAGTAAGGGTCAG_1	E_bSC	3594	2024	E_bSC	4.78575	2
AGAGCTATGAACCAAAGTCAACCTCCA_1	E_bSC	2569	1374	E_bSC	4.3986	3
AGAGCTATGAGATAGTTCCATAACGTT_1	E_bSC	8289	3239	E_bSC	4.62058	0
AGAGCTATGGTACATCTAATGGGACTC_1	E_bSC	1032	677	E_bSC	7.46124	3
AGCACACAGAAACTGCGCAATAAACAA_1	E_bSC	5994	2808	E_bSC	5.47214	1
AGCACACAGAAGGACTATGAACGACAA_1	E_bSC	1704	1100	E_bSC	17.723	0
AGCACACAGCAGAAATCGAACATCCAT_1	E_bSC	6913	3082	E_bSC	3.89122	1
AGCACACAGCAGCACTTCACAAGTGCA_1	E_bSC	1998	1362	E_bSC	4.6046	1
AGCCATCACCCGTATCTAACGAACCAG_1	E_bSC	2815	1541	E_bSC	3.26821	2
AGCCATCACGGAGTCTAAACTCATACG_1	E_bSC	1445	870	E_bSC	1.86851	0
AGCCATCACTACAGGATAAGTCTGTAC_1	E_bSC	18342	3532	E_bSC	14.8893	3
AGCCATCACTACTAGTCAAACATCCAT_1	E_bSC	8291	3259	E_bSC	4.5471	0
AGCCATCACTATAGCCCTAATAAACAA_1	E_bSC	4476	2326	E_bSC	4.55764	0
AGCCCAATCAAATAAATAAAGCCTTCT_1	E_bSC	8916	3539	E_bSC	3.66756	0
AGCCCAATCCCGACAAGATCTCGGTTA_1	E_bSC	3424	1842	E_bSC	4.43925	0
AGCCCAATCCGCTAAGCAAACATCCAT_1	E_bSC	5750	2770	E_bSC	4.67826	2
AGCCCAATCCGTTCGGTAGATAGAGGA_1	E_bSC	6376	2610	E_bSC	6.02258	3
AGCCCAATCGACACTTAAGCTCCTTGA_1	E_bSC	2135	1430	E_bSC	4.40281	1
AGCCCAATCTTGCGTACAAACGTGTGA_1	E_bSC	7241	3022	E_bSC	3.17636	2
AGGAGATTAACCTGAGTCACAGGCTCC_1	E_bSC	7958	3224	E_bSC	4.72481	1
AGGAGATTAACTTCGAGCGCTCCTTGA_1	E_bSC	6635	2721	E_bSC	7.20422	3
AGGAGATTAACTTGATGAACTCCAGGG_1	E_bSC	11038	4173	E_bSC	4.34861	1
AGGAGATTAAGATAGTTCTCTCGGTTA_1	E_bSC	9391	3611	E_bSC	5.22841	2
AGGAGATTACACCAGGTACAATACAAG_1	E_bSC	5722	2684	E_bSC	5.67983	1
AGGAGATTAGCATGGCTAAAAGTCATT_1	E_bSC	1200	740	E_bSC	3.75	0
AGGAGATTATAGTGACTAAACAACGCG_1	E_bSC	1643	842	E_bSC	8.76446	0
AGGAGATTATCATCCTAACTACATGCG_1	E_bSC	5628	2481	E_bSC	7.07178	2
AGTATCTGTAATTATAACACTCATACG_1	E_bSC	5991	2892	E_bSC	4.70706	2
AGTATCTGTAGAGGACCAGCTCCTTGA_1	E_bSC	3354	1709	E_bSC	5.21765	2
AGTATCTGTCACCAGGTAGTTAGCCTA_1	E_bSC	10760	3727	E_bSC	5.05576	2
AGTATCTGTCTTGCTTCAACTCCAGGG_1	E_bSC	4086	2167	E_bSC	5.28634	2
AGTATCTGTCTTGCTTCAGTAGAAGCA_1	E_bSC	11351	3717	E_bSC	3.92036	2
AGTATCTGTGTGCAGTAAAGCCTGGTT_1	E_bSC	8373	3146	E_bSC	7.77499	3
AGTATCTGTTACTAGTCACTGTACGGA_1	E_bSC	10121	3144	E_bSC	13.1311	3
AGTATCTGTTTGGAGGTAAAAGTCATT_1	E_bSC	4162	1995	E_bSC	10.74	2
ATACTTAGGACGCGAAGCAGCCGCAAG_1	E_bSC	8493	3130	E_bSC	6.26398	3
ATACTTAGGACTTCGAGCTCCGTCTTA_1	E_bSC	6517	2760	E_bSC	9.02256	3
ATACTTAGGAGTGAAAGGCTCAAGACA_1	E_bSC	3440	1926	E_bSC	4.15698	0
ATACTTAGGCACAAAGGCGTTAGCCTA_1	E_bSC	11088	4117	E_bSC	4.31097	0
ATACTTAGGGCCAATGTAAATTCGGCG_1	E_bSC	11007	3913	E_bSC	4.33361	2
ATACTTAGGGTGCAGTAACAGGCATTT_1	E_bSC	5122	2622	E_bSC	5.13471	1
ATACTTAGGTTGCGTACAGAACGACAA_1	E_bSC	13578	4387	E_bSC	4.3158	2
ATAGACGAGAGAGGACCAAAGCCTTCT_1	E_bSC	7993	3375	E_bSC	4.27874	2
ATAGACGAGAGCGACACCCATAACGTT_1	E_bSC	12097	4092	E_bSC	4.48872	0
ATAGACGAGATCCAACCGTGTCTATCA_1	E_bSC	7498	3022	E_bSC	5.09469	0
ATAGACGAGATTACCAAGCAATACAAG_1	E_bSC	6677	3156	E_bSC	5.69118	2
ATAGACGAGCAGCACTTCCAGGGAGGG_1	E_bSC	5086	2430	E_bSC	7.47149	2
ATAGACGAGGACACTTAAACAGGCTCC_1	E_bSC	12013	4163	E_bSC	4.43686	0
ATAGACGAGTAGAACACAACAAGTGCA_1	E_bSC	6476	2423	E_bSC	6.74799	3
ATCAGAGCTACTATCCTCTTCAGCTCA_1	E_bSC	6689	3159	E_bSC	4.08133	1
ATCAGAGCTCAGAAATCGAGTTGCATC_1	E_bSC	8441	2904	E_bSC	10.058	3
ATCAGAGCTCCATGCACACAGGGAGGG_1	E_bSC	10415	3894	E_bSC	4.65675	2
ATCAGAGCTGACACTTAACATGAATGA_1	E_bSC	16278	3805	E_bSC	11.8319	3
ATCAGAGCTGAGTGCGAAGTAGAAGCA_1	E_bSC	6589	3022	E_bSC	5.16012	1
ATCAGAGCTGTGCAGTAAGATGGTCCA_1	E_bSC	6760	3011	E_bSC	4.55621	1
ATCCCGGAGAATTATAACGCTCCTTGA_1	E_bSC	6306	2530	E_bSC	8.10339	3
ATCCCGGAGACCTGAGTCGAACGACAA_1	E_bSC	2689	1546	E_bSC	7.1402	1
ATCCCGGAGACTGTTAGAAAGTTTACG_1	E_bSC	5940	2728	E_bSC	5.84175	1
ATCCCGGAGATTACCAAGACAACTAGT_1	E_bSC	1096	749	E_bSC	4.10584	3
ATCCCGGAGATTAGGCATAGTTGTTCT_1	E_bSC	5515	2505	E_bSC	6.7815	2
ATCCCGGAGCAGTGCCCGAACGTGTGA_1	E_bSC	13191	4316	E_bSC	3.10818	0
ATCCCGGAGCTCTCTCAAAATGTATCG_1	E_bSC	8909	3160	E_bSC	7.22865	3
ATCCCGGAGCTTGCTTCAAACATCCAT_1	E_bSC	4507	2204	E_bSC	5.50255	2
ATCTCCACAAACCAAAGTGATCTCTTA_1	E_bSC	10775	3955	E_bSC	4.66821	2
ATCTCCACACAGTGCCCGCAATACAAG_1	E_bSC	9873	3027	E_bSC	12.6	3
ATCTCCACACTCTCTCAAAATGTATCG_1	E_bSC	8833	3564	E_bSC	5.68323	2
ATCTCCACAGGAGTCTAAACTGAATTC_1	E_bSC	8294	2951	E_bSC	9.44056	3
ATGGATCCAAATCCTGAAAATTCGGCG_1	E_bSC	4335	2262	E_bSC	5.74394	1
ATGGATCCAACGCGAAGCAAATTACAG_1	E_bSC	7849	2959	E_bSC	6.96904	3
ATGGATCCACCGACAAGAACTAGACCG_1	E_bSC	9427	3278	E_bSC	7.28758	3
ATGGATCCAGGAATGATAGCTATGGAA_1	E_bSC	5824	2381	E_bSC	8.39629	3
ATGGATCCATAGTCTTGACACAAGTAT_1	E_bSC	11893	3969	E_bSC	3.28765	0
ATGTAATGGAGGCAGCTAAGTTGCATC_1	E_bSC	6101	2986	E_bSC	4.80249	1
ATGTAATGGAGGCAGCTAATGGGACTC_1	E_bSC	11268	3887	E_bSC	3.72737	2
ATGTAATGGATCCAACCGACGTGGGAG_1	E_bSC	3272	1716	E_bSC	9.59658	3
ATGTAATGGATCCTAGGAAGCCGCAAG_1	E_bSC	7364	3117	E_bSC	5.07876	1
ATGTAATGGGATTCATCACAGGGAGGG_1	E_bSC	10619	3851	E_bSC	5.46191	2
ATGTAATGGGTACATCTAGATCTCTTA_1	E_bSC	9677	3682	E_bSC	5.58024	0
ATTAAGTGCAGGGCTGGTCAACCTCCA_1	E_bSC	9612	3643	E_bSC	4.32792	0
ATTAAGTGCATTACCAAGACAAGTGCA_1	E_bSC	4581	2170	E_bSC	5.82842	2
ATTAAGTGCCCGACAAGAAACATCCAT_1	E_bSC	9829	3677	E_bSC	4.88351	2
ATTAAGTGCGCCAATGTACTATTAGCC_1	E_bSC	7831	2932	E_bSC	11.1352	3
ATTAAGTGCTGACAGACACATGAATGA_1	E_bSC	4573	2360	E_bSC	5.72928	2
ATTATTACCACCAGGTGTACGCTGTTG_1	E_bSC	6559	2386	E_bSC	11.9073	3
ATTATTACCATCCAACCGACTACATAT_1	E_bSC	4329	2266	E_bSC	3.6729	0
ATTATTACCCACCCAAAGCAACCTCCA_1	E_bSC	10147	3613	E_bSC	4.7009	3
ATTATTACCCACTCGAGAACACCTTAG_1	E_bSC	5855	2750	E_bSC	4.42357	0
ATTATTACCGACCTTAGAAACAGAAAC_1	E_bSC	10515	3575	E_bSC	7.76034	3
ATTATTACCTAGTCTTGACAAACGTGG_1	E_bSC	8533	3416	E_bSC	5.84788	2
ATTATTACCTCATCCTAAGATAGAGGA_1	E_bSC	4165	2254	E_bSC	4.51381	0
ATTATTACCTTCCATTGAACAAGTGCA_1	E_bSC	9252	3454	E_bSC	5.30696	0
ATTGGCTAAAAACGTACCCAGCCTGGC_1	E_bSC	14688	4253	E_bSC	6.8219	3
ATTGGCTAAACTATCCTCAAGGGAACT_1	E_bSC	8565	3445	E_bSC	5.26562	2
ATTGGCTAACACCCAAAGCTACATGCG_1	E_bSC	3308	1952	E_bSC	5.35067	0
ATTGGCTAACGTTCGGTATGCATAGTA_1	E_bSC	3003	1630	E_bSC	2.7972	0
ATTGGCTAATGTTCTCCACATAACGTT_1	E_bSC	5766	2701	E_bSC	6.07007	2
ATTTAGATGACTATCCTCATCGAGTCT_1	E_bSC	13641	3652	E_bSC	13.5767	3
ATTTAGATGAGGCAGCTAGTCTTGGCA_1	E_bSC	8871	3378	E_bSC	5.38834	2
ATTTAGATGCACCCAAAGCACAAGTAT_1	E_bSC	5255	2432	E_bSC	6.01332	0
ATTTAGATGCTTGCTTCACTAAGCTTC_1	E_bSC	18337	4269	E_bSC	7.61848	3
CAAACCGCCAAGCTACTTAATAAACAA_1	E_bSC	9477	3370	E_bSC	7.04864	3
CAAACCGCCAGCTGCCGTAACGTGTGA_1	E_bSC	3229	1239	E_bSC	17.6835	3
CAAACCGCCCACAAAGGCCTGTACGGA_1	E_bSC	1835	1218	E_bSC	5.2861	1
CAAACCGCCCACAAAGGCGGCTACAGA_1	E_bSC	1144	660	E_bSC	27.0979	0
CAAACCGCCCTCTCTCAACGTCTAGGT_1	E_bSC	4943	2449	E_bSC	5.03743	1
CAAACCGCCGCATGGCTAGGCACAACA_1	E_bSC	4717	2182	E_bSC	5.76638	3
CAAACCGCCTCATCCTAAGCTCCTTGA_1	E_bSC	9645	3690	E_bSC	4.2198	0
CAAAGGCACAAACTGCGCATCATTCTG_1	E_bSC	14329	4425	E_bSC	4.24314	2
CAAAGGCACAAGAGTAGACTACATGCG_1	E_bSC	3769	1966	E_bSC	5.04112	1
CAAAGGCACAATCAGTTTGATCTCTTA_1	E_bSC	6310	2654	E_bSC	8.22504	2
CAAAGGCACACCAAAATGTGTATGCGA_1	E_bSC	1352	912	E_bSC	4.95562	0
CAAAGGCACATCCAACCGGGTTGGACA_1	E_bSC	11285	4155	E_bSC	4.71422	2
CAAAGGCACCCGTATCTAGATCAGCGA_1	E_bSC	4677	2475	E_bSC	4.27625	2
CAAAGGCACCTCTCTCAAACAAACTTT_1	E_bSC	4010	2204	E_bSC	5.63591	0
CAAAGGCACTAGGGATACCAACGATCT_1	E_bSC	5316	2533	E_bSC	6.56509	1
CAAAGGCACTAGTCTTGATCCGTCTTA_1	E_bSC	7617	3152	E_bSC	5.59275	1
CAAAGTGTGACTGTTAGACATAACGTT_1	E_bSC	6301	2870	E_bSC	6.06253	0
CAAAGTGTGAGAATGGAGACGCTGTTG_1	E_bSC	3736	1866	E_bSC	6.87901	2
CAAAGTGTGATTCATCGTAATGTATCG_1	E_bSC	3934	1947	E_bSC	5.54143	0
CAAAGTGTGCCATGCACACAGGCATTT_1	E_bSC	9923	3871	E_bSC	5.26051	0
CAAAGTGTGCGTTCGGTAACTCATACG_1	E_bSC	988	691	E_bSC	4.65587	0
CAAAGTGTGGTGTGTCGATGCATAGTA_1	E_bSC	4100	2058	E_bSC	5.04878	0
CAAAGTGTGTACAGGATACTATCATGA_1	E_bSC	11714	3458	E_bSC	10.2185	3
CAAAGTGTGTAGTGACTAGGCTACAGA_1	E_bSC	3667	1750	E_bSC	1.99073	0
CAAAGTGTGTGACAGACAACTGAATTC_1	E_bSC	1962	1305	E_bSC	5.86137	1
CAACATATTACCTGAGTCGTAGAAGCA_1	E_bSC	6005	2811	E_bSC	5.41216	1
CAACATATTGACACTTAAAACAACGCG_1	E_bSC	13934	3604	E_bSC	12.1143	3
CAACATATTGACCTTAGACTAAGCTTC_1	E_bSC	3495	2011	E_bSC	5.23605	1
CAACATATTTGACAGACAAGTTGCATC_1	E_bSC	5382	2446	E_bSC	6.83761	3
CAAGCAAGCACAATATGGGCTATGGAA_1	E_bSC	5572	2684	E_bSC	4.30725	2
CAAGCAAGCACACATGTCTCAGATTCA_1	E_bSC	14408	4148	E_bSC	8.82843	3
CAAGCAAGCACCAGGTGTTCAGATTCA_1	E_bSC	1115	692	E_bSC	11.3901	2
CAAGCAAGCAGAATGGAGACTTACGAT_1	E_bSC	10149	3735	E_bSC	4.00039	2
CAAGCAAGCCGCTAAGCAAGCTATGTG_1	E_bSC	8217	2930	E_bSC	9.33431	3
CACACACTAACGCGAAGCGATCAGCGA_1	E_bSC	5390	2385	E_bSC	8.51577	3
CACACACTAACTTGATGACAACGATCT_1	E_bSC	4553	2296	E_bSC	4.56842	0
CACACACTAAGATAGTTCCAACCTCCA_1	E_bSC	6669	2413	E_bSC	12.8955	3
CACACACTACACCCAAAGCACAAGTAT_1	E_bSC	8139	3390	E_bSC	5.33235	2
CACACACTAGCTAACTCAACAAGTGCA_1	E_bSC	9274	3300	E_bSC	6.80397	3
CACACACTAGGAGTCTAATGTCTATCA_1	E_bSC	8919	3038	E_bSC	7.72508	3
CACATTGCAAACCCTCGGAATTCGGCG_1	E_bSC	844	628	E_bSC	8.76777	0
CACATTGCAAACCCTCGGACAAACTTT_1	E_bSC	2586	1365	E_bSC	1.58546	2
CACATTGCAACACATGTCATCGAGTCT_1	E_bSC	1666	976	E_bSC	26.2905	1
CACATTGCAACTTCGAGCTCAGATTCA_1	E_bSC	2377	1293	E_bSC	3.4918	2
CACATTGCAAGAGGACCAAAGGGAACT_1	E_bSC	4895	2505	E_bSC	4.20838	0
CACATTGCAAGATAGTTCCATGAATGA_1	E_bSC	4684	2298	E_bSC	5.99915	0
CACATTGCACCGACAAGACATAACGTT_1	E_bSC	6534	2763	E_bSC	5.58616	2
CACATTGCAGATGAACTGTGAAGCCAA_1	E_bSC	4543	2072	E_bSC	7.9683	2
CACATTGCATGACAGACACAAGTTTCC_1	E_bSC	4125	2201	E_bSC	4.84848	1
CAGAATCGTAAGGACTATCTATTAGCC_1	E_bSC	6310	2454	E_bSC	13.3914	3
CAGAATCGTAATCAGTTTACAACTAGT_1	E_bSC	7853	3000	E_bSC	7.69133	3
CAGAATCGTAATCAGTTTCAGGGAGGG_1	E_bSC	5078	2539	E_bSC	5.82907	1
CAGAATCGTACTTTAACTCGTACTACG_1	E_bSC	9835	3901	E_bSC	4.69751	1
CAGAATCGTAGAGGACCAGTTAGCCTA_1	E_bSC	4494	2177	E_bSC	4.89542	2
CAGAATCGTCACAAAGGCAGTCTGTAC_1	E_bSC	8748	2875	E_bSC	15.0206	3
CAGCAAGATAAATAAATATCTCGGTTA_1	E_bSC	5804	2788	E_bSC	5.0827	2
CAGCAAGATACGACCACCAAATGGAGG_1	E_bSC	8191	3358	E_bSC	6.15309	2
CAGCAAGATATTCATCGTAAATGGAGG_1	E_bSC	6225	2945	E_bSC	3.90361	1
CAGCAAGATCAGAAATCGGATCTCTTA_1	E_bSC	11074	3985	E_bSC	5.33682	1
CAGCTGACAACTGTTAGAATATTGTAA_1	E_bSC	9084	3464	E_bSC	5.28402	2
CAGCTGACAAGGAGGCGCACGCTGTTG_1	E_bSC	952	661	E_bSC	1.9958	0
CAGCTGACAAGTGTTGTCACTACATAT_1	E_bSC	4724	2470	E_bSC	6.16003	1
CAGCTGACACAGAAATCGATGGTCCGT_1	E_bSC	12331	4178	E_bSC	3.54391	0
CAGCTGACACCATGCACAACTCATACG_1	E_bSC	1210	752	E_bSC	7.19008	0
CAGCTGACACCGACAAGAGTCTTGGCA_1	E_bSC	4853	2365	E_bSC	4.88358	1
CAGCTGACACCGTATCTAAAGCCTTCT_1	E_bSC	10847	3938	E_bSC	6.17682	2
CAGCTGACACTAGGTCCTCTCAAGACA_1	E_bSC	5187	2250	E_bSC	7.67303	3
CAGGTGTAGAATTATAACGGTGAGTTA_1	E_bSC	942	716	E_bSC	7.74947	1
CAGGTGTAGAGAATGGAGTCCGTCTTA_1	E_bSC	4256	2194	E_bSC	6.39098	1
CAGGTGTAGATTAGGCATAAGCCTTCT_1	E_bSC	2954	1644	E_bSC	4.40081	0
CAGGTGTAGCTTGCTTCAAAGCCTTCT_1	E_bSC	13782	4134	E_bSC	6.26905	2
CAGGTGTAGGGAGTCTAAAAGCCTTCT_1	E_bSC	11384	4051	E_bSC	5.14758	2
CAGGTGTAGTAGGGATACCAACGATCT_1	E_bSC	5787	2746	E_bSC	6.3418	2
CAGGTGTAGTAGGGATACCTAGATAGA_1	E_bSC	4867	2323	E_bSC	5.50647	2
CAGGTGTAGTTGGAGGTACGTACTACG_1	E_bSC	5960	2804	E_bSC	5.41946	2
CAGTTTCACAGCTGCCGTCAGGCATTT_1	E_bSC	8584	3179	E_bSC	5.67335	3
CAGTTTCACATCCTAGGAGCAACATTA_1	E_bSC	5297	2554	E_bSC	5.75798	0
CAGTTTCACGCTAACTCAAGTTGCATC_1	E_bSC	7689	3177	E_bSC	5.02016	1
CAGTTTCACTAGTGACTAGATGGTCCA_1	E_bSC	6524	2767	E_bSC	4.10791	2
CAGTTTCACTGTTCTCCAACGAACCAG_1	E_bSC	9790	3643	E_bSC	4.68846	0
CCACTTGGAAAGCTACTTTACTTCGGA_1	E_bSC	7353	2830	E_bSC	7.03114	3
CCACTTGGAACTGTTAGAATGGTCCGT_1	E_bSC	7414	3107	E_bSC	3.89803	0
CCACTTGGACACCTACCCATGGGACTC_1	E_bSC	9240	3130	E_bSC	7.65152	3
CCACTTGGACAGAAATCGCATAGGTCA_1	E_bSC	8274	3329	E_bSC	4.36307	2
CCACTTGGATACTAGTCAACTCATACG_1	E_bSC	8400	3684	E_bSC	5.60714	1
CCACTTGGATATAGCCCTAGTAATTAG_1	E_bSC	6689	2740	E_bSC	8.5065	3
CCTAGTATAACACATGTCACAGTAAAC_1	E_bSC	6997	2689	E_bSC	8.96098	3
CCTGAGCAAACCAAAATGAACGTGTGA_1	E_bSC	6041	2794	E_bSC	5.8434	2
CCTGAGCAAACCAGGTGTGGTTGGACA_1	E_bSC	1796	928	E_bSC	1.3363	1
CCTGAGCAACACTCGAGAAGCTATGTG_1	E_bSC	3803	2089	E_bSC	5.15383	2
CGGTCCAGGAAGGACTATAAGGGAACT_1	E_bSC	2951	1597	E_bSC	3.25313	3
CGGTCCAGGACGACCACCAACAACGCG_1	E_bSC	5419	2554	E_bSC	5.03783	0
CGGTCCAGGACTATCCTCATGGTCCGT_1	E_bSC	8276	3546	E_bSC	4.33784	1
CGGTCCAGGAGTGTTGTCAGCTATGTG_1	E_bSC	6495	2979	E_bSC	5.25019	1
CGGTCCAGGGCATGGCTAACAAACTTT_1	E_bSC	8500	3428	E_bSC	5.32941	2
CGGTCCAGGTACAGGATACTATCATGA_1	E_bSC	5873	2627	E_bSC	6.43623	0
CGGTCCAGGTATAGCCCTAACAACGCG_1	E_bSC	5909	2375	E_bSC	9.6463	3
CGGTCCAGGTCATCCTAAGGTGAGTTA_1	E_bSC	5088	2576	E_bSC	5.07075	0
CGTTACTAAAAGGACTATGGTGAGTTA_1	E_bSC	6973	3141	E_bSC	5.79378	2
CGTTACTAAACGCGAAGCATATTGTAA_1	E_bSC	8375	3353	E_bSC	4	2
CGTTACTAAACTGTTAGAGATAGAGGA_1	E_bSC	4611	2190	E_bSC	3.81696	0
CGTTACTAAAGCTGCCGTTGTATGCGA_1	E_bSC	5687	2578	E_bSC	6.10164	3
CGTTACTAAATGAGTTACAAAGAGGCC_1	E_bSC	3920	2067	E_bSC	4.79592	0
CGTTACTAATCATCCTAACATGAATGA_1	E_bSC	6330	2714	E_bSC	5.52923	1
CTAACTCGCAACCAAAGTCTACATGCG_1	E_bSC	4621	2407	E_bSC	4.73923	2
CTAACTCGCACGATGAATGAACGACAA_1	E_bSC	7720	3331	E_bSC	4.8057	1
CTAACTCGCACGCGAAGCAGCTATGTG_1	E_bSC	14785	3403	E_bSC	14.3186	3
CTAACTCGCACTTCGAGCCAATAGGGT_1	E_bSC	13735	4493	E_bSC	4.71059	2
CTAACTCGCAGGAGGCGCAAGGCCGCA_1	E_bSC	14355	4563	E_bSC	3.89411	0
CTAACTCGCATTAGGCATCTATCATGA_1	E_bSC	5875	2595	E_bSC	6.41702	2
CTAACTCGCGAGTGCGAATCTACGACA_1	E_bSC	6161	2711	E_bSC	4.25256	2
CTACAGAACAAACGTACCAACAGAAAC_1	E_bSC	13468	3758	E_bSC	7.78883	3
CTACAGAACACGACCACCAAATTACAG_1	E_bSC	16948	4169	E_bSC	8.60869	3
CTACAGAACACGACCACCCAATTACAG_1	E_bSC	1130	685	E_bSC	11.1504	3
CTACAGAACAGGCAGCTATACTTCGGA_1	E_bSC	2384	1470	E_bSC	5.7047	2
CTACAGAACAGGTTCGCTAAGGGTCAG_1	E_bSC	13565	3723	E_bSC	8.81681	3
CTACAGAACAGGTTCGCTAGCCTGGTT_1	E_bSC	7162	3185	E_bSC	5.68277	2
CTACAGAACGCTAACTCAGATCAGCGA_1	E_bSC	3940	2162	E_bSC	4.89848	1
CTATGAAATACCAAAATGCAAGTTTCC_1	E_bSC	3343	1925	E_bSC	4.69638	0
CTATGAAATAGCTGCCGTCATGAATGA_1	E_bSC	3514	2074	E_bSC	4.80933	1
CTATGAAATCAAGACCTACGTCTAGGT_1	E_bSC	9664	3737	E_bSC	4.64611	0
CTATGAAATCACTTATGTGATCAGCGA_1	E_bSC	5189	2256	E_bSC	12.1989	0
CTATGAAATCAGCACTTCAAGTTTACG_1	E_bSC	6161	2775	E_bSC	4.65833	0
CTATGAAATCCATGCACACGTACTACG_1	E_bSC	4221	2050	E_bSC	10.2109	3
CTATGAAATCCGACAAGAATGGGACTC_1	E_bSC	9323	3657	E_bSC	3.40019	0
CTATGAAATCTTGCTTCAAGTTGCATC_1	E_bSC	6694	2544	E_bSC	12.1452	3
CTATGAAATTCATCCTAAAAGGGTCAG_1	E_bSC	6700	3127	E_bSC	5.74627	1
CTTCACATACAATTGATCTCCTCAATA_1	E_bSC	920	712	E_bSC	11.9565	0
CTTCACATAGACCTTAGAACAAGTGCA_1	E_bSC	7169	2647	E_bSC	6.44441	3
CTTCACATAGTGCAGTAAGGTGAGTTA_1	E_bSC	2007	1185	E_bSC	3.33832	2
CTTCACATATGACAGACACTGTACGGA_1	E_bSC	4786	2352	E_bSC	6.24739	0
CTTCACATATTGGTATGAGGTTGGACA_1	E_bSC	8500	3412	E_bSC	5.91765	2
CTTGTACTAAAGCTACTTGCTATGGAA_1	E_bSC	8905	3542	E_bSC	6.54688	2
CTTGTACTAACCAAAATGAGTAATTAG_1	E_bSC	6168	2911	E_bSC	3.87484	1
CTTGTACTAAGAGGACCAACGCTGTTG_1	E_bSC	1836	1164	E_bSC	6.15468	0
CTTGTACTACAACAACGGATGGGACTC_1	E_bSC	9260	3179	E_bSC	8.36933	3
CTTGTACTACACTTATGTCATAGGTCA_1	E_bSC	5220	2355	E_bSC	8.37165	2
CTTGTACTAGCCTGTTCATCCTCAATA_1	E_bSC	4796	2377	E_bSC	5.27523	2
CTTGTACTATTGGAGGTACAGCCTGGC_1	E_bSC	4454	2221	E_bSC	5.2088	0
GAATCTGTAGGAATGATAGCAACATTA_1	E_bSC	5607	2673	E_bSC	7.18744	1
GAATCTGTATTCCATTGACGTACTACG_1	E_bSC	11977	4152	E_bSC	5.17659	2
GAATCTGTATTGGTATGAAATGTATCG_1	E_bSC	4937	2303	E_bSC	7.69698	3
GACGGATTAACAATATGGAAATTACAG_1	E_bSC	1289	875	E_bSC	2.79286	2
GACGGATTAATCCAACCGGAACGACAA_1	E_bSC	932	640	E_bSC	6.97425	3
GACGGATTAATCCAACCGTCTCGGTTA_1	E_bSC	4525	2177	E_bSC	6.91713	2
GACGGATTACACCTACCCCAGCCTGGC_1	E_bSC	3725	2192	E_bSC	3.78523	0
GACGGATTACGTTCGGTACTAGATAGA_1	E_bSC	7449	2966	E_bSC	6.56464	3
GACGGATTAGGAATGATACACAAGTAT_1	E_bSC	6209	2814	E_bSC	5.74972	2
GAGCCAATAACTTTAACTACTCCAGGG_1	E_bSC	11746	4150	E_bSC	4.64839	0
GAGCCAATAGTACATCTACAAGTAGAA_1	E_bSC	4078	1362	E_bSC	22.6091	3
GAGCCAATATCGTTAGCAGCTCCTTGA_1	E_bSC	4125	2244	E_bSC	4.26667	0
GAGCCAATATTGCGTACAACTAGACCG_1	E_bSC	1647	1020	E_bSC	3.76442	2
GAGGATGGAAGGTTCGCTAACGTGTGA_1	E_bSC	12775	3751	E_bSC	7.53033	3
GAGGATGGACAAGACCTAAAGTTTACG_1	E_bSC	8691	3539	E_bSC	4.56794	0
GAGGATGGACACAAAGGCCTAAGCTTC_1	E_bSC	11827	3709	E_bSC	7.15312	3
GAGGATGGATACAGGATATCCGTCTTA_1	E_bSC	2867	1720	E_bSC	4.01116	2
GAGGATGGATTCCATTGAACTTACGAT_1	E_bSC	5189	2645	E_bSC	6.61014	1
GAGGTGCTAACAATATGGCTGTACGGA_1	E_bSC	6073	2834	E_bSC	6.356	0
GAGGTGCTAACGCGAAGCTCCGTCTTA_1	E_bSC	8440	3375	E_bSC	5.16588	0
GAGGTGCTACAATTGATCACTAGACCG_1	E_bSC	3695	2047	E_bSC	5.46685	1
GAGGTGCTACCATGCACACTATTAGCC_1	E_bSC	1852	1265	E_bSC	6.42549	0
GAGGTGCTAGCCTGTTCAAACAACGCG_1	E_bSC	1775	1244	E_bSC	4.33803	1
GAGGTGCTATAGTGACTACAACCTCCA_1	E_bSC	8611	3369	E_bSC	5.1562	1
GAGGTGCTATCGTTAGCAAAGGGTCAG_1	E_bSC	4829	2251	E_bSC	6.12963	3
GAGTACATTAATCCTGAAAGCCTGGTT_1	E_bSC	3563	1798	E_bSC	7.10076	1
GAGTACATTACTTTAACTTGAAGCCAA_1	E_bSC	13277	4289	E_bSC	4.3308	0
GAGTACATTATCAACCGAAAGGCCGCA_1	E_bSC	2547	1535	E_bSC	5.30035	0
GAGTACATTCACTTATGTAGCCTGGTT_1	E_bSC	1845	1246	E_bSC	4.39024	0
GAGTACATTCGCTAAGCAACATTCGGC_1	E_bSC	1697	1148	E_bSC	3.94814	0
GAGTATTAGACGACCACCCTGTACGGA_1	E_bSC	7978	3054	E_bSC	8.73653	3
GAGTATTAGACTTCGAGCATCATTCTG_1	E_bSC	8840	3702	E_bSC	4.93213	1
GAGTATTAGACTTCGAGCTGCATAGTA_1	E_bSC	7521	2891	E_bSC	7.08682	3
GAGTATTAGAGGCAGCTAAACGTGTGA_1	E_bSC	4426	2052	E_bSC	6.10032	3
GAGTATTAGATCAACCGAACGTGGGAG_1	E_bSC	9780	3565	E_bSC	6.98364	2
GAGTATTAGATGAGTTACGCTCCTTGA_1	E_bSC	1756	989	E_bSC	4.84055	3
GAGTATTAGCTCTCTCAATCCTCAATA_1	E_bSC	3557	2011	E_bSC	6.43801	2
GAGTATTAGGCTAACTCAAGCCGCAAG_1	E_bSC	7872	3100	E_bSC	7.4187	3
GAGTATTAGTGTGAAGAAACAAGTGCA_1	E_bSC	9476	3246	E_bSC	10.7429	3
GAGTATTAGTGTTCTCCAAAGGCCGCA_1	E_bSC	2481	1372	E_bSC	3.70818	0
GAGTATTAGTTGGAGGTACTATTAGCC_1	E_bSC	13018	4414	E_bSC	3.40298	2
GCAATCCGAAAACTGCGCGCTCCTTGA_1	E_bSC	2002	1289	E_bSC	3.996	0
GCAATCCGAAAGGACTATTACTTCGGA_1	E_bSC	11952	3737	E_bSC	8.62617	3
GCAATCCGAACAGTGGTATTCAGCTCA_1	E_bSC	6486	2655	E_bSC	9.15819	3
GCAATCCGAACCTGAGTCAGCCTGGTT_1	E_bSC	6861	2999	E_bSC	5.30535	1
GCAATCCGAAGAATGGAGAGCTATGTG_1	E_bSC	2515	1389	E_bSC	1.7495	2
GCACTGTCAAATCAGTTTGTAGAAGCA_1	E_bSC	5710	2447	E_bSC	10.1401	3
GCACTGTCAACCAGGTGTAGTTGTTCT_1	E_bSC	7121	3126	E_bSC	5.2942	0
GCACTGTCACCGACAAGAGAACGACAA_1	E_bSC	7105	2763	E_bSC	8.48698	3
GCACTGTCACTAGGTCCTCTACATGCG_1	E_bSC	5240	2351	E_bSC	4.77099	2
GCACTGTCATTGCGTACAACTCATACG_1	E_bSC	4796	2254	E_bSC	7.83987	3
GCCTTACAAACACATGTCGCAACATTA_1	E_bSC	1393	914	E_bSC	6.74803	0
GCCTTACAAACCAAAATGCTCAAGACA_1	E_bSC	5640	2624	E_bSC	4.92908	0
GCCTTACAAAGGTTCGCTGGCACAACA_1	E_bSC	7308	3073	E_bSC	5.29557	0
GCGATTACAACGATGAATCACAAGTAT_1	E_bSC	3762	2022	E_bSC	5.23658	0
GCGATTACATCATCCTAATCTCGGTTA_1	E_bSC	7237	3028	E_bSC	7.37875	2
GCTGCCAATAAACTGCGCTGTATGCGA_1	E_bSC	7842	3235	E_bSC	5.25376	0
GCTGCCAATATTAGGCATTGTCTATCA_1	E_bSC	5038	2533	E_bSC	4.54545	2
GCTGCCAATCAACAACGGTACTTCGGA_1	E_bSC	6248	2301	E_bSC	13.6524	3
GCTGCCAATCACCCAAAGAGCTATGTG_1	E_bSC	2246	1388	E_bSC	5.74354	0
GCTGCCAATTACTAGTCAACAACTAGT_1	E_bSC	7124	3115	E_bSC	6.10612	1
GCTGCCAATTGTTCTCCATCTCACGGA_1	E_bSC	1472	862	E_bSC	2.37772	0
GGATTAGGAAATCAGTTTCAATACAAG_1	E_bSC	938	709	E_bSC	3.83795	1
GGATTAGGAACAGTGGTAACGAACCAG_1	E_bSC	781	467	E_bSC	5.24968	0
GGATTAGGAAGCGACACCCACAAGTAT_1	E_bSC	1266	867	E_bSC	10.5845	0
GGATTAGGAAGGCAGCTAGATAGAGGA_1	E_bSC	8442	3442	E_bSC	4.58422	0
GGCAAGCAAAAGCTACTTGATCTCTTA_1	E_bSC	2328	1194	E_bSC	2.57732	2
GGCAAGCAAACCTGAGTCCAGGGAGGG_1	E_bSC	6643	3035	E_bSC	4.1698	1
GGCAAGCAAACCTGAGTCCTGTACGGA_1	E_bSC	4012	2174	E_bSC	6.45563	0
GGCAAGCAATACAGGATATGCATAGTA_1	E_bSC	4924	2496	E_bSC	5.44273	2
GGCAAGCAATCATCCTAACTCAAGACA_1	E_bSC	9588	3321	E_bSC	9.31373	3
GGCAAGCAATCATTGAGAGATCAGCGA_1	E_bSC	7126	2772	E_bSC	7.26916	2
GTCGCTATAACCAGGTGTACTCCAGGG_1	E_bSC	2276	1304	E_bSC	3.95431	3
GTCGCTATAACCAGGTGTTCTCGGTTA_1	E_bSC	9600	3528	E_bSC	6.33333	2
GTCGCTATAATTCATCGTGTTAGCCTA_1	E_bSC	9032	3212	E_bSC	7.55093	0
GTCGCTATACACCTACCCAATAAACAA_1	E_bSC	2014	1172	E_bSC	3.87289	2
GTCGCTATACACTTATGTAACAGAAAC_1	E_bSC	7467	2480	E_bSC	8.11571	0
GTGTCCTTAACAGTGGTAGTCTTGGCA_1	E_bSC	6054	2672	E_bSC	6.87149	2
GTGTCCTTAACTTTAACTTTCAGCTCA_1	E_bSC	6720	3072	E_bSC	5.41667	1
GTGTCCTTACCGACAAGACTAAGCTTC_1	E_bSC	12489	4182	E_bSC	4.78821	2
GTGTCCTTACTTGCTTCAAGTTGTTCT_1	E_bSC	2318	1272	E_bSC	2.80414	2
GTGTCCTTAGCATGGCTACGTCTAGGT_1	E_bSC	7039	3135	E_bSC	4.81603	1
GTGTCCTTAGCCTGTTCACAAGTAGAA_1	E_bSC	9976	3689	E_bSC	5.28268	2
GTGTCCTTATAGAACACAGATCAGCGA_1	E_bSC	5340	2330	E_bSC	6.98502	3
GTGTCCTTATGTGAAGAACTCAAGACA_1	E_bSC	12763	4276	E_bSC	3.81572	0
TAAGCGTTAAACTCATTGCAAGTAGAA_1	E_bSC	4558	2402	E_bSC	7.13032	0
TAAGCGTTAATTCATCGTCGTACTACG_1	E_bSC	6400	2678	E_bSC	7.01562	2
TAAGCGTTATGTTCTCCACTATCATGA_1	E_bSC	4433	2351	E_bSC	6.22603	0
TAAGTTCGAACAGTGGTAACTAGACCG_1	E_bSC	7115	3134	E_bSC	5.52354	1
TAAGTTCGAACTGTTAGAATCATTCTG_1	E_bSC	14225	3647	E_bSC	14.3339	3
TAAGTTCGACACTTATGTAGTCTGTAC_1	E_bSC	14290	4570	E_bSC	4.27572	2
TAAGTTCGACCGACAAGAACAACTAGT_1	E_bSC	11485	3561	E_bSC	7.60122	3
TAAGTTCGATCGTTAGCAGTTAGCCTA_1	E_bSC	6487	2891	E_bSC	4.76337	1
TAAGTTCGATTGGTATGAACGAACCAG_1	E_bSC	11238	4107	E_bSC	4.18224	0
TACCGAGCAACCTGAGTCGGCACAACA_1	E_bSC	9161	3570	E_bSC	4.99945	0
TACCGAGCACAATTGATCGATCAGCGA_1	E_bSC	6900	3099	E_bSC	4.91304	2
TACCGAGCACACTTATGTAAAGTCATT_1	E_bSC	9091	3063	E_bSC	9.39391	3
TACCGAGCAGCTAACTCAAACAACGCG_1	E_bSC	7278	3079	E_bSC	5.53724	2
TACCGAGCATACAGGATAAGTCTGTAC_1	E_bSC	2554	1408	E_bSC	9.12294	2
TAGCTTGTAAAACGTACCACTACATAT_1	E_bSC	9452	3730	E_bSC	5.91409	2
TAGCTTGTAAACCCTCGGAAGGGAACT_1	E_bSC	7563	2918	E_bSC	10.8026	3
TAGCTTGTAAACCCTCGGCAGGGAGGG_1	E_bSC	1447	911	E_bSC	6.08155	2
TAGCTTGTAAGATAGTTCAAATTACAG_1	E_bSC	6269	2618	E_bSC	5.63088	3
TAGCTTGTAATGAGTTACGATCTCTTA_1	E_bSC	6254	2856	E_bSC	3.91749	0
TAGCTTGTACAATTGATCAGTTGTTCT_1	E_bSC	3713	2073	E_bSC	5.41341	2
TAGCTTGTATACAGGATATCCGTCTTA_1	E_bSC	13764	3662	E_bSC	11.2685	3
TATGTGGCAACCAAAATGATATTGTAA_1	E_bSC	5288	2629	E_bSC	5.40847	2
TATGTGGCAAGAGGACCAAAGCCTTCT_1	E_bSC	1471	1049	E_bSC	3.19511	1
TATGTGGCAAGCTGCCGTTCTACGACA_1	E_bSC	12890	4000	E_bSC	8.045	3
TATGTGGCAATTCATCGTAACATCCAT_1	E_bSC	6976	2820	E_bSC	6.36468	3
TATGTGGCACAGAAATCGAATTCGGCG_1	E_bSC	7599	2961	E_bSC	5.65864	2
TATGTGGCACAGTGCCCGCAGCCTGGC_1	E_bSC	11170	3953	E_bSC	4.95076	0
TATGTGGCAGCCTGTTCAAAGGGTCAG_1	E_bSC	7606	3277	E_bSC	5.48251	1
TATGTGGCAGGAATGATACTGTACGGA_1	E_bSC	7001	2780	E_bSC	7.09899	3
TATGTGGCATAGTCTTGAAAGGGAACT_1	E_bSC	4627	1536	E_bSC	10.2442	0
TCAGGAGGAACACATGTCACTACATAT_1	E_bSC	3732	2092	E_bSC	3.32262	2
TCAGGAGGAATTCATCGTGCAACATTA_1	E_bSC	1373	785	E_bSC	6.33649	2
TCAGGAGGACAATTGATCACAAACTTT_1	E_bSC	3690	2072	E_bSC	4.90515	0
TCAGGAGGACACTTATGTATATTGTAA_1	E_bSC	2947	1623	E_bSC	4.20767	2
TCAGGAGGACAGTGCCCGATCGAGTCT_1	E_bSC	5232	2415	E_bSC	3.13456	2
TCAGGAGGACCGACAAGAGGTGAGTTA_1	E_bSC	8625	3265	E_bSC	4.83478	2
TCAGGAGGAGCCTGTTCAAGTAATTAG_1	E_bSC	6645	2983	E_bSC	5.04138	1
TCCAGTCGAAATCCTGAACATGAATGA_1	E_bSC	5551	2707	E_bSC	6.12502	1
TCCAGTCGAACAATATGGCAATACAAG_1	E_bSC	4958	2620	E_bSC	4.43727	1
TCCAGTCGAACTTTAACTACAAGTGCA_1	E_bSC	2457	1413	E_bSC	7.04111	1
TCCAGTCGAATCCTAGGACATGAATGA_1	E_bSC	7122	3245	E_bSC	4.97051	2
TCCAGTCGACACTTATGTAATTCGGCG_1	E_bSC	5071	2502	E_bSC	6.23151	0
TCCAGTCGACCGACAAGAAGTTGCATC_1	E_bSC	9155	3228	E_bSC	7.7444	2
TCCAGTCGACTTGCTTCAAAAGTCATT_1	E_bSC	7700	3177	E_bSC	6.28571	2
TCCAGTCGAGATTCATCAAGTAATTAG_1	E_bSC	5474	2328	E_bSC	12.7147	3
TCGAAGTGAAAATAAATAAATGTATCG_1	E_bSC	5477	2313	E_bSC	9.18386	3
TCGAAGTGAAATCCTGAAACGCTGTTG_1	E_bSC	4393	2089	E_bSC	6.25996	2
TCGAAGTGAACTTGATGAACTCCAGGG_1	E_bSC	7707	3136	E_bSC	6.64331	0
TCGAAGTGAATTAGGCATACGTGGGAG_1	E_bSC	8704	3620	E_bSC	4.6875	0
TCGAAGTGATAGTGACTACAATAGGGT_1	E_bSC	10874	3891	E_bSC	4.81883	0
TCGAAGTGATTGCGTACAAACAGAAAC_1	E_bSC	12056	4098	E_bSC	4.3215	2
TCTCTTCAAATCAACCGACTATCATGA_1	E_bSC	7275	3127	E_bSC	5.88316	2
TCTCTTCAACTTGCTTCATCAGATTCA_1	E_bSC	9116	3155	E_bSC	10.1799	3
TCTCTTCAATTGGAGGTAAGTAATTAG_1	E_bSC	10021	3796	E_bSC	4.82986	0
TGCGATCTAAATTATAACGCAACATTA_1	E_bSC	1492	964	E_bSC	5.563	0
TGCGATCTAACTTCGAGCAAGCCTTCT_1	E_bSC	9645	3728	E_bSC	4.51011	2
TGCGATCTAACTTTAACTACAGTAAAC_1	E_bSC	3666	2014	E_bSC	6.57392	1
TGCGATCTAAGGAGGCGCAACAGAAAC_1	E_bSC	5992	2818	E_bSC	8.59479	1
TGCGATCTACAAGACCTACATGAATGA_1	E_bSC	3594	1987	E_bSC	7.03951	2
TGCGATCTACACCAGGTAACTAGACCG_1	E_bSC	10099	3721	E_bSC	4.18853	0
TGCGATCTACACTTATGTACACCTTAG_1	E_bSC	5755	2706	E_bSC	4.23979	0
TGCGATCTATAGTGACTAACTCCAGGG_1	E_bSC	9518	1482	E_bSC	29.3339	3
TGCGATCTATGTGAAGAAAAGTTTACG_1	E_bSC	9007	3501	E_bSC	4.97391	2
TGCGATCTATTCCATTGAAACAGAAAC_1	E_bSC	10444	3803	E_bSC	2.79586	0
TGGCTCAGACAAGACCTAGATAGAGGA_1	E_bSC	8439	3394	E_bSC	5.07169	2
TGTACCTTAACGATGAATCAGGGAGGG_1	E_bSC	6886	2952	E_bSC	6.95614	2
TGTACCTTAGAGTGCGAACTCAAGACA_1	E_bSC	12101	3789	E_bSC	6.63582	0
TTGTTCCAAAACTCATTGAGCCTGGTT_1	E_bSC	8772	3569	E_bSC	5.64295	2
TTGTTCCAAATTACCAAGGTCTTGGCA_1	E_bSC	6807	3056	E_bSC	5.06831	1
TTGTTCCAACTAGGTCCTAGTCTGTAC_1	E_bSC	4822	2448	E_bSC	5.66155	2
TTGTTCCAACTCTCTCAACTATTAGCC_1	E_bSC	16616	4996	E_bSC	3.53876	0
TTGTTCCAATACTAGTCAACAACTAGT_1	E_bSC	4553	2434	E_bSC	3.93147	1
TTGTTCCAATGTTCTCCACTACATGCG_1	E_bSC	8964	3551	E_bSC	4.10531	2
TTGTTCCAATTGGTATGAACGAACCAG_1	E_bSC	5082	2570	E_bSC	5.86383	2
AAATCCTGTAACCAAAGTACATTCGGC_2	A_bSC	14333	4178	A_bSC	1.96051	1
AAATCCTGTAAGAGTAGAAAATGGAGG_2	A_bSC	5171	2175	A_bSC	1.68246	0
AAATCCTGTACCAGGTGTCAGCCTGGC_2	A_bSC	924	603	A_bSC	2.92208	0
AAATCCTGTACTTGATGAAATTACCGG_2	A_bSC	788	542	A_bSC	2.28426	0
AAATCCTGTACTTTAACTAGCTATGTG_2	A_bSC	868	510	A_bSC	0.460829	3
AAATCCTGTAGAATGGAGACAGGCTCC_2	A_bSC	3917	1927	A_bSC	3.36993	0
AAATCCTGTATCCTAGGACAGGGAGGG_2	A_bSC	9643	3469	A_bSC	8.22358	2
AAATCCTGTATCCTAGGACTAGATAGA_2	A_bSC	1371	721	A_bSC	1.23997	0
AAATCCTGTATTACCAAGGATAGAGGA_2	A_bSC	1786	889	A_bSC	1.00784	0
AAATCCTGTCAATTGATCCTCAAGACA_2	A_bSC	1975	797	A_bSC	6.02532	1
AAATCCTGTCACCAGGTAACTTACGAT_2	A_bSC	16953	4275	A_bSC	6.91913	1
AAATCCTGTCTCTCTCAAAAAGAGGCC_2	A_bSC	704	391	A_bSC	0.710227	3
AAATCCTGTGATGAACTGCACGATCCG_2	A_bSC	4217	1987	A_bSC	4.62414	0
AAATCCTGTGGAGTCTAACAGCCTGGC_2	A_bSC	972	535	A_bSC	0.823045	3
AAATCCTGTGTGTGTCGAGCTATGGAA_2	A_bSC	1041	620	A_bSC	27.3775	2
AAATCCTGTTACAGGATAACACCTTAG_2	A_bSC	803	421	A_bSC	4.23412	0
AAATCCTGTTCATTGAGAAAGGCCGCA_2	A_bSC	2854	1659	A_bSC	2.48774	0
AAATCCTGTTCATTGAGAACACCTTAG_2	A_bSC	3220	1517	A_bSC	3.60248	0
AAATCCTGTTCGTTAGCAAGCTATGTG_2	A_bSC	4687	1982	A_bSC	3.02966	0
AACCGCCTCAAACGTACCCTCAAGACA_2	A_bSC	1119	568	A_bSC	3.39589	0
AACCGCCTCAAACTGCGCCTATTAGCC_2	A_bSC	2866	1539	A_bSC	19.0509	1
AACCGCCTCAAATAAATATCAGATTCA_2	A_bSC	1684	691	A_bSC	8.72922	1
AACCGCCTCAGAGGACCAGCAACATTA_2	A_bSC	936	517	A_bSC	0.534188	2
AACCGCCTCAGCGACACCAGTTGTTCT_2	A_bSC	4934	2306	A_bSC	5.18849	0
AACCGCCTCCACTTATGTACTACATAT_2	A_bSC	4290	1853	A_bSC	3.07692	0
AACCGCCTCCAGAAATCGACTACATAT_2	A_bSC	2027	643	A_bSC	6.95609	1
AACCGCCTCCAGAAATCGGTTAGCCTA_2	A_bSC	6617	2657	A_bSC	17.0168	1
AACCGCCTCCAGCACTTCACATTCGGC_2	A_bSC	2631	934	A_bSC	7.10756	1
AACCGCCTCCAGTGCCCGGCAACATTA_2	A_bSC	1560	876	A_bSC	2.88462	0
AACCGCCTCCTAGGTCCTGGCTACAGA_2	A_bSC	2513	1310	A_bSC	2.90489	0
AACCGCCTCGACACTTAAAAGGGAACT_2	A_bSC	3095	1566	A_bSC	3.58643	0
AACCGCCTCTACTAGTCAAAGCCTTCT_2	A_bSC	1687	879	A_bSC	2.43035	0
AACCGCCTCTTCCATTGATGCATAGTA_2	A_bSC	2319	1068	A_bSC	1.63864	0
AACGAGAAGAATCAGTTTCAATACAAG_2	A_bSC	4351	1713	A_bSC	3.21765	0
AACGAGAAGACAATATGGAACAACGCG_2	A_bSC	1231	857	A_bSC	4.63038	2
AACGAGAAGATCCTAGGAACACCTTAG_2	A_bSC	2406	1233	A_bSC	4.19784	0
AACGAGAAGCACCCAAAGAAAGTCATT_2	A_bSC	933	582	A_bSC	2.14362	0
AACGAGAAGCAGAAATCGATGGTCCGT_2	A_bSC	970	585	A_bSC	13.299	1
AACGAGAAGCCGTATCTAATGGTCCGT_2	A_bSC	12776	4077	A_bSC	4.13275	2
AACGAGAAGCCGTATCTAGATCTCTTA_2	A_bSC	1278	699	A_bSC	3.91236	0
AACGAGAAGCGCTAAGCACATAACGTT_2	A_bSC	3996	1644	A_bSC	3.27828	0
AACGAGAAGCTTGCTTCAATGGTCCGT_2	A_bSC	6857	2880	A_bSC	4.30217	2
AACGAGAAGGACCTTAGATCCGTCTTA_2	A_bSC	731	484	A_bSC	2.46238	0
AACGAGAAGGTGCAGTAAATGGTCCGT_2	A_bSC	6179	2446	A_bSC	12.6072	1
AACGAGAAGTATAGCCCTTACTTCGGA_2	A_bSC	3017	1256	A_bSC	3.48028	0
AACGAGAAGTTGCGTACAACTTACGAT_2	A_bSC	10540	3944	A_bSC	5.01898	1
AACGAGAAGTTGCGTACAAGTCTGTAC_2	A_bSC	1329	759	A_bSC	3.61174	0
AACTGTATTAACCAAAGTGTAGAAGCA_2	A_bSC	3251	1042	A_bSC	3.19902	3
AACTGTATTAACTCATTGCACAAGTAT_2	A_bSC	1168	704	A_bSC	2.56849	0
AACTGTATTAATCCTGAATCTACGACA_2	A_bSC	1587	720	A_bSC	0.504096	3
AACTGTATTACGATGAATTTCAGCTCA_2	A_bSC	2348	845	A_bSC	0.72402	3
AACTGTATTACGCGAAGCACATTCGGC_2	A_bSC	498	340	A_bSC	12.249	0
AACTGTATTACTATCCTCCAGGCATTT_2	A_bSC	2164	849	A_bSC	13.4935	2
AACTGTATTAGCGACACCTCCGTCTTA_2	A_bSC	1297	884	A_bSC	0	1
AACTGTATTATCAACCGAACAGTAAAC_2	A_bSC	2735	984	A_bSC	1.31627	1
AACTGTATTATCCAACCGCATAACGTT_2	A_bSC	2745	1279	A_bSC	3.46084	0
AACTGTATTATTAGGCATACACCTTAG_2	A_bSC	6615	2663	A_bSC	5.13983	2
AACTGTATTCACAAAGGCCATAACGTT_2	A_bSC	2707	912	A_bSC	1.0713	3
AACTGTATTCACCAGGTAACACCTTAG_2	A_bSC	879	533	A_bSC	12.1729	1
AACTGTATTCACTCGAGAACAGGCTCC_2	A_bSC	1654	737	A_bSC	1.75333	3
AACTGTATTGCATGGCTACATGAATGA_2	A_bSC	1219	720	A_bSC	3.44545	0
AACTGTATTTAGTCTTGAGTCTTGGCA_2	A_bSC	5416	2421	A_bSC	5.79764	0
AACTTCTCCAAGGACTATCAACCTCCA_2	A_bSC	3539	1753	A_bSC	3.56033	0
AACTTCTCCACAGTGGTAAAAGTCATT_2	A_bSC	1360	726	A_bSC	1.98529	0
AACTTCTCCACGATGAATAAGGCCGCA_2	A_bSC	895	476	A_bSC	7.15084	1
AACTTCTCCACTTCGAGCGATAGAGGA_2	A_bSC	3883	1873	A_bSC	5.61422	0
AACTTCTCCACTTCGAGCTGAAGCCAA_2	A_bSC	2208	1032	A_bSC	2.58152	0
AACTTCTCCACTTTAACTAGCTATGTG_2	A_bSC	827	416	A_bSC	0.725514	3
AACTTCTCCAGGAGGCGCGATGGTCCA_2	A_bSC	3113	1613	A_bSC	5.62159	2
AACTTCTCCCAGAAATCGAATGTATCG_2	A_bSC	2676	1369	A_bSC	5.11958	0
AACTTCTCCCCATGCACAGATGGTCCA_2	A_bSC	3356	1811	A_bSC	5.03576	0
AACTTCTCCCCGTATCTAAACAGAAAC_2	A_bSC	1268	726	A_bSC	22.9495	0
AACTTCTCCGCCAATGTACAGGCATTT_2	A_bSC	1379	740	A_bSC	2.03046	0
AACTTCTCCTAGGGATACGATGGTCCA_2	A_bSC	2000	1148	A_bSC	4.75	0
AACTTCTCCTAGTCTTGAACTCCAGGG_2	A_bSC	1579	547	A_bSC	5.12983	1
AACTTCTCCTCATCCTAACTATTAGCC_2	A_bSC	2939	1432	A_bSC	4.38925	0
AAGACATGCAACCCTCGGCAGGCATTT_2	A_bSC	587	364	A_bSC	0.851789	3
AAGACATGCAACCCTCGGTGTATGCGA_2	A_bSC	926	551	A_bSC	26.1339	0
AAGACATGCAATCCTGAATGTATGCGA_2	A_bSC	2824	1460	A_bSC	2.79745	0
AAGACATGCAATTATAACTCCGTCTTA_2	A_bSC	2916	1319	A_bSC	2.88066	0
AAGACATGCACTTCGAGCATCGAGTCT_2	A_bSC	457	238	A_bSC	29.5405	0
AAGACATGCACTTTAACTTCAGATTCA_2	A_bSC	552	336	A_bSC	23.1884	0
AAGACATGCAGATAGTTCCACAAGTAT_2	A_bSC	593	421	A_bSC	18.0438	0
AAGACATGCAGCTGCCGTAAATTACAG_2	A_bSC	9746	3413	A_bSC	6.6181	2
AAGACATGCAGGAGGCGCGCAACATTA_2	A_bSC	4190	1933	A_bSC	4.29594	0
AAGACATGCAGGCAGCTACTATCATGA_2	A_bSC	2533	1418	A_bSC	5.68496	2
AAGACATGCATGAGTTACACACCTTAG_2	A_bSC	4709	1865	A_bSC	2.25101	0
AAGACATGCATTAGGCATGTAGAAGCA_2	A_bSC	4504	2178	A_bSC	7.83748	0
AAGACATGCCAACAACGGACTACATAT_2	A_bSC	2361	884	A_bSC	0.127065	2
AAGACATGCCCATGCACACGTACTACG_2	A_bSC	6305	2701	A_bSC	7.21649	1
AAGACATGCCCGACAAGAACAGTAAAC_2	A_bSC	1022	477	A_bSC	11.546	1
AAGACATGCGAGTGCGAAGTTAGCCTA_2	A_bSC	4359	1859	A_bSC	2.86763	0
AAGACATGCGCCTGTTCACATAGGTCA_2	A_bSC	876	536	A_bSC	11.8721	0
AAGACATGCGCTAACTCAATCGAGTCT_2	A_bSC	1830	766	A_bSC	1.53005	3
AAGACATGCGTACATCTACAACCTCCA_2	A_bSC	2409	1158	A_bSC	0.83022	2
AAGACATGCTAGTGACTATCCGTCTTA_2	A_bSC	16020	4660	A_bSC	3.20225	1
AAGACATGCTCATCCTAAAACGTGTGA_2	A_bSC	2251	1131	A_bSC	3.19858	0
AAGCTCAACAAATAAATAAAAGTCATT_2	A_bSC	4639	2226	A_bSC	4.63462	1
AAGCTCAACAAGGACTATGTTAGCCTA_2	A_bSC	2080	764	A_bSC	4.27885	1
AAGCTCAACACACATGTCCTATCATGA_2	A_bSC	767	366	A_bSC	16.558	1
AAGCTCAACACAGTGGTACAACCTCCA_2	A_bSC	399	272	A_bSC	25.0627	0
AAGCTCAACACGATGAATGCAACATTA_2	A_bSC	1055	388	A_bSC	12.4171	1
AAGCTCAACACTTCGAGCCTAAGCTTC_2	A_bSC	578	398	A_bSC	0.17301	3
AAGCTCAACAGAGGACCAAATGTATCG_2	A_bSC	598	424	A_bSC	20.7358	2
AAGCTCAACAGATAGTTCAGCTATGTG_2	A_bSC	432	208	A_bSC	0.694444	2
AAGCTCAACATGAGTTACTGTCTATCA_2	A_bSC	2429	1328	A_bSC	4.36394	0
AAGCTCAACCAAGACCTAACAGTAAAC_2	A_bSC	4860	2024	A_bSC	3.31276	0
AAGCTCAACCAAGACCTACAAGTTTCC_2	A_bSC	2544	1240	A_bSC	4.52044	0
AAGCTCAACCAATTGATCCACGATCCG_2	A_bSC	1932	1060	A_bSC	2.32919	0
AAGCTCAACCACCAGGTAGTTAGCCTA_2	A_bSC	2548	1383	A_bSC	2.90424	0
AAGCTCAACCACCTACCCAGTAATTAG_2	A_bSC	4246	1788	A_bSC	2.52002	0
AAGCTCAACCACTTATGTGTAGAAGCA_2	A_bSC	3991	1668	A_bSC	3.80857	0
AAGCTCAACCTTGCTTCAAAGGGAACT_2	A_bSC	584	338	A_bSC	25	1
AAGCTCAACGCCAATGTAAATTACCGG_2	A_bSC	724	309	A_bSC	13.8122	1
AAGCTCAACTACAGGATAATCATTCTG_2	A_bSC	654	230	A_bSC	20.948	1
AAGCTCAACTAGGGATACTCTCGGTTA_2	A_bSC	3376	1758	A_bSC	4.14692	0
AAGCTCAACTCATCCTAAAGCCTGGTT_2	A_bSC	654	424	A_bSC	0.30581	3
AAGCTCAACTTCCATTGAAAAGAGGCC_2	A_bSC	2163	1032	A_bSC	3.42117	0
AAGCTCAACTTCCATTGATCTACGACA_2	A_bSC	9313	3432	A_bSC	3.65081	0
AAGCTCAACTTGCGTACACTGTACGGA_2	A_bSC	1071	406	A_bSC	19.9813	1
AAGGCGATCAAGAGTAGAAAATTACAG_2	A_bSC	1741	706	A_bSC	6.14589	1
AAGGCGATCAATCCTGAAGATAGAGGA_2	A_bSC	7102	2860	A_bSC	5.61814	2
AAGGCGATCACCTGAGTCAAGTTTACG_2	A_bSC	3589	1711	A_bSC	4.34661	0
AAGGCGATCACCTGAGTCACTCCAGGG_2	A_bSC	1424	517	A_bSC	0.772472	1
AAGGCGATCACCTGAGTCCAGCCTGGC_2	A_bSC	1951	1116	A_bSC	4.10046	0
AAGGCGATCACGCGAAGCGATGGTCCA_2	A_bSC	4949	2567	A_bSC	10.9315	1
AAGGCGATCACTTGATGATGTATGCGA_2	A_bSC	5404	2190	A_bSC	3.62694	0
AAGGCGATCACTTTAACTTGTATGCGA_2	A_bSC	559	274	A_bSC	4.47227	1
AAGGCGATCAGCGACACCAAGCCTTCT_2	A_bSC	9755	3260	A_bSC	4.23373	0
AAGGCGATCAGCGACACCGGTTGGACA_2	A_bSC	524	401	A_bSC	0.572519	1
AAGGCGATCAGTGTTGTCAATTCGGCG_2	A_bSC	779	485	A_bSC	25.1605	0
AAGGCGATCAGTGTTGTCTCTCACGGA_2	A_bSC	4250	1995	A_bSC	7.55294	2
AAGGCGATCATGAGTTACTGAAGCCAA_2	A_bSC	2741	1218	A_bSC	24.8814	1
AAGGCGATCATTACCAAGCTATTAGCC_2	A_bSC	1799	996	A_bSC	2.0567	0
AAGGCGATCCTCTCTCAAAGTTGTTCT_2	A_bSC	7051	2936	A_bSC	5.65877	2
AAGGCGATCTTGGTATGAGTAGAAGCA_2	A_bSC	6675	2629	A_bSC	4.49438	2
AAGTAACCCAACCCTCGGACATTCGGC_2	A_bSC	1850	1064	A_bSC	3.45946	0
AAGTAACCCAACTCATTGCTAAGCTTC_2	A_bSC	5136	2498	A_bSC	5.68536	2
AAGTAACCCACGATGAATACGTGGGAG_2	A_bSC	1029	646	A_bSC	1.94363	0
AAGTAACCCAGAGGACCAAAAGTCATT_2	A_bSC	547	324	A_bSC	3.10786	0
AAGTAACCCAGCGACACCAACATCCAT_2	A_bSC	470	336	A_bSC	2.55319	1
AAGTAACCCAGGGCTGGTCAGGCATTT_2	A_bSC	439	265	A_bSC	13.6674	0
AAGTAACCCAGTGAAAGGACTACATAT_2	A_bSC	12584	2049	A_bSC	2.37603	1
AAGTAACCCAGTGAAAGGTGAAGCCAA_2	A_bSC	1356	704	A_bSC	2.94985	0
AAGTAACCCATCAACCGAACAGTAAAC_2	A_bSC	2332	1388	A_bSC	0.128645	1
AAGTAACCCATCCAACCGCAAACGTGG_2	A_bSC	2771	1244	A_bSC	4.51101	3
AAGTAACCCCACTTATGTAATTACCGG_2	A_bSC	4533	1998	A_bSC	3.94882	0
AAGTAACCCCAGAAATCGAATTACCGG_2	A_bSC	2288	725	A_bSC	2.27273	1
AAGTAACCCCCGACAAGAAAAGAGGCC_2	A_bSC	2046	1191	A_bSC	2.73705	0
AAGTAACCCCGCTAAGCAGATAGAGGA_2	A_bSC	1860	986	A_bSC	2.2043	0
AAGTAACCCGCCAATGTAGCTATGGAA_2	A_bSC	608	378	A_bSC	14.8026	0
AAGTAACCCGCTAACTCAAAGGGTCAG_2	A_bSC	2233	1081	A_bSC	4.56785	2
AAGTAACCCTCATCCTAAAACGTGTGA_2	A_bSC	667	418	A_bSC	1.7991	3
AAGTAACCCTCATCCTAAGGTGAGTTA_2	A_bSC	1254	606	A_bSC	0.877193	3
AAGTAACCCTCATTGAGACAATAGGGT_2	A_bSC	1895	995	A_bSC	2.53298	0
AATATTGGGAAACGTACCAGTCTGTAC_2	A_bSC	1734	931	A_bSC	20.4729	0
AATATTGGGAAGCTACTTAATGTATCG_2	A_bSC	3954	1696	A_bSC	3.71775	0
AATATTGGGAATCCTGAACATAACGTT_2	A_bSC	563	358	A_bSC	21.3144	0
AATATTGGGACGACCACCACTAGACCG_2	A_bSC	3550	1631	A_bSC	4.28169	0
AATATTGGGACTGTTAGAACAACTAGT_2	A_bSC	1078	689	A_bSC	1.85529	1
AATATTGGGAGCTGCCGTACGCTGTTG_2	A_bSC	1793	797	A_bSC	5.24261	1
AATATTGGGAGGCAGCTAAAGGGAACT_2	A_bSC	2017	1007	A_bSC	3.37134	0
AATATTGGGAGGTTCGCTCTCAAGACA_2	A_bSC	4099	1757	A_bSC	2.586	0
AATATTGGGCCGACAAGACAGCCTGGC_2	A_bSC	8162	3448	A_bSC	4.55771	2
AATATTGGGCCGTATCTACAAGTAGAA_2	A_bSC	11038	3362	A_bSC	5.05526	1
AATATTGGGGACACTTAAAAAGAGGCC_2	A_bSC	3646	1756	A_bSC	3.78497	0
AATATTGGGGATGAACTGACTCATACG_2	A_bSC	2059	1003	A_bSC	4.12822	0
AATATTGGGGATTCATCAAGCCGCAAG_2	A_bSC	3372	1499	A_bSC	2.99526	0
AATATTGGGGCTAACTCAACAAGTGCA_2	A_bSC	1502	805	A_bSC	0.732357	0
AATATTGGGGGAGTCTAAACAAGTGCA_2	A_bSC	2054	1046	A_bSC	1.65531	0
AATATTGGGGTACATCTACAGCCTGGC_2	A_bSC	3100	1638	A_bSC	4.25806	2
AATATTGGGTAGGGATACATGGTCCGT_2	A_bSC	7550	2739	A_bSC	7.44371	1
AATATTGGGTAGTCTTGACATAACGTT_2	A_bSC	5481	2408	A_bSC	4.26929	0
AATCGAATGAAACTGCGCACTCCAGGG_2	A_bSC	15420	4117	A_bSC	5.55772	1
AATCGAATGAGCGACACCACTCATACG_2	A_bSC	3828	1810	A_bSC	4.83281	0
AATCGAATGAGCTGCCGTAAATGGAGG_2	A_bSC	4274	1973	A_bSC	4.89003	0
AATCGAATGATTCATCGTGATGGTCCA_2	A_bSC	3110	1646	A_bSC	3.56913	0
AATCGAATGCAGAAATCGCGTACTACG_2	A_bSC	3413	1577	A_bSC	1.67008	0
AATCGAATGGACCTTAGAACGCTGTTG_2	A_bSC	3077	1420	A_bSC	8.96978	0
AATCGAATGGCCTGTTCAAATAAACAA_2	A_bSC	4553	1785	A_bSC	1.97672	0
AATCGAATGTGTGAAGAACAAACGTGG_2	A_bSC	7759	2927	A_bSC	3.19629	0
ACAAGGATCAATCAGTTTACTTACGAT_2	A_bSC	4361	2237	A_bSC	7.95689	1
ACAAGGATCAATTATAACCTACATGCG_2	A_bSC	2319	1138	A_bSC	2.75981	0
ACAAGGATCACCAAAATGAAATGGAGG_2	A_bSC	2199	1254	A_bSC	6.54843	0
ACAAGGATCACCAGGTGTAGCCTGGTT_2	A_bSC	2226	827	A_bSC	7.77179	1
ACAAGGATCATTCATCGTATGGGACTC_2	A_bSC	4640	1984	A_bSC	2.5431	0
ACAAGGATCCAATTGATCATGGTCCGT_2	A_bSC	714	432	A_bSC	0.280112	3
ACAAGGATCCCATGCACATTCAGCTCA_2	A_bSC	1398	734	A_bSC	1.93133	0
ACAAGGATCGATTCATCAGGTTGGACA_2	A_bSC	8028	1757	A_bSC	1.35775	1
ACAAGGATCGCCAATGTACATAACGTT_2	A_bSC	781	426	A_bSC	7.68246	3
ACAAGGATCGCCAATGTAGATGGTCCA_2	A_bSC	4913	2004	A_bSC	3.86729	2
ACAAGGATCGGAATGATAATATTGTAA_2	A_bSC	1494	614	A_bSC	5.68942	1
ACAAGGATCTAGAACACAGGTTGGACA_2	A_bSC	4275	2028	A_bSC	1.30994	0
ACAAGGATCTAGTCTTGACAACCTCCA_2	A_bSC	5902	2434	A_bSC	3.99864	0
ACAAGGATCTCATTGAGAGATCAGCGA_2	A_bSC	4458	1765	A_bSC	3.36474	0
ACACACAAAACAGTGGTAACAAACTTT_2	A_bSC	773	535	A_bSC	9.96119	0
ACACACAAAACGCGAAGCAGTCTGTAC_2	A_bSC	3731	1591	A_bSC	3.2967	0
ACACACAAAACTGTTAGATCTCGGTTA_2	A_bSC	8549	2993	A_bSC	3.60276	0
ACACACAAAATCCTAGGAGGCTACAGA_2	A_bSC	637	366	A_bSC	12.2449	1
ACACACAAACACCAGGTAAACAGAAAC_2	A_bSC	2255	1080	A_bSC	4.21286	0
ACACACAAACACTTATGTGATAGAGGA_2	A_bSC	3741	1911	A_bSC	3.76905	0
ACACACAAAGAGTGCGAAACACCTTAG_2	A_bSC	2259	1051	A_bSC	2.92165	0
ACACACAAAGAGTGCGAATGTATGCGA_2	A_bSC	3269	1449	A_bSC	3.12022	0
ACACACAAAGCCAATGTATGAAGCCAA_2	A_bSC	2457	1422	A_bSC	6.38991	2
ACACACAAAGCCTGTTCAGCAACATTA_2	A_bSC	9062	3454	A_bSC	5.16442	2
ACACACAAAGGAATGATAGCTATGGAA_2	A_bSC	2549	1113	A_bSC	0.863084	0
ACACACAAATCATTGAGAAAGGCCGCA_2	A_bSC	2540	1315	A_bSC	7.32283	0
ACACACAAATTGGAGGTAGGTGAGTTA_2	A_bSC	2682	1316	A_bSC	3.72856	0
ACACGAGATAAACTGCGCACAACTAGT_2	A_bSC	1004	465	A_bSC	14.4422	1
ACACGAGATAAATAAATAGATCAGCGA_2	A_bSC	1681	823	A_bSC	2.20107	0
ACACGAGATACCTGAGTCTCCTCAATA_2	A_bSC	1506	1007	A_bSC	4.78088	2
ACACGAGATACGACCACCCAGGCATTT_2	A_bSC	7179	1509	A_bSC	1.4626	1
ACACGAGATAGTGAAAGGCTGTACGGA_2	A_bSC	2054	1218	A_bSC	6.91334	0
ACACGAGATATCAACCGAAAATGGAGG_2	A_bSC	4941	1930	A_bSC	0.910747	2
ACACGAGATCACTTATGTACGCTGTTG_2	A_bSC	4178	1728	A_bSC	3.06367	0
ACACGAGATCCGTATCTACTATTAGCC_2	A_bSC	5769	2383	A_bSC	3.17213	0
ACACGAGATGACCTTAGATCCTCAATA_2	A_bSC	3546	1959	A_bSC	8.77045	1
ACACGAGATTCATTGAGATCTCACGGA_2	A_bSC	9231	3571	A_bSC	4.89654	2
ACACGCCGGACGATGAATAGTTGTTCT_2	A_bSC	1849	538	A_bSC	4.05625	1
ACACGCCGGAGAGGACCATCCTCAATA_2	A_bSC	799	544	A_bSC	4.00501	0
ACACGCCGGCACCCAAAGAATAAACAA_2	A_bSC	1026	554	A_bSC	2.92398	0
ACACGCCGGGAGTGCGAATCCTCAATA_2	A_bSC	512	348	A_bSC	1.75781	0
ACACGCCGGGATTCATCAGGCTACAGA_2	A_bSC	2710	1391	A_bSC	3.35793	0
ACACGCCGGGCTAACTCAGCTATGGAA_2	A_bSC	13264	4296	A_bSC	4.95326	2
ACACGCCGGGTACATCTAACTTACGAT_2	A_bSC	1665	935	A_bSC	23.6637	0
ACACGCCGGTACAGGATATGTATGCGA_2	A_bSC	4290	2214	A_bSC	4.80186	2
ACACGCCGGTAGAACACAGATCAGCGA_2	A_bSC	1886	694	A_bSC	1.96182	1
ACACGCCGGTAGTCTTGAAGTTGCATC_2	A_bSC	2462	1092	A_bSC	3.65556	0
ACACGCCGGTCGTTAGCACATGAATGA_2	A_bSC	1048	661	A_bSC	2.57634	0
ACAGTTCCGAAGAGTAGAACAGTAAAC_2	A_bSC	3251	1664	A_bSC	4.21409	0
ACAGTTCCGAAGAGTAGATGCATAGTA_2	A_bSC	1648	908	A_bSC	6.18932	0
ACAGTTCCGAAGGACTATGTCTTGGCA_2	A_bSC	4387	2211	A_bSC	9.36859	2
ACAGTTCCGACTGTTAGAAATTCGGCG_2	A_bSC	14034	4312	A_bSC	5.05914	2
ACAGTTCCGACTGTTAGATCCGTCTTA_2	A_bSC	5670	2538	A_bSC	5.97884	2
ACAGTTCCGAGAATGGAGTGTATGCGA_2	A_bSC	4960	2136	A_bSC	4.0121	0
ACAGTTCCGAGCGACACCCAGGCATTT_2	A_bSC	4371	1896	A_bSC	3.88927	0
ACAGTTCCGAGCTGCCGTGTTAGCCTA_2	A_bSC	1034	427	A_bSC	18.472	1
ACAGTTCCGAGTGTTGTCATGGTCCGT_2	A_bSC	1081	455	A_bSC	4.53284	1
ACAGTTCCGATTCATCGTAATTACCGG_2	A_bSC	455	301	A_bSC	25.2747	0
ACAGTTCCGATTCATCGTCAAGTTTCC_2	A_bSC	1374	813	A_bSC	2.40175	0
ACAGTTCCGCAAGACCTACAAGTAGAA_2	A_bSC	1219	688	A_bSC	12.7974	0
ACAGTTCCGCCATGCACATGTATGCGA_2	A_bSC	625	432	A_bSC	22.72	2
ACAGTTCCGCCGACAAGACAGGCATTT_2	A_bSC	7618	3137	A_bSC	5.01444	2
ACAGTTCCGCGCTAAGCAATCGAGTCT_2	A_bSC	4509	1964	A_bSC	5.05655	0
ACAGTTCCGGACACTTAAAAATTACAG_2	A_bSC	5355	2383	A_bSC	4.29505	0
ACAGTTCCGGTGCAGTAATCTACGACA_2	A_bSC	4622	2293	A_bSC	13.6088	1
ACATAAGCGAATCCTGAAAACATCCAT_2	A_bSC	1648	828	A_bSC	25.3641	0
ACATAAGCGACAATATGGTCTACGACA_2	A_bSC	4050	1766	A_bSC	2.5679	0
ACATAAGCGACACATGTCGTCTTGGCA_2	A_bSC	5704	2561	A_bSC	6.39902	2
ACATAAGCGACCAGGTGTAATTACCGG_2	A_bSC	1738	1052	A_bSC	22.7273	2
ACATAAGCGACTTGATGAGCAACATTA_2	A_bSC	387	219	A_bSC	13.9535	1
ACATAAGCGAGAATGGAGATGGTCCGT_2	A_bSC	4290	1570	A_bSC	8.67133	1
ACATAAGCGAGAATGGAGCAACGATCT_2	A_bSC	3306	1479	A_bSC	4.86993	0
ACATAAGCGATTACCAAGTCTACGACA_2	A_bSC	2479	1227	A_bSC	2.25898	0
ACATAAGCGCACCAGGTAAAGTTTACG_2	A_bSC	4646	2161	A_bSC	4.64916	0
ACATAAGCGCACTCGAGACTAAGCTTC_2	A_bSC	1103	473	A_bSC	11.6954	1
ACATAAGCGCAGCACTTCTCCTCAATA_2	A_bSC	3901	1810	A_bSC	3.69136	0
ACATAAGCGGCATGGCTAAGTAATTAG_2	A_bSC	3278	1633	A_bSC	5.7352	0
ACATAAGCGGGAATGATAACTCATACG_2	A_bSC	8132	2633	A_bSC	6.07477	1
ACATAAGCGGGAATGATACAAGTAGAA_2	A_bSC	1379	847	A_bSC	2.17549	1
ACATAAGCGTACAGGATAATATTGTAA_2	A_bSC	9695	3829	A_bSC	3.58948	2
ACATAAGCGTACTAGTCAACAAACTTT_2	A_bSC	4312	1913	A_bSC	2.62059	0
ACATAAGCGTTGCGTACAACTCATACG_2	A_bSC	4426	2171	A_bSC	6.43922	2
ACCAAGGACAAGAGTAGACACAAGTAT_2	A_bSC	12609	3711	A_bSC	1.06273	1
ACCAAGGACATCCTAGGATGCATAGTA_2	A_bSC	2299	1135	A_bSC	4.30622	0
ACCAAGGACCAACAACGGCGTCTAGGT_2	A_bSC	1309	707	A_bSC	2.06264	0
ACCAAGGACCACCTACCCAAATTACAG_2	A_bSC	4798	2122	A_bSC	3.23051	0
ACCAAGGACCCGTATCTATGAAGCCAA_2	A_bSC	539	345	A_bSC	6.67904	1
ACCAAGGACTACAGGATACGTCTAGGT_2	A_bSC	1155	710	A_bSC	14.9784	0
ACCAAGGACTACTAGTCATCTACGACA_2	A_bSC	2742	1352	A_bSC	3.39168	0
ACCAAGGACTATAGCCCTAATAAACAA_2	A_bSC	911	527	A_bSC	21.0757	0
ACCAAGGACTCATTGAGAGGTGAGTTA_2	A_bSC	595	353	A_bSC	0.336134	1
ACCAAGGACTGTGAAGAACTCAAGACA_2	A_bSC	6736	2950	A_bSC	5.0772	2
ACCCTGACCAACCAAAGTGCTATGGAA_2	A_bSC	1483	792	A_bSC	4.45044	0
ACCCTGACCAACTCATTGTCCGTCTTA_2	A_bSC	334	214	A_bSC	27.2455	0
ACCCTGACCAAGAGTAGACTGTACGGA_2	A_bSC	683	338	A_bSC	19.1801	1
ACCCTGACCAAGCTACTTAGCTATGTG_2	A_bSC	6523	2772	A_bSC	5.73356	2
ACCCTGACCAATCCTGAACATAACGTT_2	A_bSC	3414	1424	A_bSC	2.84124	0
ACCCTGACCACCAAAATGAAGCCTTCT_2	A_bSC	4264	1989	A_bSC	3.49437	0
ACCCTGACCACGACCACCATGGGACTC_2	A_bSC	1240	698	A_bSC	1.53226	0
ACCCTGACCACTTTAACTTCTACGACA_2	A_bSC	940	490	A_bSC	4.46809	1
ACCCTGACCAGAGGACCACGTACTACG_2	A_bSC	719	501	A_bSC	5.28512	0
ACCCTGACCAGGATTCAAAACAACGCG_2	A_bSC	1572	604	A_bSC	19.0204	1
ACCCTGACCAGGATTCAAAATGTATCG_2	A_bSC	2125	639	A_bSC	6.30588	1
ACCCTGACCAGGCAGCTAATATTGTAA_2	A_bSC	1708	1097	A_bSC	1.28806	1
ACCCTGACCAGGTTCGCTAGCCTGGTT_2	A_bSC	1556	786	A_bSC	4.30591	0
ACCCTGACCATCAACCGAGATCTCTTA_2	A_bSC	4971	2288	A_bSC	5.5522	0
ACCCTGACCATCCAACCGAACATCCAT_2	A_bSC	879	561	A_bSC	18.0887	0
ACCCTGACCATCCAACCGTGTATGCGA_2	A_bSC	1225	391	A_bSC	9.22449	1
ACCCTGACCCAATTGATCAACGTGTGA_2	A_bSC	2098	1153	A_bSC	4.38513	0
ACCCTGACCCACCCAAAGAAGGGAACT_2	A_bSC	1716	1043	A_bSC	4.662	0
ACCCTGACCCAGAAATCGTGCATAGTA_2	A_bSC	3128	1413	A_bSC	3.74041	0
ACCCTGACCCCATGCACAACATTCGGC_2	A_bSC	506	326	A_bSC	22.9249	0
ACCCTGACCGACCTTAGAAAAGTCATT_2	A_bSC	984	551	A_bSC	2.84553	0
ACCCTGACCGAGTGCGAAGGTGAGTTA_2	A_bSC	2075	889	A_bSC	3.42169	0
ACCCTGACCGATGAACTGCAGGCATTT_2	A_bSC	1039	586	A_bSC	6.06352	0
ACCCTGACCGCCAATGTACAGGCATTT_2	A_bSC	3263	1652	A_bSC	2.81949	0
ACCCTGACCGCTAACTCACAAGTTTCC_2	A_bSC	766	448	A_bSC	0.913838	3
ACCCTGACCTACAGGATACAGCCTGGC_2	A_bSC	600	345	A_bSC	2.5	3
ACCCTGACCTGTTCTCCAAAGGGTCAG_2	A_bSC	3330	1487	A_bSC	2.55255	0
ACCCTGACCTGTTCTCCAAGCCGCAAG_2	A_bSC	647	407	A_bSC	20.5564	0
ACCGGATAGACGCGAAGCAATGTATCG_2	A_bSC	1845	1129	A_bSC	5.36585	0
ACCGGATAGACTTCGAGCCAAGTTTCC_2	A_bSC	1815	931	A_bSC	1.98347	0
ACCGGATAGAGGAGGCGCACGCTGTTG_2	A_bSC	1593	674	A_bSC	3.9548	1
ACCGGATAGATCCAACCGAACAACGCG_2	A_bSC	1619	547	A_bSC	4.87956	1
ACCGGATAGATTAGGCATCAATACAAG_2	A_bSC	1709	846	A_bSC	5.20772	0
ACCGGATAGATTAGGCATTGAAGCCAA_2	A_bSC	3811	1614	A_bSC	3.90973	0
ACCGGATAGCAAGACCTATACTTCGGA_2	A_bSC	7198	2741	A_bSC	7.59933	0
ACCGGATAGCACTTATGTACACCTTAG_2	A_bSC	4364	1904	A_bSC	12.4198	1
ACCGGATAGCACTTATGTCTGTACGGA_2	A_bSC	1301	429	A_bSC	11.4527	1
ACCGGATAGCAGTGCCCGGTCTTGGCA_2	A_bSC	627	384	A_bSC	2.23285	0
ACCGGATAGCCGACAAGAGTAGAAGCA_2	A_bSC	3909	1802	A_bSC	3.73497	0
ACCGGATAGCTAGGTCCTAGTAATTAG_2	A_bSC	3735	1690	A_bSC	6.47925	0
ACCGGATAGGCCAATGTACTAAGCTTC_2	A_bSC	704	437	A_bSC	2.84091	0
ACCGGATAGGCTAACTCAGCTATGGAA_2	A_bSC	2672	1147	A_bSC	0.673653	2
ACCGGATAGTAGGGATACATCATTCTG_2	A_bSC	3155	1426	A_bSC	3.39144	0
ACCGGATAGTTGGAGGTAAAGTTTACG_2	A_bSC	4221	1890	A_bSC	4.52499	0
ACCGGATAGTTGGTATGAACGCTGTTG_2	A_bSC	887	556	A_bSC	29.876	1
ACCTTGCGGAAACTGCGCCGTCTAGGT_2	A_bSC	2102	1079	A_bSC	4.42436	0
ACCTTGCGGAACTCATTGAACAGAAAC_2	A_bSC	1759	1020	A_bSC	6.3104	0
ACCTTGCGGACGCGAAGCCACGATCCG_2	A_bSC	398	266	A_bSC	2.76382	0
ACCTTGCGGACGCGAAGCTCAGATTCA_2	A_bSC	5360	1948	A_bSC	4.10448	0
ACCTTGCGGACTATCCTCGATCTCTTA_2	A_bSC	3412	1524	A_bSC	2.96014	0
ACCTTGCGGAGATAGTTCCAATACAAG_2	A_bSC	2418	1060	A_bSC	8.97436	0
ACCTTGCGGATGAGTTACGGTTGGACA_2	A_bSC	5703	2301	A_bSC	2.87568	0
ACCTTGCGGCACAAAGGCACGCTGTTG_2	A_bSC	4563	1926	A_bSC	4.2735	0
ACCTTGCGGCCGACAAGAACGAACCAG_2	A_bSC	1821	944	A_bSC	4.11862	0
ACCTTGCGGTGTGAAGAACAAACGTGG_2	A_bSC	6905	2764	A_bSC	5.50326	0
ACGAAAGGTAAGGACTATCATGAATGA_2	A_bSC	5326	2479	A_bSC	7.28502	0
ACGAAAGGTACAATATGGGCTATGGAA_2	A_bSC	2550	1222	A_bSC	3.09804	0
ACGAAAGGTACCTGAGTCAGTTGTTCT_2	A_bSC	7642	2645	A_bSC	1.0861	2
ACGAAAGGTAGCGACACCCAGGGAGGG_2	A_bSC	1456	728	A_bSC	3.57143	0
ACGAAAGGTAGCGACACCGGTTGGACA_2	A_bSC	2625	1253	A_bSC	3.2381	0
ACGAAAGGTAGGAGGCGCTCAGATTCA_2	A_bSC	573	391	A_bSC	2.6178	1
ACGAAAGGTAGGTTCGCTCAGGCATTT_2	A_bSC	10162	3659	A_bSC	4.90061	1
ACGAAAGGTATCCAACCGAAATGGAGG_2	A_bSC	4730	2046	A_bSC	4.12262	0
ACGAAAGGTATCCAACCGCTCAAGACA_2	A_bSC	4493	1977	A_bSC	2.98242	0
ACGAAAGGTCAAGACCTACACGATCCG_2	A_bSC	1755	619	A_bSC	11.396	1
ACGAAAGGTCAAGACCTACAGGGAGGG_2	A_bSC	7578	1853	A_bSC	7.61415	0
ACGAAAGGTCAGTGCCCGAATTCGGCG_2	A_bSC	1400	575	A_bSC	0.142857	2
ACGAAAGGTCTTGCTTCACTGTACGGA_2	A_bSC	3088	1602	A_bSC	2.78497	0
ACGAAAGGTGACCTTAGAAATAAACAA_2	A_bSC	3765	1739	A_bSC	16.1487	1
ACGAAAGGTGCCAATGTAGGCACAACA_2	A_bSC	2990	1141	A_bSC	1.00334	2
ACGAAAGGTGTGTGTCGAAACGTGTGA_2	A_bSC	23620	4324	A_bSC	0.719729	1
ACGAAAGGTTACTAGTCAACTTACGAT_2	A_bSC	2470	885	A_bSC	6.15385	3
ACGAAAGGTTAGTCTTGATCTACGACA_2	A_bSC	5049	2327	A_bSC	9.26916	2
ACGAAAGGTTCATTGAGAGAACGACAA_2	A_bSC	3160	1616	A_bSC	3.10127	0
ACGCAATCAAAACTGCGCCGTCTAGGT_2	A_bSC	3350	1663	A_bSC	3.01493	0
ACGCAATCAAAACTGCGCTGCATAGTA_2	A_bSC	518	310	A_bSC	0	3
ACGCAATCAAATCAGTTTACGTGGGAG_2	A_bSC	2991	1573	A_bSC	20.3945	2
ACGCAATCAACTTTAACTCGTACTACG_2	A_bSC	1059	592	A_bSC	3.39943	0
ACGCAATCAACTTTAACTGATCAGCGA_2	A_bSC	1077	651	A_bSC	21.9127	0
ACGCAATCAACTTTAACTGGTTGGACA_2	A_bSC	3067	1489	A_bSC	2.08673	0
ACGCAATCAAGGATTCAAAGCCTGGTT_2	A_bSC	1043	654	A_bSC	13.4228	0
ACGCAATCAAGGCAGCTAAAGGGTCAG_2	A_bSC	1086	755	A_bSC	12.7072	0
ACGCAATCAAGGTTCGCTCAACCTCCA_2	A_bSC	2468	1249	A_bSC	3.44408	0
ACGCAATCAATCAACCGAACGCTGTTG_2	A_bSC	1840	707	A_bSC	3.09783	1
ACGCAATCACCGTATCTAACTTACGAT_2	A_bSC	3106	1473	A_bSC	4.73278	0
ACGCAATCAGATGAACTGTCCTCAATA_2	A_bSC	2762	1305	A_bSC	2.71542	0
ACGCAATCAGGAATGATAAGCTATGTG_2	A_bSC	3673	1660	A_bSC	2.94038	0
ACGCAATCAGTACATCTAAACAACGCG_2	A_bSC	4354	1926	A_bSC	2.87092	0
ACGCAATCATAGAACACAACAACTAGT_2	A_bSC	1127	665	A_bSC	4.43656	0
ACGCAATCATAGGGATACACAAACTTT_2	A_bSC	3379	1534	A_bSC	4.52797	0
ACGCAATCATGTGAAGAAACTAGACCG_2	A_bSC	1710	825	A_bSC	2.98246	0
ACGCAATCATGTTCTCCAATCATTCTG_2	A_bSC	2083	1069	A_bSC	4.32069	0
ACGCAATCATTGGTATGAAACATCCAT_2	A_bSC	1481	989	A_bSC	4.11884	2
ACGGATATTAAATAAATAAAGGGAACT_2	A_bSC	1795	887	A_bSC	3.62117	0
ACGGATATTAAGCTACTTACGTGGGAG_2	A_bSC	16357	3902	A_bSC	3.96161	0
ACGGATATTAAGGACTATCATGAATGA_2	A_bSC	539	294	A_bSC	15.9555	1
ACGGATATTAATCCTGAACTATTAGCC_2	A_bSC	973	568	A_bSC	20.0411	0
ACGGATATTAATTATAACACTAGACCG_2	A_bSC	706	307	A_bSC	7.36544	1
ACGGATATTAGCGACACCGATCTCTTA_2	A_bSC	2108	1152	A_bSC	0	1
ACGGATATTAGGTTCGCTCAAGTTTCC_2	A_bSC	2966	1395	A_bSC	3.94471	0
ACGGATATTATGAGTTACCAATACAAG_2	A_bSC	2372	1317	A_bSC	4.25801	3
ACGGATATTCAGCACTTCACGAACCAG_2	A_bSC	2070	1050	A_bSC	2.85024	0
ACGGATATTCAGCACTTCTGTATGCGA_2	A_bSC	2571	1372	A_bSC	3.92843	0
ACGGATATTGAGTGCGAACTGTACGGA_2	A_bSC	476	311	A_bSC	27.3109	2
ACGGATATTGGAATGATAGTCTTGGCA_2	A_bSC	2891	1581	A_bSC	4.04704	0
ACGGATATTTAGTCTTGACTCAAGACA_2	A_bSC	533	339	A_bSC	0.938086	2
ACGGATATTTTCCATTGAGGTTGGACA_2	A_bSC	7019	2668	A_bSC	3.29107	0
AGAACTTCCAAACGTACCTCTCACGGA_2	A_bSC	2822	1416	A_bSC	25.124	1
AGAACTTCCAACCAAAGTCAAACGTGG_2	A_bSC	841	636	A_bSC	0.118906	1
AGAACTTCCACAGTGGTACATAACGTT_2	A_bSC	1836	931	A_bSC	2.94118	0
AGAACTTCCACCTGAGTCAAAGTCATT_2	A_bSC	441	303	A_bSC	9.52381	0
AGAACTTCCACGCGAAGCCTCAAGACA_2	A_bSC	3656	1599	A_bSC	2.57112	0
AGAACTTCCACTGTTAGAACTTACGAT_2	A_bSC	499	377	A_bSC	11.022	0
AGAACTTCCAGAGGACCAAAAGAGGCC_2	A_bSC	1877	956	A_bSC	3.4097	1
AGAACTTCCAGCGACACCAAATGGAGG_2	A_bSC	3736	1676	A_bSC	3.31906	0
AGAACTTCCAGTGTTGTCAGTTGTTCT_2	A_bSC	8229	1480	A_bSC	4.38692	1
AGAACTTCCCACCCAAAGCAATAGGGT_2	A_bSC	1898	1032	A_bSC	3.31928	0
AGAACTTCCCACTTATGTCGTCTAGGT_2	A_bSC	2780	1205	A_bSC	2.69784	0
AGAACTTCCCAGTGCCCGGTAGAAGCA_2	A_bSC	3876	1691	A_bSC	3.71517	0
AGAACTTCCCGCTAAGCAAAATGGAGG_2	A_bSC	7479	2632	A_bSC	0.548202	2
AGAACTTCCGACCTTAGATCCGTCTTA_2	A_bSC	1171	659	A_bSC	2.9889	0
AGAACTTCCTATAGCCCTACTAGACCG_2	A_bSC	614	275	A_bSC	9.77199	1
AGAAGCACTACACATGTCCAGCCTGGC_2	A_bSC	1881	1084	A_bSC	4.94418	0
AGAAGCACTAGAATGGAGAGTTGCATC_2	A_bSC	2967	1310	A_bSC	2.32558	0
AGAAGCACTAGCTGCCGTAATTACCGG_2	A_bSC	2193	1142	A_bSC	3.78477	0
AGAAGCACTAGGAGGCGCACACCTTAG_2	A_bSC	1785	922	A_bSC	2.12885	0
AGAAGCACTAGTGTTGTCAAATGGAGG_2	A_bSC	3618	1426	A_bSC	0.552792	2
AGAAGCACTAGTGTTGTCCAGGCATTT_2	A_bSC	834	485	A_bSC	0.959233	3
AGAAGCACTATTACCAAGAATAAACAA_2	A_bSC	7171	2807	A_bSC	3.75122	0
AGAAGCACTATTAGGCATGCTCCTTGA_2	A_bSC	5454	2442	A_bSC	3.15365	0
AGAAGCACTCAACAACGGTTCAGCTCA_2	A_bSC	690	442	A_bSC	26.6667	2
AGAAGCACTCACTTATGTACTAGACCG_2	A_bSC	2246	1176	A_bSC	3.11665	0
AGAAGCACTCAGAAATCGCAGGCATTT_2	A_bSC	1814	825	A_bSC	2.92172	1
AGAAGCACTCCATGCACACAATAGGGT_2	A_bSC	1012	531	A_bSC	4.34783	1
AGAAGCACTCCGACAAGATACTTCGGA_2	A_bSC	5100	2207	A_bSC	4.39216	0
AGAAGCACTGCATGGCTACAAACGTGG_2	A_bSC	2400	1188	A_bSC	6.95833	1
AGAGAAGTTAAACGTACCCAGCCTGGC_2	A_bSC	5113	2117	A_bSC	3.69646	0
AGAGAAGTTAACTCATTGATGGTCCGT_2	A_bSC	5128	2537	A_bSC	4.36817	0
AGAGAAGTTAATCCTGAAACTAGACCG_2	A_bSC	2967	848	A_bSC	6.70711	1
AGAGAAGTTACCTGAGTCAATTCGGCG_2	A_bSC	2790	1224	A_bSC	2.90323	0
AGAGAAGTTACTATCCTCACATTCGGC_2	A_bSC	1865	951	A_bSC	2.94906	0
AGAGAAGTTAGGGCTGGTACAGTAAAC_2	A_bSC	2938	1757	A_bSC	1.36147	1
AGAGAAGTTAGGTTCGCTGGCTACAGA_2	A_bSC	2391	1169	A_bSC	5.39523	0
AGAGAAGTTATCCAACCGAGCTATGTG_2	A_bSC	9485	3510	A_bSC	7.38007	2
AGAGAAGTTATCCTAGGACAGGCATTT_2	A_bSC	2769	1261	A_bSC	11.0509	0
AGAGAAGTTCACCAGGTAACTACATAT_2	A_bSC	1375	814	A_bSC	2.61818	0
AGAGAAGTTCCGACAAGAAACAACGCG_2	A_bSC	5181	2380	A_bSC	5.01834	0
AGAGAAGTTCGCTAAGCAACGAACCAG_2	A_bSC	1128	682	A_bSC	3.36879	1
AGAGAAGTTCGTTCGGTAACATTCGGC_2	A_bSC	15165	4424	A_bSC	0.270359	1
AGAGAAGTTCTAGGTCCTTCTCGGTTA_2	A_bSC	1440	814	A_bSC	1.52778	0
AGAGAAGTTTACTAGTCAAGTAATTAG_2	A_bSC	1207	555	A_bSC	9.4449	1
AGAGAAGTTTAGAACACATTCAGCTCA_2	A_bSC	1544	844	A_bSC	3.04404	0
AGAGAAGTTTAGTGACTAAGTTGTTCT_2	A_bSC	1925	1018	A_bSC	2.96104	0
AGAGCTATGAAGCTACTTTCAGATTCA_2	A_bSC	4940	1934	A_bSC	3.64372	0
AGAGCTATGAATCCTGAATACTTCGGA_2	A_bSC	1658	937	A_bSC	1.50784	0
AGAGCTATGACGCGAAGCACACCTTAG_2	A_bSC	1487	850	A_bSC	2.89173	0
AGAGCTATGAGCGACACCAAAGTCATT_2	A_bSC	2373	1149	A_bSC	3.75053	0
AGAGCTATGAGGCAGCTAAACAACGCG_2	A_bSC	965	484	A_bSC	6.11399	1
AGAGCTATGATCCTAGGAACATTCGGC_2	A_bSC	1671	875	A_bSC	2.45362	0
AGAGCTATGATTACCAAGAGTCTGTAC_2	A_bSC	2687	1317	A_bSC	28.3588	1
AGAGCTATGCACCCAAAGACATTCGGC_2	A_bSC	4089	1847	A_bSC	2.9347	0
AGAGCTATGCAGCACTTCCACAAGTAT_2	A_bSC	2443	1082	A_bSC	3.60213	0
AGAGCTATGCGCTAAGCAAGCCGCAAG_2	A_bSC	1661	912	A_bSC	2.5286	0
AGAGCTATGGACACTTAAAAATTACAG_2	A_bSC	4189	1849	A_bSC	4.82215	0
AGAGCTATGGACACTTAAACTTACGAT_2	A_bSC	757	487	A_bSC	5.28402	2
AGAGCTATGGATTCATCATCTCGGTTA_2	A_bSC	6403	2345	A_bSC	16.9296	1
AGAGCTATGTTGCGTACAGAACGACAA_2	A_bSC	545	350	A_bSC	28.6239	2
AGCACACAGACGACCACCGTTAGCCTA_2	A_bSC	5473	2293	A_bSC	3.34369	0
AGCACACAGACTTCGAGCAATTCGGCG_2	A_bSC	3434	1107	A_bSC	0.0291206	1
AGCACACAGACTTCGAGCGGCACAACA_2	A_bSC	1799	808	A_bSC	5.3363	1
AGCACACAGAGTGTTGTCTCTCACGGA_2	A_bSC	5839	2447	A_bSC	4.16167	0
AGCACACAGATCCAACCGGATCAGCGA_2	A_bSC	635	415	A_bSC	23.4646	0
AGCACACAGATTCATCGTACTAGACCG_2	A_bSC	1569	618	A_bSC	6.18228	1
AGCACACAGCACAAAGGCAGCCGCAAG_2	A_bSC	4637	2202	A_bSC	6.01682	2
AGCACACAGGACCTTAGAAACGTGTGA_2	A_bSC	3202	1517	A_bSC	3.74766	0
AGCCATCACAAACTGCGCACGCTGTTG_2	A_bSC	770	514	A_bSC	16.8831	0
AGCCATCACAACTCATTGGATCTCTTA_2	A_bSC	396	269	A_bSC	4.29293	0
AGCCATCACAAGAGTAGAGATCAGCGA_2	A_bSC	1167	675	A_bSC	2.485	0
AGCCATCACACACATGTCCACAAGTAT_2	A_bSC	1029	663	A_bSC	6.31681	0
AGCCATCACACACATGTCTGTCTATCA_2	A_bSC	691	315	A_bSC	13.0246	1
AGCCATCACACTTGATGAGGCTACAGA_2	A_bSC	3355	1706	A_bSC	21.4009	1
AGCCATCACAGGCAGCTAGGCTACAGA_2	A_bSC	4778	1892	A_bSC	1.3604	2
AGCCATCACATCAACCGAGATCAGCGA_2	A_bSC	5772	2246	A_bSC	4.158	2
AGCCATCACATTCATCGTGCTCCTTGA_2	A_bSC	1601	759	A_bSC	3.31043	0
AGCCATCACCACCCAAAGAATTACCGG_2	A_bSC	3226	1485	A_bSC	3.62678	0
AGCCATCACCACCCAAAGTGAAGCCAA_2	A_bSC	2774	1243	A_bSC	2.66763	0
AGCCATCACCAGAAATCGCGTACTACG_2	A_bSC	5179	2401	A_bSC	6.27534	2
AGCCATCACCCATGCACAATCATTCTG_2	A_bSC	3620	1611	A_bSC	0.635359	2
AGCCATCACGACACTTAAGGCTACAGA_2	A_bSC	6445	2699	A_bSC	4.93406	0
AGCCATCACGTGCAGTAAAAGGGAACT_2	A_bSC	3275	1656	A_bSC	4.64122	0
AGCCATCACGTGCAGTAAACAAACTTT_2	A_bSC	5284	2499	A_bSC	3.59576	2
AGCCCAATCAAACGTACCGTAGAAGCA_2	A_bSC	6250	2635	A_bSC	4.128	2
AGCCCAATCAACCCTCGGGATAGAGGA_2	A_bSC	6828	2449	A_bSC	2.85589	0
AGCCCAATCACAGTGGTAAACGTGTGA_2	A_bSC	7652	2451	A_bSC	3.16257	1
AGCCCAATCACAGTGGTAAAGGGAACT_2	A_bSC	1052	637	A_bSC	3.70722	0
AGCCCAATCACGACCACCCATAACGTT_2	A_bSC	1087	665	A_bSC	12.3275	0
AGCCCAATCACGATGAATAACGTGTGA_2	A_bSC	512	315	A_bSC	0.585938	3
AGCCCAATCAGTGAAAGGTACTTCGGA_2	A_bSC	3662	1591	A_bSC	1.61114	0
AGCCCAATCAGTGAAAGGTGAAGCCAA_2	A_bSC	6799	2757	A_bSC	6.45683	1
AGCCCAATCCAACAACGGACAACTAGT_2	A_bSC	5017	2447	A_bSC	4.78374	0
AGCCCAATCCACAAAGGCGGCACAACA_2	A_bSC	7559	2918	A_bSC	3.28086	0
AGCCCAATCCAGAAATCGAAAGAGGCC_2	A_bSC	1100	729	A_bSC	2.81818	1
AGCCCAATCCAGAAATCGACGTGGGAG_2	A_bSC	694	476	A_bSC	3.89049	1
AGCCCAATCCAGAAATCGCAAGTTTCC_2	A_bSC	10868	3426	A_bSC	3.35848	1
AGCCCAATCCAGAAATCGCAGGCATTT_2	A_bSC	1170	774	A_bSC	3.16239	1
AGCCCAATCCAGAAATCGGCAACATTA_2	A_bSC	600	424	A_bSC	2.83333	1
AGCCCAATCCAGAAATCGGCTATGGAA_2	A_bSC	476	356	A_bSC	3.78151	1
AGCCCAATCGACACTTAAATCATTCTG_2	A_bSC	359	236	A_bSC	20.3343	0
AGCCCAATCGACCTTAGACTAGATAGA_2	A_bSC	538	324	A_bSC	1.85874	1
AGCCCAATCGCCTGTTCACAGCCTGGC_2	A_bSC	7612	3228	A_bSC	5.01839	2
AGCCCAATCGTACATCTAATATTGTAA_2	A_bSC	7085	2900	A_bSC	4.54481	0
AGCCCAATCGTGCAGTAACGTACTACG_2	A_bSC	4783	2268	A_bSC	4.93414	0
AGCCCAATCGTGTGTCGAATCATTCTG_2	A_bSC	1124	724	A_bSC	14.9466	0
AGCCCAATCTACTAGTCACATGAATGA_2	A_bSC	2529	1225	A_bSC	26.1368	1
AGCCCAATCTTCCATTGAGTCTTGGCA_2	A_bSC	1692	902	A_bSC	2.60047	0
AGGAGATTAAAACTGCGCCGTCTAGGT_2	A_bSC	792	459	A_bSC	26.3889	1
AGGAGATTAAACCAAAGTAACAACGCG_2	A_bSC	1704	1108	A_bSC	1.81925	1
AGGAGATTAAAGAGTAGACTGTACGGA_2	A_bSC	6577	2422	A_bSC	2.40231	2
AGGAGATTAAATCCTGAATTCAGCTCA_2	A_bSC	3330	1806	A_bSC	6.78679	2
AGGAGATTAATTAGGCATATCATTCTG_2	A_bSC	1256	786	A_bSC	9.47452	1
AGGAGATTACACAAAGGCGATGGTCCA_2	A_bSC	2713	1413	A_bSC	3.16992	0
AGGAGATTAGAGTGCGAAGAACGACAA_2	A_bSC	2530	1428	A_bSC	3.00395	2
AGGAGATTAGATGAACTGAGCTATGTG_2	A_bSC	3848	1982	A_bSC	5.32744	0
AGGAGATTAGTACATCTACAAACGTGG_2	A_bSC	984	564	A_bSC	1.11789	3
AGGAGATTATAGTCTTGAGATGGTCCA_2	A_bSC	2797	997	A_bSC	6.90025	1
AGGAGATTATGTTCTCCAACAAACTTT_2	A_bSC	2311	1058	A_bSC	1.86067	0
AGGAGATTATTGCGTACAACTGAATTC_2	A_bSC	2728	1450	A_bSC	3.84897	0
AGGAGATTATTGGAGGTATCCGTCTTA_2	A_bSC	734	274	A_bSC	12.3978	1
AGGAGATTATTGGAGGTATGTATGCGA_2	A_bSC	1215	775	A_bSC	4.19753	3
AGTAAAGCCAAATAAATACTAAGCTTC_2	A_bSC	11120	3230	A_bSC	4.44245	0
AGTAAAGCCACACATGTCCTACATGCG_2	A_bSC	4585	1925	A_bSC	0.89422	2
AGTAAAGCCACGCGAAGCGGCTACAGA_2	A_bSC	3026	1328	A_bSC	8.0304	0
AGTAAAGCCACTGTTAGAATCGAGTCT_2	A_bSC	15960	4190	A_bSC	4.74937	1
AGTAAAGCCACTTGATGACAAACGTGG_2	A_bSC	1846	655	A_bSC	16.143	1
AGTAAAGCCAGATAGTTCCTACATGCG_2	A_bSC	1142	504	A_bSC	7.09282	1
AGTAAAGCCCAATTGATCCAAGTAGAA_2	A_bSC	4569	1944	A_bSC	5.64675	2
AGTAAAGCCCAATTGATCCAAGTTTCC_2	A_bSC	2398	1212	A_bSC	3.25271	0
AGTAAAGCCCCGACAAGAAACAGAAAC_2	A_bSC	575	436	A_bSC	0.869565	1
AGTAAAGCCCGCTAAGCAAAGCCTTCT_2	A_bSC	2157	1091	A_bSC	2.92072	0
AGTAAAGCCCTCTCTCAAGATAGAGGA_2	A_bSC	2663	1296	A_bSC	2.29065	0
AGTAAAGCCGATGAACTGGGTGAGTTA_2	A_bSC	3860	1725	A_bSC	2.38342	0
AGTAAAGCCTAGAACACAAAATTACAG_2	A_bSC	1511	897	A_bSC	3.9047	0
AGTAAAGCCTATAGCCCTATGGGACTC_2	A_bSC	5047	1885	A_bSC	3.24946	0
AGTAAAGCCTCATCCTAAATCATTCTG_2	A_bSC	3296	1577	A_bSC	2.21481	0
AGTAAAGCCTCGTTAGCAAGTCTGTAC_2	A_bSC	7716	2867	A_bSC	2.66978	0
AGTAAAGCCTGTGAAGAATTCAGCTCA_2	A_bSC	6879	2760	A_bSC	3.67786	0
AGTAAAGCCTTCCATTGAGCAACATTA_2	A_bSC	15009	4541	A_bSC	5.65661	2
AGTAAAGCCTTGCGTACAACGCTGTTG_2	A_bSC	375	274	A_bSC	9.33333	0
AGTAAAGCCTTGGTATGATGTATGCGA_2	A_bSC	3638	1055	A_bSC	3.90324	1
AGTATCTGTAACCAAAGTACATTCGGC_2	A_bSC	4393	2007	A_bSC	3.89256	0
AGTATCTGTACTTTAACTGCAACATTA_2	A_bSC	1484	814	A_bSC	26.8194	0
AGTATCTGTAGATAGTTCGGTTGGACA_2	A_bSC	1578	695	A_bSC	0.380228	2
AGTATCTGTATTACCAAGTACTTCGGA_2	A_bSC	2626	1060	A_bSC	0.228484	2
AGTATCTGTATTCATCGTACTTACGAT_2	A_bSC	5704	2557	A_bSC	2.92777	1
AGTATCTGTCACAAAGGCAAAGAGGCC_2	A_bSC	2618	1215	A_bSC	5.11841	1
AGTATCTGTCAGTGCCCGCGTCTAGGT_2	A_bSC	844	423	A_bSC	12.4408	1
AGTATCTGTGCATGGCTATCTCACGGA_2	A_bSC	3319	1582	A_bSC	3.22386	0
AGTATCTGTGGAATGATAATGGGACTC_2	A_bSC	1427	493	A_bSC	19.131	1
AGTATCTGTGTACATCTAACGAACCAG_2	A_bSC	4606	2153	A_bSC	2.95267	0
AGTATCTGTTAGAACACAGATGGTCCA_2	A_bSC	4916	1191	A_bSC	2.62408	1
AGTATCTGTTAGTGACTACAATACAAG_2	A_bSC	1519	875	A_bSC	2.30415	0
AGTATCTGTTCATCCTAAAGCCTGGTT_2	A_bSC	3537	1716	A_bSC	4.0147	0
AGTATCTGTTGTGAAGAAAATGTATCG_2	A_bSC	3309	1619	A_bSC	4.38199	3
ATACTTAGGAAATAAATAGCTCCTTGA_2	A_bSC	2190	1330	A_bSC	5.15982	2
ATACTTAGGAATCCTGAAATGGGACTC_2	A_bSC	4770	2056	A_bSC	3.24948	0
ATACTTAGGACGCGAAGCAACATCCAT_2	A_bSC	1014	620	A_bSC	2.16963	0
ATACTTAGGACGCGAAGCAGTCTGTAC_2	A_bSC	457	263	A_bSC	0.656455	3
ATACTTAGGACTTCGAGCCAGGGAGGG_2	A_bSC	3338	1561	A_bSC	3.59497	0
ATACTTAGGAGCGACACCAGCCGCAAG_2	A_bSC	411	243	A_bSC	16.3017	1
ATACTTAGGAGGGCTGGTGATCAGCGA_2	A_bSC	1401	792	A_bSC	2.92648	0
ATACTTAGGAGTGAAAGGCAAACGTGG_2	A_bSC	13825	4199	A_bSC	4.86076	1
ATACTTAGGATCCAACCGTCTCGGTTA_2	A_bSC	3672	1665	A_bSC	3.54031	0
ATACTTAGGCAGTGCCCGCAATAGGGT_2	A_bSC	5136	2332	A_bSC	6.38629	2
ATACTTAGGCGTTCGGTACGTCTAGGT_2	A_bSC	738	342	A_bSC	14.0921	1
ATACTTAGGCGTTCGGTAGCAACATTA_2	A_bSC	4458	2138	A_bSC	6.55002	2
ATACTTAGGCTTGCTTCAAATTCGGCG_2	A_bSC	2204	1095	A_bSC	3.26679	0
ATACTTAGGGATGAACTGATCATTCTG_2	A_bSC	6102	2544	A_bSC	3.19567	0
ATACTTAGGGCTAACTCAAGTTGTTCT_2	A_bSC	7346	2910	A_bSC	5.7174	2
ATACTTAGGGTGCAGTAACATAACGTT_2	A_bSC	615	390	A_bSC	3.25203	0
ATACTTAGGGTGTGTCGACATAACGTT_2	A_bSC	4898	2161	A_bSC	4.49163	0
ATACTTAGGTACAGGATAGTAGAAGCA_2	A_bSC	5601	2324	A_bSC	2.08891	0
ATACTTAGGTATAGCCCTGCTATGGAA_2	A_bSC	3944	1545	A_bSC	3.65112	0
ATACTTAGGTCATCCTAAACTCATACG_2	A_bSC	17902	4195	A_bSC	7.70864	1
ATACTTAGGTCATCCTAACAAACGTGG_2	A_bSC	1713	945	A_bSC	3.3275	0
ATAGACGAGAAGCTACTTACTCCAGGG_2	A_bSC	1772	884	A_bSC	3.44244	0
ATAGACGAGAATCAGTTTAACGTGTGA_2	A_bSC	920	595	A_bSC	3.58696	0
ATAGACGAGACAATATGGGGCACAACA_2	A_bSC	680	452	A_bSC	17.3529	0
ATAGACGAGACAATATGGGGTGAGTTA_2	A_bSC	2402	1045	A_bSC	3.16403	0
ATAGACGAGACCTGAGTCACAGGCTCC_2	A_bSC	3199	1553	A_bSC	4.12629	0
ATAGACGAGACCTGAGTCAGCCTGGTT_2	A_bSC	4389	1875	A_bSC	3.21258	2
ATAGACGAGACGATGAATAGTTGTTCT_2	A_bSC	3108	1169	A_bSC	1.6731	2
ATAGACGAGACGATGAATTGTATGCGA_2	A_bSC	14972	3581	A_bSC	3.56666	1
ATAGACGAGACTGTTAGACAACCTCCA_2	A_bSC	3341	1665	A_bSC	3.08291	0
ATAGACGAGAGAATGGAGAGTTGCATC_2	A_bSC	496	233	A_bSC	25.8065	1
ATAGACGAGAGAGGACCAGAACGACAA_2	A_bSC	1803	1195	A_bSC	4.60344	2
ATAGACGAGAGGCAGCTAAAATGGAGG_2	A_bSC	2790	1512	A_bSC	6.05735	0
ATAGACGAGAGGCAGCTAACAACTAGT_2	A_bSC	575	375	A_bSC	0.869565	3
ATAGACGAGAGTGAAAGGGTCTTGGCA_2	A_bSC	1968	993	A_bSC	2.48984	0
ATAGACGAGATCCTAGGAATGGTCCGT_2	A_bSC	788	512	A_bSC	0.507614	1
ATAGACGAGCAAGACCTAAGTTGCATC_2	A_bSC	554	303	A_bSC	0.180505	1
ATAGACGAGCAATTGATCGGTGAGTTA_2	A_bSC	12193	4039	A_bSC	5.06848	1
ATAGACGAGCACCTACCCAAAGTCATT_2	A_bSC	6197	2637	A_bSC	4.64741	2
ATAGACGAGGATGAACTGAAGTTTACG_2	A_bSC	2285	1117	A_bSC	5.68928	0
ATAGACGAGGCTAACTCAACTCCAGGG_2	A_bSC	432	329	A_bSC	3.24074	1
ATAGACGAGGCTAACTCAGTCTTGGCA_2	A_bSC	1286	831	A_bSC	17.4184	2
ATAGACGAGTACAGGATACTATTAGCC_2	A_bSC	2854	1489	A_bSC	3.43378	0
ATCAGAGCTAAGGACTATACACCTTAG_2	A_bSC	4320	1762	A_bSC	2.10648	0
ATCAGAGCTACAATATGGACGCTGTTG_2	A_bSC	418	295	A_bSC	22.0096	0
ATCAGAGCTACGCGAAGCAGCCGCAAG_2	A_bSC	1430	552	A_bSC	0.909091	3
ATCAGAGCTAGGCAGCTAAATAAACAA_2	A_bSC	2683	1315	A_bSC	2.16176	0
ATCAGAGCTCAGAAATCGACAGGCTCC_2	A_bSC	3852	1719	A_bSC	2.67394	0
ATCAGAGCTCCGTATCTACAATACAAG_2	A_bSC	3014	1547	A_bSC	3.98142	0
ATCAGAGCTCTTGCTTCAGATCTCTTA_2	A_bSC	3342	1618	A_bSC	3.68043	0
ATCAGAGCTTAGAACACAACACCTTAG_2	A_bSC	1524	915	A_bSC	1.9685	0
ATCAGAGCTTATAGCCCTGAACGACAA_2	A_bSC	3958	1970	A_bSC	5.88681	0
ATCAGAGCTTCATCCTAAAAATGGAGG_2	A_bSC	1239	765	A_bSC	3.79338	0
ATCCCGGAGAAACTGCGCAGTTGTTCT_2	A_bSC	3142	1556	A_bSC	5.25143	0
ATCCCGGAGAAGAGTAGAACTGAATTC_2	A_bSC	2574	1098	A_bSC	2.7972	0
ATCCCGGAGAAGGACTATAGTAATTAG_2	A_bSC	2454	1194	A_bSC	3.05623	0
ATCCCGGAGAATCCTGAAAACAGAAAC_2	A_bSC	2469	1053	A_bSC	0.243013	2
ATCCCGGAGAATCCTGAATCTACGACA_2	A_bSC	3183	1695	A_bSC	3.42444	0
ATCCCGGAGACGACCACCCAATACAAG_2	A_bSC	577	451	A_bSC	5.71924	0
ATCCCGGAGACGACCACCCTATCATGA_2	A_bSC	9182	3560	A_bSC	4.0514	0
ATCCCGGAGAGAATGGAGCTAGATAGA_2	A_bSC	781	520	A_bSC	18.0538	0
ATCCCGGAGAGGGCTGGTCACAAGTAT_2	A_bSC	1622	839	A_bSC	3.39088	0
ATCCCGGAGAGTGAAAGGACAAGTGCA_2	A_bSC	5957	2547	A_bSC	3.30703	0
ATCCCGGAGATCAACCGAGATAGAGGA_2	A_bSC	7450	3090	A_bSC	4.02685	0
ATCCCGGAGCCGACAAGACAACCTCCA_2	A_bSC	646	383	A_bSC	2.01238	3
ATCCCGGAGCCGACAAGACACGATCCG_2	A_bSC	1761	990	A_bSC	2.15786	0
ATCCCGGAGGGAATGATAAATGTATCG_2	A_bSC	427	279	A_bSC	3.27869	1
ATCCCGGAGGGAGTCTAACAAACGTGG_2	A_bSC	16620	4275	A_bSC	4.27196	1
ATCCCGGAGTACTAGTCAATGGGACTC_2	A_bSC	3820	1732	A_bSC	3.35079	0
ATCCCGGAGTCGTTAGCAAGTTGCATC_2	A_bSC	1126	584	A_bSC	0.53286	3
ATCCCGGAGTGTGAAGAAGGCTACAGA_2	A_bSC	814	531	A_bSC	2.33415	0
ATCCCGGAGTTCCATTGAAAGTTTACG_2	A_bSC	1839	839	A_bSC	2.50136	0
ATCCCGGAGTTGGAGGTACAGGCATTT_2	A_bSC	4877	2186	A_bSC	3.69079	0
ATCTCCACAACGACCACCACTACATAT_2	A_bSC	2816	901	A_bSC	5.07812	1
ATCTCCACAACGCGAAGCCGTACTACG_2	A_bSC	1701	937	A_bSC	2.46914	0
ATCTCCACAACTTCGAGCAAATGGAGG_2	A_bSC	2068	1130	A_bSC	6.62476	0
ATCTCCACAACTTGATGAATGGTCCGT_2	A_bSC	3064	1329	A_bSC	2.54569	0
ATCTCCACAAGATAGTTCATCATTCTG_2	A_bSC	1451	826	A_bSC	4.75534	0
ATCTCCACACAACAACGGAAATTACAG_2	A_bSC	612	346	A_bSC	12.4183	1
ATCTCCACACACCAGGTAAAGGGAACT_2	A_bSC	6516	2826	A_bSC	3.91344	2
ATCTCCACACACTCGAGAAGCTATGTG_2	A_bSC	1859	525	A_bSC	5.86337	1
ATCTCCACACTAGGTCCTTGAAGCCAA_2	A_bSC	4895	2024	A_bSC	10.9091	1
ATCTCCACAGAGTGCGAACAGGCATTT_2	A_bSC	2388	1122	A_bSC	4.27136	0
ATCTCCACAGATTCATCAACGCTGTTG_2	A_bSC	15019	4149	A_bSC	2.68993	0
ATCTCCACAGCCAATGTAGCAACATTA_2	A_bSC	2268	1103	A_bSC	2.91005	0
ATCTCCACAGTGCAGTAAAACATCCAT_2	A_bSC	5651	2433	A_bSC	1.43337	1
ATCTCCACATAGAACACAAATGTATCG_2	A_bSC	2297	1376	A_bSC	1.6108	0
ATCTCCACATCATCCTAACATGAATGA_2	A_bSC	4881	2226	A_bSC	4.11801	0
ATCTCCACATCATTGAGACAGGGAGGG_2	A_bSC	5302	2185	A_bSC	4.14938	0
ATCTCCACATGTGAAGAAAAGGCCGCA_2	A_bSC	992	566	A_bSC	0.907258	3
ATCTCCACATTCCATTGAACAGGCTCC_2	A_bSC	1140	686	A_bSC	3.68421	0
ATGGATCCAAAGCTACTTTACTTCGGA_2	A_bSC	1153	785	A_bSC	12.7493	0
ATGGATCCAACACATGTCCAATACAAG_2	A_bSC	21128	4974	A_bSC	0.0378644	1
ATGGATCCAACGCGAAGCGATCTCTTA_2	A_bSC	2554	880	A_bSC	5.28583	1
ATGGATCCAACTTCGAGCTGTCTATCA_2	A_bSC	3340	1786	A_bSC	2.90419	2
ATGGATCCAACTTGATGACAATACAAG_2	A_bSC	486	390	A_bSC	0.617284	1
ATGGATCCAAGGTTCGCTAAAGTCATT_2	A_bSC	1353	881	A_bSC	22.986	2
ATGGATCCAAGTGAAAGGCTAAGCTTC_2	A_bSC	3301	1521	A_bSC	3.39291	0
ATGGATCCAATTACCAAGGGTGAGTTA_2	A_bSC	1410	833	A_bSC	27.1631	2
ATGGATCCAATTAGGCATGATAGAGGA_2	A_bSC	646	365	A_bSC	2.47678	3
ATGGATCCACAATTGATCACAACTAGT_2	A_bSC	5997	2441	A_bSC	4.3355	0
ATGGATCCACACTTATGTCATGAATGA_2	A_bSC	9471	3144	A_bSC	0.886918	2
ATGGATCCACAGCACTTCACTACATAT_2	A_bSC	5412	2093	A_bSC	2.27273	0
ATGGATCCACCGTATCTAAGCTATGTG_2	A_bSC	998	615	A_bSC	2.50501	0
ATGGATCCAGAGTGCGAAACGAACCAG_2	A_bSC	733	300	A_bSC	10.5048	1
ATGGATCCAGATTCATCAAAAGAGGCC_2	A_bSC	3053	1636	A_bSC	6.09237	2
ATGGATCCAGCTAACTCAAGTAATTAG_2	A_bSC	6763	2391	A_bSC	4.14017	0
ATGGATCCAGTACATCTATCTCGGTTA_2	A_bSC	2889	1428	A_bSC	3.87677	0
ATGGATCCATAGGGATACACTTACGAT_2	A_bSC	4949	2397	A_bSC	5.57688	2
ATGGATCCATCGTTAGCACGTACTACG_2	A_bSC	2228	721	A_bSC	9.20108	1
ATGTAATGGAAGGACTATTCCGTCTTA_2	A_bSC	6850	2636	A_bSC	3.08029	0
ATGTAATGGACACATGTCACGAACCAG_2	A_bSC	2094	803	A_bSC	4.87106	1
ATGTAATGGACTATCCTCACTCCAGGG_2	A_bSC	3772	1645	A_bSC	4.13574	0
ATGTAATGGATGAGTTACCAGCCTGGC_2	A_bSC	531	352	A_bSC	0.188324	3
ATGTAATGGATGAGTTACCGTCTAGGT_2	A_bSC	3064	1353	A_bSC	4.63446	0
ATGTAATGGCAAGACCTAAAGGGAACT_2	A_bSC	2349	1115	A_bSC	4.55513	0
ATGTAATGGCAGCACTTCAAATTACAG_2	A_bSC	2028	1133	A_bSC	3.74753	0
ATGTAATGGTAGAACACAACAGGCTCC_2	A_bSC	551	287	A_bSC	20.3267	1
ATGTAATGGTAGGGATACACTCCAGGG_2	A_bSC	2397	1101	A_bSC	2.54485	0
ATGTAATGGTAGGGATACAGCCGCAAG_2	A_bSC	3221	1531	A_bSC	4.43962	0
ATGTAATGGTAGTGACTAATATTGTAA_2	A_bSC	518	229	A_bSC	22.7799	1
ATTAAGTGCACAGTGGTACAATAGGGT_2	A_bSC	2330	1207	A_bSC	4.24893	0
ATTAAGTGCACCAGGTGTACACCTTAG_2	A_bSC	1754	722	A_bSC	2.90764	1
ATTAAGTGCACGATGAATAAGCCTTCT_2	A_bSC	7567	2975	A_bSC	8.1274	2
ATTAAGTGCACGCGAAGCTACTTCGGA_2	A_bSC	2968	1533	A_bSC	4.88544	0
ATTAAGTGCACTTGATGAACAAACTTT_2	A_bSC	7582	2989	A_bSC	2.67739	0
ATTAAGTGCACTTTAACTACATTCGGC_2	A_bSC	4948	2162	A_bSC	4.50687	0
ATTAAGTGCAGAATGGAGTCTACGACA_2	A_bSC	4689	2147	A_bSC	11.9855	1
ATTAAGTGCAGGATTCAAAACAGAAAC_2	A_bSC	1354	880	A_bSC	13.4417	0
ATTAAGTGCAGGATTCAAAAGCCTTCT_2	A_bSC	6082	2541	A_bSC	5.16278	0
ATTAAGTGCAGGATTCAAATCGAGTCT_2	A_bSC	6420	2654	A_bSC	4.1433	0
ATTAAGTGCATCAACCGACAAGTAGAA_2	A_bSC	373	271	A_bSC	1.34048	1
ATTAAGTGCATCCAACCGCAGGGAGGG_2	A_bSC	8511	3266	A_bSC	5.67501	2
ATTAAGTGCCAAGACCTAGCAACATTA_2	A_bSC	8379	2844	A_bSC	10.8963	1
ATTAAGTGCCAGCACTTCACATTCGGC_2	A_bSC	1135	633	A_bSC	0.528634	3
ATTAAGTGCCGTTCGGTAAAGGCCGCA_2	A_bSC	4084	1926	A_bSC	3.89324	0
ATTAAGTGCGACACTTAACAATACAAG_2	A_bSC	1368	852	A_bSC	12.5	1
ATTAAGTGCGACACTTAACTATCATGA_2	A_bSC	18435	4743	A_bSC	5.05018	1
ATTAAGTGCGATTCATCAAAGGGAACT_2	A_bSC	2558	1124	A_bSC	3.20563	0
ATTAAGTGCTAGTGACTACTACATGCG_2	A_bSC	1937	909	A_bSC	1.65204	0
ATTAAGTGCTATAGCCCTCTAGATAGA_2	A_bSC	8581	3049	A_bSC	3.9972	0
ATTAAGTGCTCGTTAGCATACTTCGGA_2	A_bSC	1112	597	A_bSC	2.33813	0
ATTAAGTGCTGTGAAGAAACGAACCAG_2	A_bSC	3577	1429	A_bSC	0.251607	2
ATTAAGTGCTTGGTATGAAATTACCGG_2	A_bSC	1938	1047	A_bSC	4.17957	0
ATTATTACCAAACGTACCCTAGATAGA_2	A_bSC	3929	1737	A_bSC	3.56325	0
ATTATTACCAAGAGTAGATCTCGGTTA_2	A_bSC	4034	1799	A_bSC	2.67724	0
ATTATTACCAATTATAACGGTGAGTTA_2	A_bSC	1558	620	A_bSC	5.84082	1
ATTATTACCACCTGAGTCACGAACCAG_2	A_bSC	2739	1315	A_bSC	0.876232	2
ATTATTACCAGAGGACCAACGCTGTTG_2	A_bSC	514	400	A_bSC	6.22568	0
ATTATTACCCACTCGAGATTCAGCTCA_2	A_bSC	1735	933	A_bSC	2.07493	0
ATTATTACCCACTTATGTATCATTCTG_2	A_bSC	5375	2485	A_bSC	4.96744	0
ATTATTACCCAGTGCCCGAGCCGCAAG_2	A_bSC	1175	585	A_bSC	0.851064	3
ATTATTACCCCATGCACACAGGCATTT_2	A_bSC	2502	1326	A_bSC	5.27578	0
ATTATTACCCCGTATCTACTCAAGACA_2	A_bSC	1855	973	A_bSC	3.12668	0
ATTATTACCCCGTATCTATGTATGCGA_2	A_bSC	6592	2601	A_bSC	1.16808	2
ATTATTACCGAGTGCGAAGATCTCTTA_2	A_bSC	406	277	A_bSC	24.3842	1
ATTATTACCGCTAACTCACTAGATAGA_2	A_bSC	4880	1942	A_bSC	3.2582	0
ATTATTACCTACAGGATACATAGGTCA_2	A_bSC	2934	1230	A_bSC	0.0681663	2
ATTATTACCTAGTGACTAAACGTGTGA_2	A_bSC	1518	786	A_bSC	3.82082	0
ATTATTACCTGTTCTCCAACAGTAAAC_2	A_bSC	943	630	A_bSC	23.5419	2
ATTGGCTAAAACCAAAGTACTGAATTC_2	A_bSC	635	439	A_bSC	13.0709	0
ATTGGCTAAAATTATAACGATAGAGGA_2	A_bSC	10556	3362	A_bSC	5.57977	1
ATTGGCTAAACCAAAATGATGGTCCGT_2	A_bSC	462	335	A_bSC	16.0173	0
ATTGGCTAAACTATCCTCAATGTATCG_2	A_bSC	1471	874	A_bSC	2.58328	0
ATTGGCTAAAGTGAAAGGGCTATGGAA_2	A_bSC	3696	1658	A_bSC	3.35498	0
ATTGGCTAAATTACCAAGAATAAACAA_2	A_bSC	1588	619	A_bSC	0.440806	2
ATTGGCTAACAATTGATCACGCTGTTG_2	A_bSC	2240	1011	A_bSC	2.32143	0
ATTGGCTAACACCAGGTACACGATCCG_2	A_bSC	1007	399	A_bSC	8.83813	1
ATTGGCTAAGATGAACTGGCAACATTA_2	A_bSC	1066	627	A_bSC	10.8818	0
ATTGGCTAAGCTAACTCAAAATTACAG_2	A_bSC	14353	4262	A_bSC	4.0967	2
ATTGGCTAAGTACATCTAAAAGTCATT_2	A_bSC	2321	1085	A_bSC	3.48988	0
ATTGGCTAAGTACATCTAGATCAGCGA_2	A_bSC	16595	4240	A_bSC	1.54866	1
ATTGGCTAAGTGCAGTAAATGGTCCGT_2	A_bSC	1289	678	A_bSC	2.79286	0
ATTGGCTAATAGTCTTGACAATAGGGT_2	A_bSC	917	320	A_bSC	27.1538	1
ATTGGCTAATGACAGACAACTAGACCG_2	A_bSC	1036	635	A_bSC	1.5444	0
ATTGGCTAATGTTCTCCAATGGGACTC_2	A_bSC	1324	689	A_bSC	2.79456	0
ATTTAGATGAAGAGTAGAAGTTGCATC_2	A_bSC	5188	2134	A_bSC	4.25983	0
ATTTAGATGACCAAAATGATGGTCCGT_2	A_bSC	8606	3222	A_bSC	5.14757	0
ATTTAGATGACCAGGTGTGATGGTCCA_2	A_bSC	4319	1997	A_bSC	3.14888	0
ATTTAGATGACCTGAGTCGTAGAAGCA_2	A_bSC	4949	2150	A_bSC	4.78885	0
ATTTAGATGACTTGATGATCCTCAATA_2	A_bSC	1583	944	A_bSC	2.90587	3
ATTTAGATGAGCTGCCGTCAATAGGGT_2	A_bSC	329	224	A_bSC	18.541	0
ATTTAGATGATCCAACCGTGCATAGTA_2	A_bSC	2049	971	A_bSC	2.245	0
ATTTAGATGATTACCAAGGTTAGCCTA_2	A_bSC	12704	4138	A_bSC	6.1949	2
ATTTAGATGCAACAACGGATCATTCTG_2	A_bSC	1917	1070	A_bSC	2.92123	0
ATTTAGATGCAACAACGGCATGAATGA_2	A_bSC	5698	2535	A_bSC	3.861	0
ATTTAGATGCACCTACCCACGAACCAG_2	A_bSC	1867	960	A_bSC	4.28495	0
ATTTAGATGCAGCACTTCGATCTCTTA_2	A_bSC	3356	1472	A_bSC	22.7056	1
ATTTAGATGGGAATGATAACAGGCTCC_2	A_bSC	3901	1675	A_bSC	3.46065	2
ATTTAGATGGTACATCTAAACATCCAT_2	A_bSC	7387	2814	A_bSC	4.02058	0
ATTTAGATGGTGCAGTAAAAATTACAG_2	A_bSC	557	363	A_bSC	4.48833	1
ATTTAGATGTACAGGATAACTACATAT_2	A_bSC	5328	2013	A_bSC	10.5293	0
ATTTAGATGTAGGGATACATGGTCCGT_2	A_bSC	3795	1716	A_bSC	4.95389	0
ATTTAGATGTATAGCCCTAAGGCCGCA_2	A_bSC	4148	2079	A_bSC	3.56798	2
ATTTAGATGTCATCCTAACTCAAGACA_2	A_bSC	3782	1887	A_bSC	19.2491	2
ATTTAGATGTTGGAGGTATCCGTCTTA_2	A_bSC	8026	3196	A_bSC	5.99302	2
CAAACCGCCAAGCTACTTACAGGCTCC_2	A_bSC	1614	876	A_bSC	27.6952	2
CAAACCGCCACGACCACCACTAGACCG_2	A_bSC	3222	1535	A_bSC	2.91744	0
CAAACCGCCACTATCCTCAACAGAAAC_2	A_bSC	4351	1964	A_bSC	2.735	0
CAAACCGCCACTATCCTCAGCTATGTG_2	A_bSC	5437	2425	A_bSC	8.36859	2
CAAACCGCCAGTGAAAGGAGTTGCATC_2	A_bSC	6349	2792	A_bSC	12.1751	2
CAAACCGCCCAGAAATCGGTAGAAGCA_2	A_bSC	3989	2011	A_bSC	6.2923	2
CAAACCGCCGATTCATCAAGTAATTAG_2	A_bSC	8480	3221	A_bSC	4.66981	0
CAAACCGCCGCCAATGTAAACGTGTGA_2	A_bSC	2712	1213	A_bSC	3.50295	0
CAAACCGCCGTACATCTACAGCCTGGC_2	A_bSC	2590	1432	A_bSC	4.09266	0
CAAACCGCCTAGAACACAATCGAGTCT_2	A_bSC	814	426	A_bSC	8.47666	1
CAAACCGCCTAGTGACTAACAAGTGCA_2	A_bSC	7035	2910	A_bSC	6.52452	2
CAAACCGCCTAGTGACTAACTACATAT_2	A_bSC	380	267	A_bSC	6.31579	0
CAAACCGCCTATAGCCCTCGTACTACG_2	A_bSC	553	390	A_bSC	3.25497	1
CAAACCGCCTCATCCTAACAATACAAG_2	A_bSC	915	512	A_bSC	3.06011	3
CAAAGGCACAAGCTACTTAGTTGCATC_2	A_bSC	3358	1720	A_bSC	1.81656	0
CAAAGGCACACAATATGGGCTCCTTGA_2	A_bSC	4981	2134	A_bSC	3.45312	0
CAAAGGCACACGACCACCCACAAGTAT_2	A_bSC	4244	2019	A_bSC	6.24411	0
CAAAGGCACAGAATGGAGAATTCGGCG_2	A_bSC	911	632	A_bSC	3.84193	0
CAAAGGCACAGAGGACCATACTTCGGA_2	A_bSC	1423	805	A_bSC	2.60014	0
CAAAGGCACATTACCAAGACTGAATTC_2	A_bSC	1277	749	A_bSC	13.3125	0
CAAAGGCACCACAAAGGCACGCTGTTG_2	A_bSC	2996	1463	A_bSC	4.00534	0
CAAAGGCACCACTTATGTGCAACATTA_2	A_bSC	3344	1220	A_bSC	12.0813	0
CAAAGGCACCAGCACTTCTGCATAGTA_2	A_bSC	1946	936	A_bSC	3.85406	0
CAAAGGCACCGTTCGGTAAACAGAAAC_2	A_bSC	477	301	A_bSC	10.9015	0
CAAAGGCACGTGCAGTAAAATTACCGG_2	A_bSC	2746	1366	A_bSC	3.31391	0
CAAAGGCACTGTTCTCCAAACAGAAAC_2	A_bSC	4093	1319	A_bSC	7.91595	1
CAAAGGCACTTCCATTGAGTTAGCCTA_2	A_bSC	4845	2249	A_bSC	4.78844	0
CAAAGGCACTTGGTATGAGATAGAGGA_2	A_bSC	2582	1181	A_bSC	3.05964	0
CAAAGTGTGACAGTGGTAAGCTATGTG_2	A_bSC	2887	1431	A_bSC	3.77555	0
CAAAGTGTGATCAACCGACTAAGCTTC_2	A_bSC	4439	1934	A_bSC	3.58189	0
CAAAGTGTGATCCAACCGCTAGATAGA_2	A_bSC	7958	3164	A_bSC	0.0251319	1
CAAAGTGTGATGAGTTACTTCAGCTCA_2	A_bSC	7763	1551	A_bSC	1.22375	1
CAAAGTGTGATTAGGCATTCTACGACA_2	A_bSC	1613	715	A_bSC	5.08369	1
CAAAGTGTGCAACAACGGAACGTGTGA_2	A_bSC	4315	2161	A_bSC	5.30707	0
CAAAGTGTGCACCCAAAGCTAAGCTTC_2	A_bSC	4048	1713	A_bSC	3.03854	0
CAAAGTGTGGAGTGCGAAACGTGGGAG_2	A_bSC	1419	824	A_bSC	4.15786	0
CAAAGTGTGGGAATGATAACGAACCAG_2	A_bSC	2228	1315	A_bSC	6.32855	0
CAAAGTGTGTATAGCCCTTCTCACGGA_2	A_bSC	2711	950	A_bSC	4.61084	1
CAAAGTGTGTCATCCTAAAAAGAGGCC_2	A_bSC	517	381	A_bSC	3.48162	0
CAAAGTGTGTCATCCTAACAAGTTTCC_2	A_bSC	4513	2034	A_bSC	3.87769	0
CAAAGTGTGTCATCCTAACATAGGTCA_2	A_bSC	4153	1943	A_bSC	3.05803	0
CAACATATTAACTCATTGCACGATCCG_2	A_bSC	1730	980	A_bSC	4.04624	0
CAACATATTAATTATAACCATGAATGA_2	A_bSC	3523	1668	A_bSC	2.72495	0
CAACATATTACAATATGGGATGGTCCA_2	A_bSC	1382	718	A_bSC	2.4602	0
CAACATATTACGCGAAGCAAGTTTACG_2	A_bSC	1508	860	A_bSC	7.02918	0
CAACATATTACTTTAACTCGTCTAGGT_2	A_bSC	6565	2447	A_bSC	4.60015	0
CAACATATTAGAGGACCAGATCTCTTA_2	A_bSC	656	386	A_bSC	1.98171	0
CAACATATTAGGATTCAACACGATCCG_2	A_bSC	4893	2150	A_bSC	5.31371	0
CAACATATTATCCAACCGCAGGGAGGG_2	A_bSC	6361	2642	A_bSC	3.66295	0
CAACATATTATTAGGCATCAACGATCT_2	A_bSC	11792	4009	A_bSC	5.12212	2
CAACATATTGCATGGCTATGTATGCGA_2	A_bSC	1682	896	A_bSC	2.61593	0
CAACATATTGCCAATGTAGGTTGGACA_2	A_bSC	1494	595	A_bSC	0.736278	3
CAACATATTTATAGCCCTCAACCTCCA_2	A_bSC	3733	1947	A_bSC	5.92017	2
CAACATATTTCATTGAGATCAGATTCA_2	A_bSC	7727	3151	A_bSC	4.28368	2
CAACATATTTTCCATTGACAATACAAG_2	A_bSC	854	407	A_bSC	8.19672	1
CAACATATTTTGGAGGTAAAGGCCGCA_2	A_bSC	4296	2128	A_bSC	4.027	0
CAAGCAAGCAAGGACTATACTACATAT_2	A_bSC	715	444	A_bSC	4.75524	2
CAAGCAAGCAAGGACTATATGGTCCGT_2	A_bSC	930	618	A_bSC	2.04301	0
CAAGCAAGCAAGGACTATTCCTCAATA_2	A_bSC	2574	1220	A_bSC	2.1756	0
CAAGCAAGCAATTATAACCTATCATGA_2	A_bSC	4190	1698	A_bSC	2.81623	0
CAAGCAAGCACAATATGGACTAGACCG_2	A_bSC	6297	2530	A_bSC	3.93838	0
CAAGCAAGCACTATCCTCGGTGAGTTA_2	A_bSC	3803	1925	A_bSC	5.3116	0
CAAGCAAGCACTATCCTCGTAGAAGCA_2	A_bSC	5052	2224	A_bSC	3.82027	2
CAAGCAAGCACTTTAACTCATAGGTCA_2	A_bSC	14575	4534	A_bSC	4.22642	2
CAAGCAAGCAGGATTCAACAACCTCCA_2	A_bSC	2533	1298	A_bSC	2.52665	0
CAAGCAAGCCACCCAAAGCAGGCATTT_2	A_bSC	7674	2690	A_bSC	3.10138	0
CAAGCAAGCCACTCGAGAGATCTCTTA_2	A_bSC	1168	831	A_bSC	0.342466	1
CAAGCAAGCCAGAAATCGACGTGGGAG_2	A_bSC	4425	1856	A_bSC	2.77966	0
CAAGCAAGCGACCTTAGAAAGGGAACT_2	A_bSC	15350	4460	A_bSC	6.90554	1
CAAGCAAGCGACCTTAGACATGAATGA_2	A_bSC	5602	2373	A_bSC	2.67762	0
CAAGCAAGCTGTTCTCCAGATAGAGGA_2	A_bSC	4550	2063	A_bSC	3.49451	0
CACACACTAAAACTGCGCAACAACGCG_2	A_bSC	3723	1940	A_bSC	5.39887	2
CACACACTAAACCCTCGGACACCTTAG_2	A_bSC	487	306	A_bSC	1.23203	3
CACACACTAAACTCATTGGCTATGGAA_2	A_bSC	1263	613	A_bSC	2.3753	1
CACACACTAACCAAAATGCGTCTAGGT_2	A_bSC	16337	4589	A_bSC	5.55794	1
CACACACTAACTATCCTCCAACCTCCA_2	A_bSC	12330	4070	A_bSC	5.70965	2
CACACACTAAGGGCTGGTACAGGCTCC_2	A_bSC	635	426	A_bSC	1.10236	1
CACACACTAATGAGTTACTCTCGGTTA_2	A_bSC	1037	677	A_bSC	4.43587	0
CACACACTACACCCAAAGCTCAAGACA_2	A_bSC	1489	841	A_bSC	3.76091	0
CACACACTAGACCTTAGAACAAGTGCA_2	A_bSC	662	317	A_bSC	5.28701	1
CACACACTAGAGTGCGAAAGCCTGGTT_2	A_bSC	1815	926	A_bSC	3.85675	0
CACACACTAGCCAATGTAACGAACCAG_2	A_bSC	2500	1411	A_bSC	4.96	0
CACACACTAGCCAATGTACAATACAAG_2	A_bSC	2027	1167	A_bSC	4.58806	0
CACACACTAGCTAACTCAAAAGTCATT_2	A_bSC	2984	1447	A_bSC	9.85255	0
CACACACTAGTACATCTATGTCTATCA_2	A_bSC	6407	2733	A_bSC	3.87077	0
CACACACTAGTGTGTCGAAACGTGTGA_2	A_bSC	5835	2535	A_bSC	3.99314	0
CACACACTATAGTCTTGAAATAAACAA_2	A_bSC	1552	897	A_bSC	25.9021	1
CACACACTATCATCCTAAATGGTCCGT_2	A_bSC	553	249	A_bSC	10.6691	1
CACATTGCAAAATAAATAGTAGAAGCA_2	A_bSC	6491	2579	A_bSC	3.17363	0
CACATTGCAACACATGTCCTCAAGACA_2	A_bSC	4009	2052	A_bSC	4.36518	0
CACATTGCAAGATAGTTCCTCAAGACA_2	A_bSC	3649	1594	A_bSC	2.32941	0
CACATTGCAAGCTGCCGTCATGAATGA_2	A_bSC	901	529	A_bSC	5.54939	0
CACATTGCACACTCGAGAGATAGAGGA_2	A_bSC	3744	1866	A_bSC	4.2735	0
CACATTGCACAGCACTTCCATGAATGA_2	A_bSC	3333	1591	A_bSC	27.6328	1
CACATTGCACCGACAAGAACGTGGGAG_2	A_bSC	2023	1197	A_bSC	3.95452	0
CACATTGCAGACACTTAAGTTAGCCTA_2	A_bSC	323	229	A_bSC	11.7647	0
CACATTGCAGACCTTAGACTACATGCG_2	A_bSC	3289	1524	A_bSC	3.55731	0
CACATTGCAGCCAATGTACACGATCCG_2	A_bSC	1889	1111	A_bSC	4.60561	0
CACATTGCAGCTAACTCAAATGTATCG_2	A_bSC	1090	606	A_bSC	21.5596	0
CACATTGCAGCTAACTCAACGTGGGAG_2	A_bSC	7247	1497	A_bSC	1.69725	1
CACATTGCATAGAACACAGGTGAGTTA_2	A_bSC	5176	2378	A_bSC	7.3609	1
CACATTGCATCGTTAGCAACTCATACG_2	A_bSC	4847	2229	A_bSC	4.45636	0
CAGAATCGTAAACGTACCGCAACATTA_2	A_bSC	5076	2019	A_bSC	4.01891	0
CAGAATCGTAAACTGCGCCACAAGTAT_2	A_bSC	3247	1579	A_bSC	3.9113	0
CAGAATCGTAAATAAATAACACCTTAG_2	A_bSC	2979	1448	A_bSC	4.36388	0
CAGAATCGTAAGCTACTTTGAAGCCAA_2	A_bSC	6964	2417	A_bSC	5.62895	0
CAGAATCGTAATCCTGAATCTCACGGA_2	A_bSC	1455	910	A_bSC	3.23024	0
CAGAATCGTACGATGAATGCTATGGAA_2	A_bSC	1058	737	A_bSC	0.189036	1
CAGAATCGTATCCTAGGAGATCAGCGA_2	A_bSC	1487	991	A_bSC	6.85945	2
CAGAATCGTCACAAAGGCTCCGTCTTA_2	A_bSC	4838	1981	A_bSC	0.558082	2
CAGAATCGTCACCCAAAGGATCAGCGA_2	A_bSC	5407	2330	A_bSC	3.66192	0
CAGAATCGTCACCTACCCCAAGTTTCC_2	A_bSC	1149	711	A_bSC	4.69974	0
CAGAATCGTCACTTATGTGCTATGGAA_2	A_bSC	3896	1664	A_bSC	2.69507	0
CAGAATCGTCTCTCTCAATCAGATTCA_2	A_bSC	5199	2052	A_bSC	2.32737	0
CAGAATCGTGAGTGCGAAAGCCTGGTT_2	A_bSC	3907	1846	A_bSC	4.27438	0
CAGAATCGTGAGTGCGAACTGTACGGA_2	A_bSC	1386	769	A_bSC	0.937951	1
CAGAATCGTGTGTGTCGAGCTATGGAA_2	A_bSC	6359	2431	A_bSC	27.5201	1
CAGAATCGTGTGTGTCGAGGCTACAGA_2	A_bSC	1688	939	A_bSC	4.79858	0
CAGAATCGTTATAGCCCTACATTCGGC_2	A_bSC	3399	1621	A_bSC	4.85437	0
CAGAATCGTTCATTGAGAACTTACGAT_2	A_bSC	2584	1414	A_bSC	3.48297	0
CAGAATCGTTGTTCTCCAAAGGCCGCA_2	A_bSC	1355	702	A_bSC	1.03321	0
CAGAATCGTTTGGAGGTACGTCTAGGT_2	A_bSC	5655	2339	A_bSC	6.38373	2
CAGCAAGATAACTCATTGCATAGGTCA_2	A_bSC	6984	2941	A_bSC	5.06873	2
CAGCAAGATAAGAGTAGAGCTATGGAA_2	A_bSC	3007	1437	A_bSC	4.62255	0
CAGCAAGATAATCAGTTTAACAGAAAC_2	A_bSC	4865	1932	A_bSC	2.54882	0
CAGCAAGATAATCCTGAAAACGTGTGA_2	A_bSC	1244	711	A_bSC	2.89389	0
CAGCAAGATACAATATGGTTCAGCTCA_2	A_bSC	4855	2309	A_bSC	5.72606	0
CAGCAAGATACGATGAATCTAGATAGA_2	A_bSC	1496	791	A_bSC	3.14171	0
CAGCAAGATACTTGATGATCCGTCTTA_2	A_bSC	1138	734	A_bSC	0	0
CAGCAAGATAGGATTCAAAACAGAAAC_2	A_bSC	472	316	A_bSC	4.66102	1
CAGCAAGATATTAGGCATAAGGGTCAG_2	A_bSC	1476	410	A_bSC	11.6531	1
CAGCAAGATATTAGGCATCTATTAGCC_2	A_bSC	1083	683	A_bSC	3.41644	0
CAGCAAGATATTCATCGTACAACTAGT_2	A_bSC	542	354	A_bSC	17.5277	2
CAGCAAGATCACCTACCCGCTCCTTGA_2	A_bSC	6329	2695	A_bSC	3.42866	0
CAGCAAGATCACTTATGTAACAGAAAC_2	A_bSC	6472	2646	A_bSC	3.81644	0
CAGCAAGATCACTTATGTCTAAGCTTC_2	A_bSC	9968	3302	A_bSC	3.49117	0
CAGCAAGATGACCTTAGAGCTCCTTGA_2	A_bSC	3574	1934	A_bSC	17.7952	2
CAGCAAGATGGAGTCTAAAAGGGTCAG_2	A_bSC	2405	1195	A_bSC	2.37006	0
CAGCAAGATTGACAGACAACAAACTTT_2	A_bSC	3161	1508	A_bSC	1.99304	0
CAGCAAGATTTCCATTGATCAGATTCA_2	A_bSC	662	505	A_bSC	0.151057	1
CAGCTGACAAAGGACTATCACGATCCG_2	A_bSC	1298	762	A_bSC	24.1911	2
CAGCTGACAAATTATAACAATTACCGG_2	A_bSC	7638	3126	A_bSC	7.89474	1
CAGCTGACAACGCGAAGCAGCTATGTG_2	A_bSC	812	453	A_bSC	1.23153	3
CAGCTGACAACTATCCTCTTCAGCTCA_2	A_bSC	349	256	A_bSC	19.4842	0
CAGCTGACAACTTTAACTGGCACAACA_2	A_bSC	427	266	A_bSC	17.5644	0
CAGCTGACAAGGCAGCTAACTCATACG_2	A_bSC	2108	1111	A_bSC	3.32068	0
CAGCTGACAAGGTTCGCTTCCTCAATA_2	A_bSC	5498	1433	A_bSC	1.61877	1
CAGCTGACAATCCTAGGACTATCATGA_2	A_bSC	764	441	A_bSC	1.83246	2
CAGCTGACAATTACCAAGCGTACTACG_2	A_bSC	6447	2791	A_bSC	6.48364	2
CAGCTGACACACTCGAGACAGGGAGGG_2	A_bSC	7998	2837	A_bSC	5.22631	1
CAGCTGACACGTTCGGTACAAGTTTCC_2	A_bSC	567	448	A_bSC	5.64374	2
CAGCTGACACTAGGTCCTCAATACAAG_2	A_bSC	2130	1193	A_bSC	2.9108	0
CAGCTGACACTTGCTTCACTATCATGA_2	A_bSC	706	459	A_bSC	11.6147	0
CAGCTGACAGACACTTAAGATCTCTTA_2	A_bSC	4195	1658	A_bSC	2.19309	0
CAGCTGACAGATGAACTGAAGGGTCAG_2	A_bSC	10232	1843	A_bSC	1.43667	1
CAGCTGACAGTGCAGTAATACTTCGGA_2	A_bSC	3716	1925	A_bSC	4.06351	0
CAGCTGACATACTAGTCAACGAACCAG_2	A_bSC	525	349	A_bSC	27.619	0
CAGCTGACATCGTTAGCATGAAGCCAA_2	A_bSC	1150	599	A_bSC	2.6087	0
CAGCTGACATGTTCTCCAAAATTACAG_2	A_bSC	3769	1667	A_bSC	3.31653	0
CAGGTGTAGAACCAAAGTCAAACGTGG_2	A_bSC	1292	734	A_bSC	2.63158	0
CAGGTGTAGAATTATAACCTACATGCG_2	A_bSC	980	585	A_bSC	3.67347	0
CAGGTGTAGACGATGAATATGGGACTC_2	A_bSC	4534	2077	A_bSC	4.65373	0
CAGGTGTAGAGAATGGAGCAGCCTGGC_2	A_bSC	2203	1220	A_bSC	20.4721	1
CAGGTGTAGAGATAGTTCATGGTCCGT_2	A_bSC	1417	774	A_bSC	5.01059	0
CAGGTGTAGAGCTGCCGTTGTATGCGA_2	A_bSC	2847	1379	A_bSC	4.17984	0
CAGGTGTAGATCCTAGGATCTCGGTTA_2	A_bSC	4607	2120	A_bSC	2.30085	0
CAGGTGTAGATTCATCGTAATTACCGG_2	A_bSC	7032	2726	A_bSC	3.28498	0
CAGGTGTAGCACCAGGTATCCTCAATA_2	A_bSC	5097	2274	A_bSC	5.37571	2
CAGGTGTAGCTCTCTCAAGGCTACAGA_2	A_bSC	4509	1880	A_bSC	3.65935	0
CAGGTGTAGGTGTGTCGATGTATGCGA_2	A_bSC	445	280	A_bSC	0.449438	3
CAGGTGTAGTACTAGTCATGTATGCGA_2	A_bSC	1322	811	A_bSC	11.8759	0
CAGGTGTAGTGACAGACATGTATGCGA_2	A_bSC	2168	1139	A_bSC	3.18266	0
CAGGTGTAGTTGGAGGTAACTGAATTC_2	A_bSC	6168	2621	A_bSC	6.80934	0
CAGGTGTAGTTGGTATGAGATAGAGGA_2	A_bSC	3217	1362	A_bSC	3.38825	0
CAGTTTCACAACCCTCGGACGTGGGAG_2	A_bSC	2050	1071	A_bSC	3.21951	0
CAGTTTCACAAGCTACTTCATAGGTCA_2	A_bSC	435	281	A_bSC	2.29885	2
CAGTTTCACAATCCTGAACAGGGAGGG_2	A_bSC	5624	2443	A_bSC	3.46728	0
CAGTTTCACACACATGTCGGCTACAGA_2	A_bSC	1343	623	A_bSC	2.75503	0
CAGTTTCACAGCTGCCGTCACGATCCG_2	A_bSC	2095	1186	A_bSC	4.77327	0
CAGTTTCACCACAAAGGCACAAACTTT_2	A_bSC	2050	973	A_bSC	3.46341	0
CAGTTTCACCACTCGAGAAATTACCGG_2	A_bSC	2651	1394	A_bSC	3.69672	0
CAGTTTCACCACTCGAGAACAGGCTCC_2	A_bSC	7828	3075	A_bSC	3.92182	0
CAGTTTCACGGAGTCTAACAACCTCCA_2	A_bSC	5335	2140	A_bSC	3.09278	0
CAGTTTCACTACTAGTCACAGGCATTT_2	A_bSC	2365	1148	A_bSC	2.32558	0
CAGTTTCACTAGGGATACTCTCGGTTA_2	A_bSC	1813	1017	A_bSC	4.57805	0
CCACTTGGAACACATGTCCAGGGAGGG_2	A_bSC	1869	937	A_bSC	2.56822	0
CCACTTGGAACCAAAATGTCTCGGTTA_2	A_bSC	6609	2475	A_bSC	3.85837	0
CCACTTGGAACCAGGTGTAAATTACAG_2	A_bSC	3088	1629	A_bSC	4.40415	0
CCACTTGGAACGCGAAGCAGTTGTTCT_2	A_bSC	4066	1990	A_bSC	6.00098	2
CCACTTGGAACTTGATGAAAGGCCGCA_2	A_bSC	4034	1889	A_bSC	2.7764	0
CCACTTGGAAGTGAAAGGGAACGACAA_2	A_bSC	995	525	A_bSC	0.80402	3
CCACTTGGAAGTGTTGTCCTCAAGACA_2	A_bSC	464	374	A_bSC	0.215517	1
CCACTTGGAATCCTAGGAGGTGAGTTA_2	A_bSC	2731	910	A_bSC	7.25009	1
CCACTTGGACACCAGGTAACGCTGTTG_2	A_bSC	4707	2223	A_bSC	6.92586	1
CCACTTGGATACTAGTCAATGGTCCGT_2	A_bSC	718	460	A_bSC	3.06407	0
CCACTTGGATATAGCCCTTCTCGGTTA_2	A_bSC	2684	1388	A_bSC	5.02981	0
CCACTTGGATGACAGACAACTTACGAT_2	A_bSC	2174	1190	A_bSC	5.24379	0
CCACTTGGATTGGAGGTATCAGATTCA_2	A_bSC	1280	719	A_bSC	7.1875	0
CCTAGTATAAAACTGCGCAATAAACAA_2	A_bSC	6987	2510	A_bSC	3.80707	0
CCTAGTATAAAGGACTATCGTACTACG_2	A_bSC	451	215	A_bSC	0.221729	2
CCTAGTATAAGGCAGCTACAGCCTGGC_2	A_bSC	4030	1729	A_bSC	4.39206	0
CCTAGTATAAGGTTCGCTGGTTGGACA_2	A_bSC	4318	1194	A_bSC	2.61695	1
CCTAGTATACACCAGGTAAATGTATCG_2	A_bSC	1249	825	A_bSC	19.2154	0
CCTAGTATACACTCGAGAGTCTTGGCA_2	A_bSC	5748	2343	A_bSC	4.05358	2
CCTAGTATACGCTAAGCAACGTGGGAG_2	A_bSC	11082	3324	A_bSC	4.16892	0
CCTAGTATAGATGAACTGTCAGATTCA_2	A_bSC	766	521	A_bSC	16.188	0
CCTAGTATAGCTAACTCAGGCACAACA_2	A_bSC	1521	792	A_bSC	2.43261	0
CCTAGTATAGGAGTCTAAAAGGGTCAG_2	A_bSC	587	233	A_bSC	15.8433	1
CCTGAGCAAAAACGTACCAGTCTGTAC_2	A_bSC	3394	1820	A_bSC	5.06777	2
CCTGAGCAAAAACGTACCCACGATCCG_2	A_bSC	8825	3428	A_bSC	4.49858	2
CCTGAGCAAAATCAGTTTACTAGACCG_2	A_bSC	823	504	A_bSC	0.36452	3
CCTGAGCAAAATCCTGAAAACGTGTGA_2	A_bSC	2589	1296	A_bSC	3.05137	0
CCTGAGCAAACTTGATGACTATCATGA_2	A_bSC	3758	1940	A_bSC	6.20011	2
CCTGAGCAAAGCTGCCGTATCGAGTCT_2	A_bSC	453	305	A_bSC	11.479	0
CCTGAGCAAAGCTGCCGTGTTAGCCTA_2	A_bSC	4939	2064	A_bSC	4.0899	0
CCTGAGCAAAGGCAGCTACAAGTTTCC_2	A_bSC	3204	1610	A_bSC	4.80649	0
CCTGAGCAAAGGCAGCTATACTTCGGA_2	A_bSC	727	391	A_bSC	0.412655	1
CCTGAGCAAATCAACCGAACAAGTGCA_2	A_bSC	547	285	A_bSC	10.4205	1
CCTGAGCAAATCAACCGACATGAATGA_2	A_bSC	6662	2527	A_bSC	4.54818	2
CCTGAGCAAATGAGTTACAGTAATTAG_2	A_bSC	5335	2185	A_bSC	4.14246	0
CCTGAGCAACACCAGGTAAATTCGGCG_2	A_bSC	3748	1673	A_bSC	3.09498	0
CCTGAGCAACACTCGAGATTCAGCTCA_2	A_bSC	6059	2612	A_bSC	2.93778	0
CCTGAGCAAGACACTTAACATAACGTT_2	A_bSC	5452	2410	A_bSC	7.11665	2
CCTGAGCAAGTGCAGTAACAGCCTGGC_2	A_bSC	4140	2104	A_bSC	6.0628	1
CCTGAGCAATGTTCTCCATCTCACGGA_2	A_bSC	2478	983	A_bSC	0.282486	2
CCTGAGCAATTGCGTACAGCAACATTA_2	A_bSC	1229	687	A_bSC	3.01058	0
CCTGAGCAATTGGAGGTAACTGAATTC_2	A_bSC	919	528	A_bSC	16.3221	0
CGGTCCAGGAAACGTACCAAGTTTACG_2	A_bSC	1965	695	A_bSC	7.63359	1
CGGTCCAGGAAACGTACCACTCATACG_2	A_bSC	9802	3374	A_bSC	3.37686	0
CGGTCCAGGAGTGAAAGGAAAGAGGCC_2	A_bSC	901	523	A_bSC	25.5272	0
CGGTCCAGGATTAGGCATAAGTTTACG_2	A_bSC	4457	2205	A_bSC	2.78214	1
CGGTCCAGGCACAAAGGCGTTAGCCTA_2	A_bSC	3116	942	A_bSC	5.5199	1
CGGTCCAGGCACCAGGTACAGCCTGGC_2	A_bSC	1991	725	A_bSC	12.5063	1
CGGTCCAGGCACTTATGTAAATGGAGG_2	A_bSC	5227	2361	A_bSC	4.22805	2
CGGTCCAGGCAGCACTTCGATAGAGGA_2	A_bSC	2372	1211	A_bSC	3.33052	0
CGGTCCAGGCGCTAAGCAGCAACATTA_2	A_bSC	1184	640	A_bSC	3.04054	0
CGGTCCAGGCTTGCTTCATGAAGCCAA_2	A_bSC	473	335	A_bSC	4.43975	1
CGGTCCAGGGCCAATGTACAACGATCT_2	A_bSC	4030	2027	A_bSC	5.7072	2
CGGTCCAGGGCCTGTTCACTGTACGGA_2	A_bSC	4955	2192	A_bSC	4.13724	0
CGGTCCAGGGTGTGTCGAATCGAGTCT_2	A_bSC	4745	1155	A_bSC	4.65753	1
CGGTCCAGGGTGTGTCGAGATCAGCGA_2	A_bSC	2714	1169	A_bSC	3.05822	0
CGGTCCAGGTAGTCTTGAGATCTCTTA_2	A_bSC	1355	801	A_bSC	3.54244	0
CGGTCCAGGTAGTCTTGAGGTTGGACA_2	A_bSC	1480	889	A_bSC	5.54054	2
CGGTCCAGGTCATCCTAAACTGAATTC_2	A_bSC	9132	3094	A_bSC	2.83618	0
CGTTACTAAAATCCTGAACAATAGGGT_2	A_bSC	3112	1562	A_bSC	3.66324	0
CGTTACTAAAGAGGACCAACTTACGAT_2	A_bSC	4001	1732	A_bSC	0.99975	1
CGTTACTAAAGCGACACCCACAAGTAT_2	A_bSC	2170	820	A_bSC	4.97696	1
CGTTACTAAATGAGTTACACTAGACCG_2	A_bSC	2567	1276	A_bSC	4.2462	0
CGTTACTAACACAAAGGCAGCTATGTG_2	A_bSC	6214	2726	A_bSC	6.01867	2
CGTTACTAACACCCAAAGACTTACGAT_2	A_bSC	2953	1623	A_bSC	4.4023	0
CGTTACTAACAGAAATCGAAAGTCATT_2	A_bSC	3540	1468	A_bSC	0.536723	2
CGTTACTAACAGAAATCGAATTCGGCG_2	A_bSC	8965	2829	A_bSC	2.34244	0
CGTTACTAACAGCACTTCCTACATGCG_2	A_bSC	3343	1464	A_bSC	0.807658	2
CGTTACTAACCGACAAGAACGCTGTTG_2	A_bSC	4657	1900	A_bSC	10.7365	1
CGTTACTAAGACCTTAGATACTTCGGA_2	A_bSC	11339	3685	A_bSC	7.02002	1
CGTTACTAAGTACATCTAACTCCAGGG_2	A_bSC	707	509	A_bSC	2.82885	1
CGTTACTAATAGTGACTACATGAATGA_2	A_bSC	3803	1622	A_bSC	4.18091	0
CGTTACTAATCATCCTAAAAGGCCGCA_2	A_bSC	688	443	A_bSC	10.9012	0
CTAACTCGCAAACGTACCGATAGAGGA_2	A_bSC	4265	2019	A_bSC	4.54865	0
CTAACTCGCAATCCTGAAAATAAACAA_2	A_bSC	2114	974	A_bSC	1.2772	0
CTAACTCGCAATCCTGAATCCGTCTTA_2	A_bSC	613	289	A_bSC	17.7814	1
CTAACTCGCACTTCGAGCCACGATCCG_2	A_bSC	8054	3234	A_bSC	5.63695	2
CTAACTCGCAGCGACACCACAAGTGCA_2	A_bSC	982	648	A_bSC	4.48065	0
CTAACTCGCAGCGACACCGCTCCTTGA_2	A_bSC	1480	744	A_bSC	2.90541	0
CTAACTCGCAGGTTCGCTGCTCCTTGA_2	A_bSC	5652	2294	A_bSC	3.53857	2
CTAACTCGCAGTGTTGTCCGTACTACG_2	A_bSC	5504	2302	A_bSC	3.50654	0
CTAACTCGCATCAACCGATCCGTCTTA_2	A_bSC	15129	4538	A_bSC	5.08295	2
CTAACTCGCATCCTAGGAAGCCTGGTT_2	A_bSC	6553	2558	A_bSC	1.81596	1
CTAACTCGCCAAGACCTAAATAAACAA_2	A_bSC	1468	753	A_bSC	1.29428	0
CTAACTCGCCACAAAGGCCAACGATCT_2	A_bSC	1591	688	A_bSC	12.9478	1
CTAACTCGCCACCAGGTACACAAGTAT_2	A_bSC	4009	1975	A_bSC	6.3108	2
CTAACTCGCCACTCGAGAACAAACTTT_2	A_bSC	4013	1652	A_bSC	10.2916	1
CTAACTCGCCGTTCGGTAAATTCGGCG_2	A_bSC	3513	1469	A_bSC	3.35895	0
CTAACTCGCGCCAATGTAACAGTAAAC_2	A_bSC	852	446	A_bSC	14.0845	1
CTAACTCGCGGAGTCTAACACGATCCG_2	A_bSC	2227	763	A_bSC	9.60934	1
CTAACTCGCTCATCCTAAAACATCCAT_2	A_bSC	506	304	A_bSC	13.2411	0
CTAACTCGCTCATCCTAACTATTAGCC_2	A_bSC	4555	1218	A_bSC	3.00768	1
CTAACTCGCTGTTCTCCAACTCCAGGG_2	A_bSC	4295	1796	A_bSC	3.05006	0
CTAACTCGCTGTTCTCCACATGAATGA_2	A_bSC	2460	1377	A_bSC	1.82927	0
CTAACTCGCTTGGAGGTATGTATGCGA_2	A_bSC	4630	1904	A_bSC	2.41901	0
CTACAGAACAAGCTACTTACGAACCAG_2	A_bSC	9868	1888	A_bSC	0.982975	1
CTACAGAACAATTATAACAACAACGCG_2	A_bSC	3101	1510	A_bSC	3.61174	0
CTACAGAACACAGTGGTAACGTGGGAG_2	A_bSC	3071	1465	A_bSC	3.28883	0
CTACAGAACACGATGAATTGCATAGTA_2	A_bSC	4018	1819	A_bSC	3.60876	0
CTACAGAACACTATCCTCAAGCCTTCT_2	A_bSC	5522	2434	A_bSC	4.45491	2
CTACAGAACAGAGGACCACGTACTACG_2	A_bSC	670	523	A_bSC	13.7313	2
CTACAGAACAGGCAGCTACAAGTAGAA_2	A_bSC	1336	836	A_bSC	3.96707	0
CTACAGAACATCCAACCGAAAGTCATT_2	A_bSC	1182	689	A_bSC	1.26904	0
CTACAGAACATCCAACCGCAATAGGGT_2	A_bSC	1838	875	A_bSC	5.27748	0
CTACAGAACATTCATCGTTGTCTATCA_2	A_bSC	4478	1849	A_bSC	2.85842	0
CTACAGAACCAGCACTTCACAAGTGCA_2	A_bSC	6671	2771	A_bSC	6.49078	2
CTACAGAACCCGACAAGAAACAGAAAC_2	A_bSC	1266	889	A_bSC	1.81675	0
CTACAGAACCCGTATCTAAATGTATCG_2	A_bSC	1253	566	A_bSC	0.638468	3
CTACAGAACCCGTATCTACAGGCATTT_2	A_bSC	534	295	A_bSC	26.9663	0
CTACAGAACGCATGGCTAACAGTAAAC_2	A_bSC	1380	743	A_bSC	3.62319	0
CTACAGAACTACTAGTCATGAAGCCAA_2	A_bSC	457	276	A_bSC	12.035	1
CTACAGAACTAGTCTTGACAAGTTTCC_2	A_bSC	1087	543	A_bSC	9.47562	1
CTACAGAACTAGTGACTAGATGGTCCA_2	A_bSC	929	508	A_bSC	20.9903	0
CTACAGAACTATAGCCCTGCTATGGAA_2	A_bSC	4891	2279	A_bSC	5.78614	2
CTACAGAACTTCCATTGAAATGTATCG_2	A_bSC	1352	525	A_bSC	11.9822	1
CTATGAAATAAACTGCGCTCAGATTCA_2	A_bSC	456	306	A_bSC	0.877193	1
CTATGAAATAAATAAATAACAGGCTCC_2	A_bSC	951	566	A_bSC	3.25973	0
CTATGAAATAACCAAAGTCTCAAGACA_2	A_bSC	1482	835	A_bSC	2.96896	0
CTATGAAATAACCAAAGTTGAAGCCAA_2	A_bSC	1202	683	A_bSC	3.24459	0
CTATGAAATAAGGACTATACAACTAGT_2	A_bSC	489	353	A_bSC	10.2249	0
CTATGAAATACGCGAAGCAACAGAAAC_2	A_bSC	834	484	A_bSC	20.9832	2
CTATGAAATAGGGCTGGTACGCTGTTG_2	A_bSC	8101	2875	A_bSC	3.99951	0
CTATGAAATAGGTTCGCTAAAGAGGCC_2	A_bSC	4545	2094	A_bSC	2.68427	0
CTATGAAATATCAACCGACATGAATGA_2	A_bSC	3940	1773	A_bSC	2.38579	0
CTATGAAATATTACCAAGCAATAGGGT_2	A_bSC	4638	1955	A_bSC	4.26908	0
CTATGAAATCACCAGGTATCTCGGTTA_2	A_bSC	7339	2473	A_bSC	3.50184	0
CTATGAAATCAGCACTTCAACAACGCG_2	A_bSC	461	324	A_bSC	9.32755	0
CTATGAAATGACCTTAGAGCAACATTA_2	A_bSC	6581	2827	A_bSC	5.54627	0
CTATGAAATGCCAATGTAACGCTGTTG_2	A_bSC	2867	1381	A_bSC	19.0443	1
CTATGAAATGGAATGATACTCAAGACA_2	A_bSC	816	501	A_bSC	2.69608	3
CTTCACATAAACCAAAGTAAATTACAG_2	A_bSC	1332	852	A_bSC	3.52853	0
CTTCACATAAACCAAAGTGCTCCTTGA_2	A_bSC	3733	1846	A_bSC	4.84865	0
CTTCACATAAATCCTGAAATGGGACTC_2	A_bSC	2631	1371	A_bSC	4.18092	0
CTTCACATAAATTATAACTTCAGCTCA_2	A_bSC	2529	1379	A_bSC	3.12376	0
CTTCACATAACTTCGAGCAATAAACAA_2	A_bSC	951	452	A_bSC	11.4616	1
CTTCACATAACTTCGAGCCAAACGTGG_2	A_bSC	5122	2442	A_bSC	5.52519	0
CTTCACATAACTTGATGAAAAGTCATT_2	A_bSC	9043	2943	A_bSC	4.04733	0
CTTCACATAACTTTAACTCAACCTCCA_2	A_bSC	1519	920	A_bSC	9.41409	0
CTTCACATAGACCTTAGAGAACGACAA_2	A_bSC	3925	1962	A_bSC	6.70064	0
CTTCACATAGATGAACTGCTAAGCTTC_2	A_bSC	767	541	A_bSC	15.1239	0
CTTCACATAGCATGGCTACAATAGGGT_2	A_bSC	1920	1149	A_bSC	7.44792	2
CTTCACATAGCTAACTCAACGAACCAG_2	A_bSC	3996	1770	A_bSC	3.7037	0
CTTCACATAGGAATGATACAGGGAGGG_2	A_bSC	4352	2039	A_bSC	5.00919	0
CTTCACATAGTACATCTAACAACTAGT_2	A_bSC	3367	1573	A_bSC	2.4651	0
CTTCACATATACTAGTCAAACAACGCG_2	A_bSC	3082	1392	A_bSC	2.75795	0
CTTCACATATAGGGATACGATCTCTTA_2	A_bSC	2459	1178	A_bSC	2.84669	0
CTTCACATATAGTGACTAAACAGAAAC_2	A_bSC	2300	1136	A_bSC	3.17391	0
CTTCACATATCATTGAGAACTCCAGGG_2	A_bSC	6975	2835	A_bSC	4.6595	0
CTTGTACTAAACCAAAGTCATAGGTCA_2	A_bSC	2455	1205	A_bSC	3.70672	0
CTTGTACTAAATTATAACCTAAGCTTC_2	A_bSC	3992	1803	A_bSC	4.15832	0
CTTGTACTAACAATATGGCACGATCCG_2	A_bSC	1374	570	A_bSC	0.800582	3
CTTGTACTAACGACCACCATGGTCCGT_2	A_bSC	5001	2155	A_bSC	4.75905	0
CTTGTACTAACGACCACCCTAGATAGA_2	A_bSC	1971	715	A_bSC	11.2126	1
CTTGTACTAACTGTTAGAAACGTGTGA_2	A_bSC	2463	1401	A_bSC	5.60292	2
CTTGTACTAAGCGACACCAAGCCTTCT_2	A_bSC	932	564	A_bSC	3.54077	0
CTTGTACTAAGGATTCAAACTCATACG_2	A_bSC	581	376	A_bSC	21.5146	1
CTTGTACTAAGTGAAAGGACTCCAGGG_2	A_bSC	707	315	A_bSC	28.1471	1
CTTGTACTAATCCTAGGAAACATCCAT_2	A_bSC	2033	1066	A_bSC	3.09887	0
CTTGTACTACAAGACCTAACAAGTGCA_2	A_bSC	1965	994	A_bSC	3.46056	0
CTTGTACTAGATTCATCAGTCTTGGCA_2	A_bSC	2288	1103	A_bSC	3.54021	0
CTTGTACTAGCATGGCTACTAAGCTTC_2	A_bSC	1132	685	A_bSC	2.12014	0
CTTGTACTAGGAATGATACATAGGTCA_2	A_bSC	1483	814	A_bSC	2.56237	0
CTTGTACTAGTGTGTCGAACAGTAAAC_2	A_bSC	1121	666	A_bSC	2.23015	0
CTTGTACTATAGGGATACCACAAGTAT_2	A_bSC	5733	2527	A_bSC	7.70975	2
CTTGTACTATTCCATTGATACTTCGGA_2	A_bSC	2393	1324	A_bSC	5.05641	2
CTTGTACTATTCCATTGATGTATGCGA_2	A_bSC	9328	1790	A_bSC	2.37993	1
CTTGTACTATTGCGTACACAAACGTGG_2	A_bSC	2617	1384	A_bSC	3.28621	0
GAATCTGTAAACCAAAGTTCAGATTCA_2	A_bSC	4160	2022	A_bSC	5.28846	2
GAATCTGTAAACCCTCGGAAGGCCGCA_2	A_bSC	2282	1115	A_bSC	5.08326	0
GAATCTGTAACAATATGGCTATCATGA_2	A_bSC	586	374	A_bSC	1.87713	2
GAATCTGTAACAGTGGTACTAGATAGA_2	A_bSC	5196	2030	A_bSC	18.0908	1
GAATCTGTAACGATGAATATGGTCCGT_2	A_bSC	2194	888	A_bSC	0.638104	3
GAATCTGTAACTATCCTCGGCTACAGA_2	A_bSC	3150	1544	A_bSC	3.2381	0
GAATCTGTAACTTCGAGCAATGTATCG_2	A_bSC	4484	2009	A_bSC	2.9661	0
GAATCTGTAAGAATGGAGAAATTACAG_2	A_bSC	983	500	A_bSC	0.508647	3
GAATCTGTAATCAACCGAACGCTGTTG_2	A_bSC	2281	1283	A_bSC	3.98948	0
GAATCTGTAATGAGTTACGATGGTCCA_2	A_bSC	2915	1402	A_bSC	3.8422	0
GAATCTGTACAGTGCCCGATCATTCTG_2	A_bSC	1154	748	A_bSC	10.8319	0
GAATCTGTACGCTAAGCAAACATCCAT_2	A_bSC	939	512	A_bSC	0.745474	3
GAATCTGTATAGAACACATCCGTCTTA_2	A_bSC	3421	1625	A_bSC	4.03391	0
GAATCTGTATAGTGACTAACGAACCAG_2	A_bSC	1447	734	A_bSC	2.69523	0
GAATCTGTATCGTTAGCAGGCACAACA_2	A_bSC	4477	2213	A_bSC	6.92428	1
GACGGATTAAAGAGTAGAAAAGTCATT_2	A_bSC	1242	588	A_bSC	0.322061	3
GACGGATTAAAGAGTAGAGTTAGCCTA_2	A_bSC	1316	483	A_bSC	18.693	1
GACGGATTAAAGAGTAGATGAAGCCAA_2	A_bSC	3806	1811	A_bSC	3.8886	0
GACGGATTAACGCGAAGCGGCACAACA_2	A_bSC	6257	2381	A_bSC	4.23526	0
GACGGATTAAGAATGGAGAGCCGCAAG_2	A_bSC	1276	713	A_bSC	2.97806	0
GACGGATTAAGGATTCAATGTATGCGA_2	A_bSC	2556	1206	A_bSC	4.69484	0
GACGGATTAATCCAACCGTGCATAGTA_2	A_bSC	737	538	A_bSC	8.2768	2
GACGGATTAATTAGGCATCTATTAGCC_2	A_bSC	3869	967	A_bSC	12.7423	1
GACGGATTACAACAACGGCACAAGTAT_2	A_bSC	4786	2064	A_bSC	3.46845	0
GACGGATTACACCAGGTAAGCCTGGTT_2	A_bSC	2774	1544	A_bSC	18.2769	2
GACGGATTACACTCGAGACTATCATGA_2	A_bSC	1101	618	A_bSC	1.63488	3
GACGGATTACAGAAATCGACTTACGAT_2	A_bSC	821	517	A_bSC	27.162	2
GACGGATTACAGTGCCCGAAGGCCGCA_2	A_bSC	1119	631	A_bSC	29.0438	0
GACGGATTACCATGCACAAAATGGAGG_2	A_bSC	3410	1786	A_bSC	4.4868	2
GACGGATTACTTGCTTCAGGTGAGTTA_2	A_bSC	801	522	A_bSC	3.24594	0
GACGGATTAGGAGTCTAACACGATCCG_2	A_bSC	1047	629	A_bSC	11.5568	0
GACGGATTATAGAACACAACTGAATTC_2	A_bSC	7216	2551	A_bSC	14.5649	1
GACGGATTATAGTGACTAGATCTCTTA_2	A_bSC	4898	2075	A_bSC	3.02164	0
GACGGATTATCATCCTAACACAAGTAT_2	A_bSC	1561	690	A_bSC	6.53427	1
GACGGATTATTCCATTGAAGTTGCATC_2	A_bSC	1121	456	A_bSC	7.85013	1
GACGGATTATTGGTATGACAACGATCT_2	A_bSC	3183	1397	A_bSC	11.9698	0
GAGCCAATAAACCAAAGTAGCCTGGTT_2	A_bSC	2702	1222	A_bSC	26.7209	1
GAGCCAATAACTGTTAGAAAGGCCGCA_2	A_bSC	1951	959	A_bSC	2.204	0
GAGCCAATAAGAATGGAGAAAGAGGCC_2	A_bSC	1208	690	A_bSC	3.64238	0
GAGCCAATAAGATAGTTCGATCAGCGA_2	A_bSC	1176	773	A_bSC	2.97619	1
GAGCCAATAAGCGACACCAGTTGTTCT_2	A_bSC	5694	2101	A_bSC	1.29961	2
GAGCCAATACACTCGAGAATATTGTAA_2	A_bSC	7624	2995	A_bSC	1.25918	0
GAGCCAATACCATGCACAGGCTACAGA_2	A_bSC	4718	1854	A_bSC	0.678253	2
GAGCCAATACCGACAAGAAAAGTCATT_2	A_bSC	3079	1578	A_bSC	3.73498	0
GAGCCAATACTTGCTTCAAGTCTGTAC_2	A_bSC	3360	1048	A_bSC	4.67262	1
GAGCCAATAGATTCATCAACAACTAGT_2	A_bSC	13722	4123	A_bSC	6.12156	2
GAGCCAATATACTAGTCAGATCTCTTA_2	A_bSC	7038	1562	A_bSC	0.625178	1
GAGCCAATATATAGCCCTACTAGACCG_2	A_bSC	14141	4663	A_bSC	4.68849	2
GAGCCAATATTCCATTGAAATTCGGCG_2	A_bSC	2653	1063	A_bSC	0.565398	2
GAGGATGGAACAGTGGTAAGCCGCAAG_2	A_bSC	1801	917	A_bSC	2.38756	0
GAGGATGGAACAGTGGTAGGTGAGTTA_2	A_bSC	4731	2112	A_bSC	3.99493	0
GAGGATGGAACGACCACCGATAGAGGA_2	A_bSC	4170	1753	A_bSC	2.66187	0
GAGGATGGAACGATGAATGATAGAGGA_2	A_bSC	1639	899	A_bSC	2.31849	0
GAGGATGGAAGGGCTGGTACGAACCAG_2	A_bSC	4401	1815	A_bSC	4.5217	0
GAGGATGGACACCCAAAGCACAAGTAT_2	A_bSC	14205	4052	A_bSC	3.37205	0
GAGGATGGACAGCACTTCAATAAACAA_2	A_bSC	3053	1322	A_bSC	1.76875	0
GAGGATGGAGATGAACTGTCCTCAATA_2	A_bSC	944	622	A_bSC	11.3347	0
GAGGATGGATACAGGATACAGGCATTT_2	A_bSC	3302	1608	A_bSC	3.60388	0
GAGGATGGATATAGCCCTCAAGTTTCC_2	A_bSC	1209	702	A_bSC	3.88751	3
GAGGATGGATTGGAGGTAGATCAGCGA_2	A_bSC	1498	817	A_bSC	4.00534	0
GAGGATGGATTGGTATGAGGCTACAGA_2	A_bSC	2838	1529	A_bSC	9.40803	2
GAGGTGCTAAAACTGCGCTCTACGACA_2	A_bSC	3118	1499	A_bSC	3.49583	0
GAGGTGCTAAAGAGTAGAAAATTACAG_2	A_bSC	725	452	A_bSC	0.827586	3
GAGGTGCTAAATCAGTTTTCTACGACA_2	A_bSC	4529	2187	A_bSC	4.59263	2
GAGGTGCTAAATTATAACACTCATACG_2	A_bSC	792	510	A_bSC	25.5051	2
GAGGTGCTAACACATGTCAGCCGCAAG_2	A_bSC	1105	710	A_bSC	14.0271	0
GAGGTGCTAACCAAAATGTCAGATTCA_2	A_bSC	3287	1606	A_bSC	3.43779	0
GAGGTGCTAACCTGAGTCACTACATAT_2	A_bSC	5557	2473	A_bSC	5.23664	2
GAGGTGCTAACTTGATGAACTCCAGGG_2	A_bSC	2662	973	A_bSC	23.1029	1
GAGGTGCTAACTTTAACTCACAAGTAT_2	A_bSC	6455	2407	A_bSC	13.4624	1
GAGGTGCTAAGAGGACCACAGCCTGGC_2	A_bSC	530	338	A_bSC	1.32075	2
GAGGTGCTAATCAACCGACAAGTAGAA_2	A_bSC	1427	814	A_bSC	20.2523	0
GAGGTGCTACAATTGATCTGTCTATCA_2	A_bSC	1328	749	A_bSC	17.7711	0
GAGGTGCTACACCCAAAGAACAACGCG_2	A_bSC	1020	509	A_bSC	1.66667	3
GAGGTGCTACACTCGAGAGATCAGCGA_2	A_bSC	3715	1731	A_bSC	3.52624	0
GAGGTGCTACTAGGTCCTAACAGAAAC_2	A_bSC	6740	3014	A_bSC	6.5727	2
GAGGTGCTACTCTCTCAACACGATCCG_2	A_bSC	3088	1022	A_bSC	1.78109	1
GAGGTGCTAGAGTGCGAAGCAACATTA_2	A_bSC	4458	1730	A_bSC	2.48991	0
GAGGTGCTAGCCTGTTCAGATCTCTTA_2	A_bSC	547	416	A_bSC	12.9799	0
GAGGTGCTATAGTCTTGAATCGAGTCT_2	A_bSC	911	473	A_bSC	0.658617	3
GAGGTGCTATATAGCCCTCTATCATGA_2	A_bSC	2324	850	A_bSC	1.63511	1
GAGGTGCTATGTTCTCCATGTCTATCA_2	A_bSC	911	552	A_bSC	21.7344	0
GAGTACATTAACCAAAGTAAGTTTACG_2	A_bSC	785	479	A_bSC	1.1465	0
GAGTACATTAACCCTCGGTCTACGACA_2	A_bSC	7584	3097	A_bSC	5.18196	2
GAGTACATTAACTCATTGAAAGTCATT_2	A_bSC	4231	2056	A_bSC	5.57788	0
GAGTACATTACCAAAATGAAGGCCGCA_2	A_bSC	720	447	A_bSC	23.6111	0
GAGTACATTAGTGTTGTCACAAACTTT_2	A_bSC	3552	1919	A_bSC	5.12387	0
GAGTACATTATCCAACCGACAGGCTCC_2	A_bSC	368	236	A_bSC	5.43478	0
GAGTACATTATTAGGCATACTCCAGGG_2	A_bSC	6643	2856	A_bSC	6.1418	2
GAGTACATTCAAGACCTAACTACATAT_2	A_bSC	678	424	A_bSC	13.5693	0
GAGTACATTCACAAAGGCACTAGACCG_2	A_bSC	2660	943	A_bSC	0.902256	3
GAGTACATTCGTTCGGTACAGGCATTT_2	A_bSC	1088	676	A_bSC	2.66544	0
GAGTACATTGACACTTAAACAACTAGT_2	A_bSC	611	394	A_bSC	2.29133	0
GAGTACATTGAGTGCGAAGTCTTGGCA_2	A_bSC	2531	1159	A_bSC	1.93599	0
GAGTACATTGCATGGCTACGTCTAGGT_2	A_bSC	693	559	A_bSC	3.8961	0
GAGTACATTGGAGTCTAAACTCATACG_2	A_bSC	3839	1846	A_bSC	7.05913	2
GAGTACATTGGAGTCTAACATGAATGA_2	A_bSC	464	360	A_bSC	2.58621	1
GAGTACATTTCGTTAGCAACGTGGGAG_2	A_bSC	1229	696	A_bSC	2.92921	0
GAGTATTAGAACCAAAGTCACGATCCG_2	A_bSC	2203	1110	A_bSC	2.72356	0
GAGTATTAGACACATGTCCAATACAAG_2	A_bSC	1506	838	A_bSC	2.25764	0
GAGTATTAGACGATGAATAATAAACAA_2	A_bSC	3924	1692	A_bSC	2.9052	0
GAGTATTAGAGGCAGCTAAAGCCTTCT_2	A_bSC	1497	750	A_bSC	2.47161	0
GAGTATTAGAGGCAGCTAACAAACTTT_2	A_bSC	2818	1405	A_bSC	4.47126	0
GAGTATTAGAGTGTTGTCGTAGAAGCA_2	A_bSC	3327	1787	A_bSC	20.5891	2
GAGTATTAGCAATTGATCAAGGGAACT_2	A_bSC	3335	1853	A_bSC	0.029985	1
GAGTATTAGGATGAACTGAGTAATTAG_2	A_bSC	2848	1359	A_bSC	3.86236	0
GAGTATTAGGCCAATGTACGTCTAGGT_2	A_bSC	3110	1583	A_bSC	3.02251	0
GAGTATTAGGTGTGTCGACTATTAGCC_2	A_bSC	1988	1023	A_bSC	17.002	1
GAGTATTAGTACTAGTCAGATCTCTTA_2	A_bSC	9240	2024	A_bSC	1.54762	1
GAGTATTAGTGTGAAGAAATGGTCCGT_2	A_bSC	1052	523	A_bSC	0.760456	3
GAGTATTAGTTGCGTACACAGGGAGGG_2	A_bSC	1551	802	A_bSC	1.54739	1
GCAATCCGAACCTGAGTCGCTCCTTGA_2	A_bSC	1736	905	A_bSC	2.64977	0
GCAATCCGAACTATCCTCACACCTTAG_2	A_bSC	1044	374	A_bSC	6.70498	1
GCAATCCGAACTATCCTCACTACATAT_2	A_bSC	2695	1391	A_bSC	2.30056	0
GCAATCCGAACTTGATGAATCGAGTCT_2	A_bSC	4533	2014	A_bSC	4.39003	0
GCAATCCGAAGGAGGCGCAAGGGTCAG_2	A_bSC	2789	1444	A_bSC	3.97992	0
GCAATCCGAAGGTTCGCTCTAGATAGA_2	A_bSC	771	483	A_bSC	1.29702	3
GCAATCCGAAGTGAAAGGACAGGCTCC_2	A_bSC	2093	886	A_bSC	3.20115	1
GCAATCCGACACCTACCCAAGGGAACT_2	A_bSC	1595	878	A_bSC	1.94357	0
GCAATCCGACACTCGAGAGATCTCTTA_2	A_bSC	6452	2444	A_bSC	9.50093	1
GCAATCCGACTTGCTTCAAAGGCCGCA_2	A_bSC	413	298	A_bSC	7.26392	1
GCAATCCGAGGAGTCTAAGATCTCTTA_2	A_bSC	4203	2101	A_bSC	5.47228	0
GCAATCCGATAGAACACAAGTTGTTCT_2	A_bSC	5537	2502	A_bSC	9.53585	1
GCACTGTCAAAGCTACTTACAGTAAAC_2	A_bSC	5459	2288	A_bSC	3.40722	0
GCACTGTCAACGATGAATAGCTATGTG_2	A_bSC	14769	4662	A_bSC	7.10272	1
GCACTGTCAACGCGAAGCAGCTATGTG_2	A_bSC	2077	1245	A_bSC	3.27395	0
GCACTGTCAAGAGGACCATGCATAGTA_2	A_bSC	1245	845	A_bSC	4.41767	2
GCACTGTCAAGCTGCCGTATGGTCCGT_2	A_bSC	2122	1089	A_bSC	3.48728	0
GCACTGTCAAGTGAAAGGCTCAAGACA_2	A_bSC	435	264	A_bSC	14.023	1
GCACTGTCAAGTGTTGTCACTACATAT_2	A_bSC	9789	3133	A_bSC	1.73664	1
GCACTGTCAATCCAACCGCTGTACGGA_2	A_bSC	3674	1765	A_bSC	3.45672	0
GCACTGTCAATGAGTTACTGCATAGTA_2	A_bSC	555	361	A_bSC	1.26126	3
GCACTGTCACACTTATGTAAAGAGGCC_2	A_bSC	5390	2416	A_bSC	4.65677	2
GCACTGTCACAGCACTTCACTGAATTC_2	A_bSC	3805	1930	A_bSC	2.62812	0
GCACTGTCACGCTAAGCAAAGTTTACG_2	A_bSC	6541	2633	A_bSC	4.51001	2
GCACTGTCACTTGCTTCACAAGTTTCC_2	A_bSC	2927	1531	A_bSC	3.89477	0
GCACTGTCATAGAACACAAGTCTGTAC_2	A_bSC	1853	980	A_bSC	2.86023	0
GCCTTACAAAACCAAAGTCATAACGTT_2	A_bSC	1153	450	A_bSC	0.867303	1
GCCTTACAAAATTATAACATGGTCCGT_2	A_bSC	5284	2001	A_bSC	4.46631	0
GCCTTACAAAGAGGACCAACAACTAGT_2	A_bSC	532	336	A_bSC	3.57143	1
GCCTTACAACAATTGATCCATAGGTCA_2	A_bSC	1581	858	A_bSC	3.22581	0
GCCTTACAACACCCAAAGTTCAGCTCA_2	A_bSC	2337	1287	A_bSC	6.54685	0
GCCTTACAACCATGCACAAGTTGCATC_2	A_bSC	1788	1032	A_bSC	3.46756	3
GCCTTACAATGACAGACAAAGCCTTCT_2	A_bSC	8131	2988	A_bSC	6.2231	1
GCGATTACAAATCAGTTTACGAACCAG_2	A_bSC	513	343	A_bSC	0.584795	3
GCGATTACAACTGTTAGAAAATTACAG_2	A_bSC	7348	2424	A_bSC	3.70169	0
GCGATTACAAGCTGCCGTTCCTCAATA_2	A_bSC	1209	665	A_bSC	0.248139	3
GCGATTACAAGGAGGCGCCGTACTACG_2	A_bSC	1972	930	A_bSC	3.19473	0
GCGATTACAAGGCAGCTATCTCGGTTA_2	A_bSC	696	393	A_bSC	9.1954	1
GCGATTACAATTCATCGTACAGTAAAC_2	A_bSC	3528	1661	A_bSC	5.18707	0
GCGATTACACACAAAGGCCAACCTCCA_2	A_bSC	849	580	A_bSC	3.18021	1
GCGATTACACCGTATCTAAAGGCCGCA_2	A_bSC	2736	1490	A_bSC	5.22661	2
GCGATTACACTAGGTCCTCTCAAGACA_2	A_bSC	5512	2164	A_bSC	4.02758	0
GCGATTACAGTACATCTAATCATTCTG_2	A_bSC	6216	2712	A_bSC	5.80759	0
GCGATTACAGTGTGTCGAGCTATGGAA_2	A_bSC	4990	2121	A_bSC	3.38677	0
GCGATTACATCGTTAGCAGAACGACAA_2	A_bSC	2343	1351	A_bSC	4.18267	0
GCGATTACATCGTTAGCAGATCTCTTA_2	A_bSC	674	454	A_bSC	2.81899	0
GCGATTACATGTGAAGAAAGTCTGTAC_2	A_bSC	2109	782	A_bSC	4.17259	1
GCGATTACATGTTCTCCAACAGTAAAC_2	A_bSC	3254	1367	A_bSC	0.43024	2
GCTGCCAATAAACGTACCAAAGTCATT_2	A_bSC	3837	1975	A_bSC	3.04926	0
GCTGCCAATAAACGTACCCGTCTAGGT_2	A_bSC	487	300	A_bSC	16.6324	0
GCTGCCAATAATCCTGAATCTACGACA_2	A_bSC	3199	1626	A_bSC	23.7887	2
GCTGCCAATACGCGAAGCCAAACGTGG_2	A_bSC	4474	2047	A_bSC	4.0456	0
GCTGCCAATACTGTTAGAATGGGACTC_2	A_bSC	3981	1948	A_bSC	6.45566	0
GCTGCCAATACTTCGAGCCACGATCCG_2	A_bSC	3307	1799	A_bSC	4.53583	2
GCTGCCAATAGAGGACCAGGCTACAGA_2	A_bSC	2071	1287	A_bSC	3.57315	2
GCTGCCAATAGCTGCCGTACGTGGGAG_2	A_bSC	2653	884	A_bSC	4.74934	1
GCTGCCAATAGGCAGCTAAAAGAGGCC_2	A_bSC	485	335	A_bSC	1.64948	3
GCTGCCAATATCCTAGGACATAACGTT_2	A_bSC	6217	2640	A_bSC	5.80666	2
GCTGCCAATCACAAAGGCGGCTACAGA_2	A_bSC	3909	1760	A_bSC	1.94423	2
GCTGCCAATCACCAGGTAAATAAACAA_2	A_bSC	4956	933	A_bSC	2.82486	1
GCTGCCAATGAGTGCGAAACTTACGAT_2	A_bSC	2948	1468	A_bSC	3.83311	0
GCTGCCAATGCATGGCTACATGAATGA_2	A_bSC	895	328	A_bSC	6.59218	1
GCTGCCAATGGAGTCTAAATGGGACTC_2	A_bSC	8110	3171	A_bSC	5.36375	2
GGATTAGGAAAACTGCGCCTACATGCG_2	A_bSC	470	215	A_bSC	16.5957	1
GGATTAGGAAAATAAATAGAACGACAA_2	A_bSC	1930	1050	A_bSC	3.62694	0
GGATTAGGAACTATCCTCGTTAGCCTA_2	A_bSC	2956	1356	A_bSC	3.28146	0
GGATTAGGACCATGCACAAAGGGTCAG_2	A_bSC	579	421	A_bSC	1.38169	1
GGATTAGGACCGACAAGATGAAGCCAA_2	A_bSC	4308	2038	A_bSC	3.22656	0
GGATTAGGACGCTAAGCAACTAGACCG_2	A_bSC	3353	1548	A_bSC	3.69818	0
GGATTAGGACGTTCGGTAAACAACGCG_2	A_bSC	2719	1181	A_bSC	3.53071	0
GGATTAGGACTTGCTTCATCCGTCTTA_2	A_bSC	14696	4447	A_bSC	2.18427	1
GGATTAGGAGCATGGCTATGAAGCCAA_2	A_bSC	1049	625	A_bSC	3.33651	0
GGATTAGGAGCTAACTCAAATTCGGCG_2	A_bSC	894	523	A_bSC	0.447427	3
GGATTAGGATACTAGTCAACTCCAGGG_2	A_bSC	3441	914	A_bSC	3.92328	1
GGATTAGGATAGAACACACTATCATGA_2	A_bSC	3609	1855	A_bSC	6.28983	2
GGATTAGGATGTTCTCCACATAACGTT_2	A_bSC	1768	891	A_bSC	3.39367	0
GGCAAGCAAACCAGGTGTCTAAGCTTC_2	A_bSC	602	446	A_bSC	2.65781	0
GGCAAGCAAACTGTTAGACATGAATGA_2	A_bSC	3636	1403	A_bSC	28.3278	1
GGCAAGCAAACTTCGAGCAGCCTGGTT_2	A_bSC	828	587	A_bSC	16.6667	2
GGCAAGCAAACTTTAACTCAGGGAGGG_2	A_bSC	383	221	A_bSC	15.1436	1
GGCAAGCAAAGATAGTTCACGCTGTTG_2	A_bSC	4257	2098	A_bSC	18.1348	1
GGCAAGCAAAGGATTCAACAAGTAGAA_2	A_bSC	4487	1734	A_bSC	2.91955	0
GGCAAGCAAAGGCAGCTATGAAGCCAA_2	A_bSC	1126	666	A_bSC	1.42096	0
GGCAAGCAACACTCGAGACAATACAAG_2	A_bSC	1061	733	A_bSC	4.24128	1
GGCAAGCAACACTCGAGACTATCATGA_2	A_bSC	14334	4239	A_bSC	4.77885	1
GGCAAGCAACAGTGCCCGTGTATGCGA_2	A_bSC	3901	1866	A_bSC	1.94822	0
GGCAAGCAAGCCTGTTCAGTTAGCCTA_2	A_bSC	1298	692	A_bSC	4.23729	0
GGCAAGCAAGGAATGATACAAGTAGAA_2	A_bSC	1720	1026	A_bSC	2.44186	0
GGCAAGCAATGTGAAGAAAAGGGAACT_2	A_bSC	1468	884	A_bSC	1.49864	0
GTCGCTATAAAACGTACCCAACCTCCA_2	A_bSC	662	404	A_bSC	3.02115	1
GTCGCTATAAACCAAAGTACGTGGGAG_2	A_bSC	7469	2788	A_bSC	2.45013	2
GTCGCTATAAACTCATTGACTTACGAT_2	A_bSC	6477	2624	A_bSC	25.5211	1
GTCGCTATAAATCAGTTTCGTCTAGGT_2	A_bSC	3653	1771	A_bSC	2.65535	0
GTCGCTATAACAATATGGACTCCAGGG_2	A_bSC	580	375	A_bSC	23.9655	0
GTCGCTATAACCAGGTGTAGCTATGTG_2	A_bSC	4998	2260	A_bSC	4.04162	0
GTCGCTATAAGAATGGAGAACATCCAT_2	A_bSC	1030	623	A_bSC	27.1845	2
GTCGCTATAAGATAGTTCATCGAGTCT_2	A_bSC	1532	684	A_bSC	0	2
GTCGCTATAAGTGAAAGGAAGGCCGCA_2	A_bSC	3122	1493	A_bSC	2.81871	0
GTCGCTATAATCCAACCGGGTTGGACA_2	A_bSC	787	470	A_bSC	29.9873	2
GTCGCTATAATGAGTTACACTGAATTC_2	A_bSC	2757	1372	A_bSC	4.35256	0
GTCGCTATAATTACCAAGAAGGGAACT_2	A_bSC	1562	859	A_bSC	4.35339	0
GTCGCTATACAACAACGGACAAACTTT_2	A_bSC	4077	1933	A_bSC	5.17537	0
GTCGCTATACACCTACCCAACGTGTGA_2	A_bSC	7760	2860	A_bSC	2.96392	0
GTCGCTATACACCTACCCCAATACAAG_2	A_bSC	531	442	A_bSC	6.02637	2
GTCGCTATACACCTACCCCTATCATGA_2	A_bSC	9292	3593	A_bSC	4.89669	2
GTCGCTATACACTCGAGAACAAGTGCA_2	A_bSC	4789	2346	A_bSC	4.09271	2
GTCGCTATACAGTGCCCGCTAGATAGA_2	A_bSC	1695	1027	A_bSC	6.31268	0
GTCGCTATACTAGGTCCTACTGAATTC_2	A_bSC	4574	1988	A_bSC	2.64539	0
GTCGCTATAGTACATCTAGTTAGCCTA_2	A_bSC	10122	3651	A_bSC	5.31516	2
GTCGCTATAGTGCAGTAAAAGTTTACG_2	A_bSC	1190	490	A_bSC	1.0084	0
GTCGCTATATAGTGACTAACAGTAAAC_2	A_bSC	604	388	A_bSC	0.165563	3
GTGTCCTTAAAACTGCGCAACGTGTGA_2	A_bSC	653	458	A_bSC	11.7917	0
GTGTCCTTAAAGAGTAGATCTCACGGA_2	A_bSC	1983	1058	A_bSC	21.6339	2
GTGTCCTTAAAGCTACTTGTCTTGGCA_2	A_bSC	3649	1821	A_bSC	3.80926	0
GTGTCCTTAACCAGGTGTAATGTATCG_2	A_bSC	3738	1687	A_bSC	4.54789	0
GTGTCCTTAACCTGAGTCTGAAGCCAA_2	A_bSC	1705	942	A_bSC	10.9091	0
GTGTCCTTAACGACCACCGTAGAAGCA_2	A_bSC	409	287	A_bSC	0.488998	1
GTGTCCTTAAGGCAGCTACAGGGAGGG_2	A_bSC	3400	1874	A_bSC	3.35294	2
GTGTCCTTACAACAACGGCACAAGTAT_2	A_bSC	4445	2072	A_bSC	4.90439	0
GTGTCCTTACACAAAGGCCATGAATGA_2	A_bSC	6078	2610	A_bSC	5.41296	0
GTGTCCTTACTCTCTCAAAACGTGTGA_2	A_bSC	1565	831	A_bSC	3.57827	0
GTGTCCTTAGATTCATCAAAAGAGGCC_2	A_bSC	557	338	A_bSC	0.359066	1
GTGTCCTTAGATTCATCACAAGTTTCC_2	A_bSC	3795	1164	A_bSC	0.632411	1
GTGTCCTTATACTAGTCAAAATGGAGG_2	A_bSC	10023	3173	A_bSC	1.67614	1
GTGTCCTTATCATCCTAAACAGTAAAC_2	A_bSC	3496	1823	A_bSC	6.52174	2
GTGTCCTTATTGCGTACACAGGCATTT_2	A_bSC	3748	1667	A_bSC	4.90928	0
GTGTCCTTATTGCGTACATCCGTCTTA_2	A_bSC	2787	1441	A_bSC	4.16218	0
GTGTCCTTATTGGTATGACATGAATGA_2	A_bSC	7279	2967	A_bSC	6.41572	2
TAAGCGTTAAGAGGACCAACGAACCAG_2	A_bSC	998	571	A_bSC	4.60922	2
TAAGCGTTAAGGTTCGCTACAAGTGCA_2	A_bSC	2211	829	A_bSC	13.9303	1
TAAGCGTTAAGTGTTGTCAAATTACAG_2	A_bSC	4640	1985	A_bSC	3.18966	0
TAAGCGTTAAGTGTTGTCAAGGCCGCA_2	A_bSC	1703	836	A_bSC	2.75984	0
TAAGCGTTACACAAAGGCGTAGAAGCA_2	A_bSC	874	500	A_bSC	18.3066	0
TAAGCGTTACAGCACTTCCTGTACGGA_2	A_bSC	892	587	A_bSC	3.92377	0
TAAGCGTTACCGACAAGAGGCTACAGA_2	A_bSC	5402	2259	A_bSC	11.4402	1
TAAGCGTTAGTGCAGTAAATCATTCTG_2	A_bSC	1817	928	A_bSC	3.57733	0
TAAGCGTTATACAGGATATGCATAGTA_2	A_bSC	2794	1746	A_bSC	7.62348	1
TAAGCGTTATAGTCTTGATACTTCGGA_2	A_bSC	1186	735	A_bSC	1.93929	0
TAAGCGTTATGTGAAGAAAATTACCGG_2	A_bSC	4195	1658	A_bSC	2.02622	0
TAAGTTCGAAACCCTCGGAAGGCCGCA_2	A_bSC	4901	2149	A_bSC	3.26464	0
TAAGTTCGAAAGAGTAGACTAAGCTTC_2	A_bSC	6635	2560	A_bSC	2.12509	0
TAAGTTCGAACGATGAATATGGTCCGT_2	A_bSC	3883	1635	A_bSC	0.618079	2
TAAGTTCGAAGAATGGAGCACAAGTAT_2	A_bSC	3662	1881	A_bSC	6.60841	0
TAAGTTCGAAGAGGACCAACTAGACCG_2	A_bSC	1460	841	A_bSC	3.0137	0
TAAGTTCGAATCCAACCGAGCCTGGTT_2	A_bSC	2009	1122	A_bSC	4.92782	0
TAAGTTCGACAAGACCTACAGGGAGGG_2	A_bSC	8373	3217	A_bSC	5.41025	2
TAAGTTCGACGCTAAGCACAACGATCT_2	A_bSC	7767	2656	A_bSC	4.33887	0
TAAGTTCGACGTTCGGTAGGCACAACA_2	A_bSC	1205	511	A_bSC	8.13278	1
TAAGTTCGAGGAATGATAACTAGACCG_2	A_bSC	3974	1702	A_bSC	2.21439	0
TAAGTTCGAGGAGTCTAAAATGTATCG_2	A_bSC	1447	826	A_bSC	5.25225	0
TAAGTTCGATCGTTAGCAACACCTTAG_2	A_bSC	1549	932	A_bSC	5.8102	0
TACCGAGCAAAACTGCGCCACGATCCG_2	A_bSC	6255	2557	A_bSC	2.84572	0
TACCGAGCAAAATAAATAGTAGAAGCA_2	A_bSC	2766	845	A_bSC	5.85683	1
TACCGAGCAAATCCTGAAAGTTGCATC_2	A_bSC	837	515	A_bSC	1.19474	3
TACCGAGCAACCTGAGTCAAAGTCATT_2	A_bSC	12367	3519	A_bSC	3.85704	0
TACCGAGCAAGGTTCGCTGCAACATTA_2	A_bSC	759	477	A_bSC	25.4282	2
TACCGAGCACAAGACCTAGTCTTGGCA_2	A_bSC	2562	1259	A_bSC	3.70804	0
TACCGAGCACACTCGAGAACAAACTTT_2	A_bSC	10877	3744	A_bSC	4.9646	2
TACCGAGCACTAGGTCCTATGGTCCGT_2	A_bSC	644	407	A_bSC	1.24224	3
TACCGAGCAGATGAACTGAGTCTGTAC_2	A_bSC	371	233	A_bSC	16.442	0
TACCGAGCAGCATGGCTAACAAGTGCA_2	A_bSC	1285	775	A_bSC	3.96887	0
TACCGAGCATAGTCTTGACGTCTAGGT_2	A_bSC	3481	1737	A_bSC	4.62511	0
TACCGAGCATCATCCTAAACTCATACG_2	A_bSC	1115	629	A_bSC	3.40807	0
TACCGAGCATTCCATTGATGTATGCGA_2	A_bSC	7040	2857	A_bSC	2.88352	0
TACCGAGCATTGGTATGATCTCGGTTA_2	A_bSC	971	585	A_bSC	4.22245	0
TAGCTTGTAAACCCTCGGAGCTATGTG_2	A_bSC	3445	1565	A_bSC	4.55733	0
TAGCTTGTAAACCCTCGGCAGCCTGGC_2	A_bSC	2531	1294	A_bSC	3.27934	0
TAGCTTGTAAACTCATTGACTTACGAT_2	A_bSC	4328	2000	A_bSC	19.0157	1
TAGCTTGTAAACTCATTGCAAACGTGG_2	A_bSC	5302	1910	A_bSC	2.16899	0
TAGCTTGTAAAGAGTAGAACAGGCTCC_2	A_bSC	366	252	A_bSC	25.6831	0
TAGCTTGTAAATCAGTTTGGCTACAGA_2	A_bSC	573	317	A_bSC	0.69808	3
TAGCTTGTAACACATGTCCACGATCCG_2	A_bSC	2847	1412	A_bSC	4.03934	0
TAGCTTGTAACTTGATGATCCTCAATA_2	A_bSC	917	550	A_bSC	0.87241	3
TAGCTTGTAAGGCAGCTAAGCTATGTG_2	A_bSC	2321	1236	A_bSC	5.17019	0
TAGCTTGTAAGGGCTGGTCTACATGCG_2	A_bSC	7031	2886	A_bSC	3.24278	0
TAGCTTGTAAGGTTCGCTAATGTATCG_2	A_bSC	427	275	A_bSC	1.40515	2
TAGCTTGTAAGTGAAAGGGATCTCTTA_2	A_bSC	20998	4629	A_bSC	3.18126	1
TAGCTTGTAAGTGTTGTCCACGATCCG_2	A_bSC	5612	2386	A_bSC	3.8489	0
TAGCTTGTAATCCTAGGACTATCATGA_2	A_bSC	2764	1063	A_bSC	4.99276	3
TAGCTTGTACAATTGATCAAAGTCATT_2	A_bSC	2598	1270	A_bSC	3.15627	0
TAGCTTGTACAGTGCCCGACGTGGGAG_2	A_bSC	644	383	A_bSC	15.9938	0
TAGCTTGTACGTTCGGTATCAGATTCA_2	A_bSC	1058	687	A_bSC	2.74102	0
TAGCTTGTACTTGCTTCACAAGTAGAA_2	A_bSC	696	389	A_bSC	0.431034	3
TAGCTTGTAGCATGGCTAAGCTATGTG_2	A_bSC	3205	1631	A_bSC	3.74415	0
TAGCTTGTAGGAATGATATCCGTCTTA_2	A_bSC	2967	1348	A_bSC	2.39299	0
TAGCTTGTAGTACATCTAAGTCTGTAC_2	A_bSC	2391	1069	A_bSC	0.543706	2
TAGCTTGTATAGGGATACAAGGCCGCA_2	A_bSC	1698	867	A_bSC	3.53357	0
TAGCTTGTATTGGAGGTAACGTGGGAG_2	A_bSC	5225	2115	A_bSC	3.19617	0
TATGTGGCAAAATAAATAAAGCCTTCT_2	A_bSC	584	401	A_bSC	14.2123	1
TATGTGGCAAGCGACACCGATCTCTTA_2	A_bSC	2938	1431	A_bSC	4.42478	0
TATGTGGCAAGGTTCGCTCTAGATAGA_2	A_bSC	749	446	A_bSC	19.3591	1
TATGTGGCAATCCTAGGAACTGAATTC_2	A_bSC	2681	1368	A_bSC	3.24506	0
TATGTGGCACAAGACCTAAACGTGTGA_2	A_bSC	553	419	A_bSC	3.9783	1
TATGTGGCACACAAAGGCAATTACCGG_2	A_bSC	2796	1330	A_bSC	2.7897	0
TATGTGGCACACCAGGTAAATTCGGCG_2	A_bSC	788	313	A_bSC	6.47208	1
TATGTGGCACACCAGGTAACTCCAGGG_2	A_bSC	2180	1220	A_bSC	3.3945	0
TATGTGGCACACCTACCCCTAAGCTTC_2	A_bSC	4683	1986	A_bSC	3.8864	0
TATGTGGCAGACACTTAAGATAGAGGA_2	A_bSC	1068	558	A_bSC	0.749064	3
TATGTGGCAGAGTGCGAAAGTCTGTAC_2	A_bSC	3120	1529	A_bSC	3.75	0
TATGTGGCAGTACATCTATGTCTATCA_2	A_bSC	3572	1476	A_bSC	4.33931	0
TATGTGGCATCATTGAGACTGTACGGA_2	A_bSC	14293	4047	A_bSC	4.93248	2
TATGTGGCATCGTTAGCACAAACGTGG_2	A_bSC	739	468	A_bSC	4.05954	1
TCAGGAGGAAAACTGCGCACTCCAGGG_2	A_bSC	1797	1008	A_bSC	20.8681	2
TCAGGAGGAAATCAGTTTTTCAGCTCA_2	A_bSC	19734	4932	A_bSC	1.75839	1
TCAGGAGGAAGCGACACCACATTCGGC_2	A_bSC	1287	769	A_bSC	20.6682	0
TCAGGAGGAAGCTGCCGTGGCTACAGA_2	A_bSC	1062	584	A_bSC	3.48399	0
TCAGGAGGAATTACCAAGAATGTATCG_2	A_bSC	12954	3846	A_bSC	12.0117	1
TCAGGAGGAATTACCAAGAATTACCGG_2	A_bSC	3823	1638	A_bSC	2.82501	0
TCAGGAGGAATTCATCGTTCAGATTCA_2	A_bSC	1033	685	A_bSC	0.290416	1
TCAGGAGGACACCCAAAGGGTGAGTTA_2	A_bSC	2011	766	A_bSC	1.6907	1
TCAGGAGGACAGTGCCCGCGTACTACG_2	A_bSC	4157	1134	A_bSC	4.11354	1
TCAGGAGGAGACCTTAGAACTGAATTC_2	A_bSC	6038	2757	A_bSC	4.55449	2
TCAGGAGGAGCCAATGTACAGGCATTT_2	A_bSC	859	469	A_bSC	3.14319	1
TCAGGAGGAGGAGTCTAAACAACTAGT_2	A_bSC	3345	1477	A_bSC	2.78027	0
TCAGGAGGAGTGCAGTAATGTATGCGA_2	A_bSC	3508	1620	A_bSC	4.50399	0
TCAGGAGGATATAGCCCTCAAGTAGAA_2	A_bSC	944	562	A_bSC	2.64831	0
TCCAGTCGAACGATGAATGATCTCTTA_2	A_bSC	3164	1423	A_bSC	4.29836	0
TCCAGTCGAAGGAGGCGCAAGCCTTCT_2	A_bSC	1152	664	A_bSC	28.6458	2
TCCAGTCGAAGGGCTGGTACTAGACCG_2	A_bSC	3948	1863	A_bSC	20.2128	1
TCCAGTCGAAGTGTTGTCGATCAGCGA_2	A_bSC	2875	1320	A_bSC	2.57391	0
TCCAGTCGAATGAGTTACCTATCATGA_2	A_bSC	3885	1619	A_bSC	3.2175	0
TCCAGTCGAGAGTGCGAACTATCATGA_2	A_bSC	2690	1267	A_bSC	20.3717	1
TCCAGTCGAGTGCAGTAAAGCCTGGTT_2	A_bSC	8654	3451	A_bSC	5.01502	2
TCCAGTCGATACAGGATAAAGGGAACT_2	A_bSC	4766	2072	A_bSC	3.44104	0
TCCAGTCGATCATCCTAAACTTACGAT_2	A_bSC	2575	1339	A_bSC	4.73786	0
TCCAGTCGATTGGAGGTAACTCCAGGG_2	A_bSC	4473	2205	A_bSC	6.19271	2
TCGAAGTGAAAACGTACCTCCTCAATA_2	A_bSC	3131	1756	A_bSC	0.415203	1
TCGAAGTGAAAGAGTAGACAAACGTGG_2	A_bSC	3548	1634	A_bSC	3.9177	0
TCGAAGTGAACCTGAGTCGCTATGGAA_2	A_bSC	7070	2954	A_bSC	6.32249	2
TCGAAGTGAACTTGATGAACTCATACG_2	A_bSC	4232	1935	A_bSC	9.12098	1
TCGAAGTGAAGCGACACCCAACCTCCA_2	A_bSC	1152	535	A_bSC	11.2847	1
TCGAAGTGACACCCAAAGGGTTGGACA_2	A_bSC	4152	1926	A_bSC	2.55299	0
TCGAAGTGACTCTCTCAATGTCTATCA_2	A_bSC	9287	2967	A_bSC	3.3703	0
TCGAAGTGAGATTCATCAACTCATACG_2	A_bSC	7493	2887	A_bSC	7.03323	1
TCGAAGTGAGCATGGCTAAAATGGAGG_2	A_bSC	1120	521	A_bSC	12.3214	1
TCGAAGTGAGTGTGTCGAACTGAATTC_2	A_bSC	4728	2231	A_bSC	4.90694	0
TCGAAGTGATACTAGTCAGGCTACAGA_2	A_bSC	2879	1402	A_bSC	3.6471	0
TCGAAGTGATATAGCCCTATGGTCCGT_2	A_bSC	3528	1549	A_bSC	3.82653	0
TCGAAGTGATCATCCTAAACTTACGAT_2	A_bSC	1408	723	A_bSC	2.2017	0
TCGAAGTGATGTGAAGAAAACGTGTGA_2	A_bSC	6742	2233	A_bSC	3.14447	3
TCTCTTCAAAAACTGCGCACACCTTAG_2	A_bSC	2712	1422	A_bSC	2.94985	0
TCTCTTCAAAACCCTCGGGGTGAGTTA_2	A_bSC	4001	1768	A_bSC	3.89903	0
TCTCTTCAAAACTCATTGGATCTCTTA_2	A_bSC	1773	1019	A_bSC	2.98928	0
TCTCTTCAAAAGAGTAGAGATAGAGGA_2	A_bSC	3030	1690	A_bSC	5.87459	0
TCTCTTCAAACTTGATGACTATTAGCC_2	A_bSC	656	440	A_bSC	21.7988	2
TCTCTTCAAACTTTAACTCAAGTAGAA_2	A_bSC	6353	2488	A_bSC	3.65182	0
TCTCTTCAAAGCTGCCGTAATGTATCG_2	A_bSC	1099	647	A_bSC	2.36579	0
TCTCTTCAAATCCAACCGGATGGTCCA_2	A_bSC	610	375	A_bSC	17.0492	0
TCTCTTCAACACAAAGGCTGTCTATCA_2	A_bSC	709	422	A_bSC	27.7856	0
TCTCTTCAACACTTATGTCGTACTACG_2	A_bSC	3149	1670	A_bSC	6.06542	2
TCTCTTCAACAGCACTTCAAGGGAACT_2	A_bSC	535	410	A_bSC	2.80374	2
TCTCTTCAACCGACAAGAAGCTATGTG_2	A_bSC	3020	1372	A_bSC	1.19205	2
TCTCTTCAACGTTCGGTAAAGGGAACT_2	A_bSC	2861	1596	A_bSC	5.59245	2
TCTCTTCAACGTTCGGTAAATTACCGG_2	A_bSC	842	519	A_bSC	2.25653	1
TCTCTTCAACTCTCTCAATCAGATTCA_2	A_bSC	1323	810	A_bSC	3.09902	0
TCTCTTCAAGCCTGTTCAAACAACGCG_2	A_bSC	2155	1281	A_bSC	6.49652	0
TCTCTTCAAGTACATCTAAAGGGAACT_2	A_bSC	488	320	A_bSC	23.3607	0
TCTCTTCAAGTACATCTAACAACTAGT_2	A_bSC	1096	640	A_bSC	0.456204	3
TCTCTTCAATACTAGTCAGCTATGGAA_2	A_bSC	476	326	A_bSC	14.7059	0
[truncated: 64 more rows]

## Sheet: cell_meta_table_BMSCs
cell.id	orig.ident	nCount_RNA	nFeature_RNA	sample	percent.mito	Clusters
AAATCCTGTAAACGTACCAAGGGAACT_1	E-MSC	4659	2229	E-MSC	2.53273	5
AAATCCTGTAAACGTACCGATAGAGGA_1	E-MSC	977	621	E-MSC	14.8414	5
AAATCCTGTAAGGACTATTCAGATTCA_1	E-MSC	3106	1430	E-MSC	4.63619	5
AAATCCTGTACAGTGGTAAATTACCGG_1	E-MSC	4649	2180	E-MSC	4.9473	2
AAATCCTGTACTTTAACTCACGATCCG_1	E-MSC	3940	1942	E-MSC	5.43147	6
AAATCCTGTAGAATGGAGAAGCCTTCT_1	E-MSC	2349	1415	E-MSC	4.34227	6
AAATCCTGTATCCAACCGAAGGGTCAG_1	E-MSC	2032	1153	E-MSC	6.54528	2
AAATCCTGTATCCAACCGCTATCATGA_1	E-MSC	1804	1124	E-MSC	10.5876	6
AAATCCTGTCAAGACCTAACAAACTTT_1	E-MSC	2912	1463	E-MSC	3.36538	2
AAATCCTGTCACCCAAAGAGCCTGGTT_1	E-MSC	3996	1846	E-MSC	3.6036	2
AAATCCTGTCAGAAATCGATCGAGTCT_1	E-MSC	1834	1161	E-MSC	6.97928	3
AAATCCTGTGTGCAGTAACTAAGCTTC_1	E-MSC	787	471	E-MSC	20.2033	2
AAATCCTGTTACTAGTCACAACCTCCA_1	E-MSC	2597	1494	E-MSC	3.96611	2
AAATCCTGTTATAGCCCTGGTGAGTTA_1	E-MSC	5618	1633	E-MSC	6.33677	4
AAATCCTGTTCATCCTAAAAATTACAG_1	E-MSC	1736	1053	E-MSC	5.58756	2
AAATCCTGTTCATTGAGATACTTCGGA_1	E-MSC	7000	2815	E-MSC	2.57143	5
AAATCCTGTTGTGAAGAAACTTACGAT_1	E-MSC	5940	2587	E-MSC	4.74747	3
AAATCCTGTTTGGTATGAGCTCCTTGA_1	E-MSC	3131	1667	E-MSC	4.50335	6
AACCGCCTCAATCCTGAAGATCTCTTA_1	E-MSC	2238	1244	E-MSC	3.84272	2
AACCGCCTCACCAGGTGTCGTACTACG_1	E-MSC	6096	2599	E-MSC	5.88911	3
AACCGCCTCATTAGGCATAAGGGAACT_1	E-MSC	3047	1466	E-MSC	2.78963	2
AACCGCCTCATTAGGCATACTGAATTC_1	E-MSC	8264	3336	E-MSC	3.12197	3
AACCGCCTCCAATTGATCACACCTTAG_1	E-MSC	2512	1063	E-MSC	3.5828	4
AACCGCCTCCACCCAAAGCAATACAAG_1	E-MSC	2598	1151	E-MSC	5.58122	2
AACCGCCTCCAGTGCCCGCAACGATCT_1	E-MSC	1673	945	E-MSC	4.00478	2
AACCGCCTCCCATGCACAGTTAGCCTA_1	E-MSC	3965	1796	E-MSC	5.34678	5
AACCGCCTCGACACTTAAGGTGAGTTA_1	E-MSC	3390	1558	E-MSC	5.16224	2
AACCGCCTCTCATCCTAAAAAGTCATT_1	E-MSC	4563	1970	E-MSC	4.33925	2
AACCGCCTCTTGGAGGTAACAAGTGCA_1	E-MSC	2468	1336	E-MSC	3.97083	5
AACGAGAAGAAACTGCGCAAATGGAGG_1	E-MSC	1436	834	E-MSC	7.38162	2
AACGAGAAGAATCCTGAAACGTGGGAG_1	E-MSC	2565	1374	E-MSC	3.50877	2
AACGAGAAGAGGCAGCTACAGGGAGGG_1	E-MSC	3612	1770	E-MSC	3.84828	2
AACGAGAAGAGGTTCGCTATGGGACTC_1	E-MSC	2113	1205	E-MSC	4.21202	6
AACGAGAAGCACAAAGGCAATGTATCG_1	E-MSC	3913	1993	E-MSC	4.98339	5
AACGAGAAGCAGCACTTCATCGAGTCT_1	E-MSC	2076	1318	E-MSC	9.82659	3
AACGAGAAGCAGCACTTCATGGTCCGT_1	E-MSC	2535	1340	E-MSC	11.6765	5
AACGAGAAGCCGTATCTATGTCTATCA_1	E-MSC	3406	1561	E-MSC	7.86847	2
AACGAGAAGGCCAATGTACAGGGAGGG_1	E-MSC	4495	1979	E-MSC	4.31591	2
AACGAGAAGGTGTGTCGAACTCCAGGG_1	E-MSC	2024	1174	E-MSC	3.65613	2
AACGAGAAGTAGTGACTACTATTAGCC_1	E-MSC	1954	1156	E-MSC	3.42886	2
AACGAGAAGTCATCCTAACGTCTAGGT_1	E-MSC	2883	1633	E-MSC	3.26049	6
AACGAGAAGTGTTCTCCAAAGGGTCAG_1	E-MSC	3712	1968	E-MSC	7.13901	5
AACTGTATTAAATAAATAAGCCTGGTT_1	E-MSC	3469	1755	E-MSC	5.01585	6
AACTGTATTAAGCTACTTAACAGAAAC_1	E-MSC	646	334	E-MSC	29.8762	0
AACTGTATTAATTATAACGTCTTGGCA_1	E-MSC	2708	1409	E-MSC	7.42245	3
AACTGTATTACGATGAATACGTGGGAG_1	E-MSC	1713	823	E-MSC	4.26153	2
AACTGTATTACGATGAATTCAGATTCA_1	E-MSC	2276	1223	E-MSC	5.27241	2
AACTGTATTACTGTTAGAATGGGACTC_1	E-MSC	1915	1120	E-MSC	4.64752	6
AACTGTATTACTTGATGATCTCACGGA_1	E-MSC	4218	1955	E-MSC	4.86012	2
AACTGTATTAGGTTCGCTTCAGATTCA_1	E-MSC	4907	2283	E-MSC	2.95496	5
AACTGTATTATCAACCGAAAAGTCATT_1	E-MSC	2754	1560	E-MSC	5.08351	6
AACTGTATTATCCTAGGAGCAACATTA_1	E-MSC	1678	1048	E-MSC	3.09893	2
AACTGTATTATTCATCGTTGCATAGTA_1	E-MSC	3662	1785	E-MSC	3.49536	5
AACTGTATTCAACAACGGAAATTACAG_1	E-MSC	2588	1500	E-MSC	3.01391	2
AACTGTATTCACCAGGTAAGTTGCATC_1	E-MSC	3442	1742	E-MSC	4.0093	6
AACTGTATTCACTTATGTACAAGTGCA_1	E-MSC	2204	1243	E-MSC	2.7677	2
AACTGTATTCAGAAATCGAAGTTTACG_1	E-MSC	857	557	E-MSC	12.8355	2
AACTGTATTCCGACAAGACTGTACGGA_1	E-MSC	2882	1486	E-MSC	7.11312	2
AACTGTATTCCGACAAGATGAAGCCAA_1	E-MSC	3722	1653	E-MSC	5.61526	5
AACTGTATTCTAGGTCCTCAACCTCCA_1	E-MSC	2262	1289	E-MSC	3.93457	2
AACTGTATTGCCAATGTAACAGGCTCC_1	E-MSC	5069	2330	E-MSC	2.86052	5
AACTGTATTTGTTCTCCACAAACGTGG_1	E-MSC	2779	1364	E-MSC	3.52645	2
AACTTCTCCAACCAAAGTTGAAGCCAA_1	E-MSC	1122	643	E-MSC	5.7041	2
AACTTCTCCAAGGACTATAAGGGAACT_1	E-MSC	4115	2064	E-MSC	3.74241	5
AACTTCTCCAATCAGTTTACGAACCAG_1	E-MSC	1222	875	E-MSC	4.74632	6
AACTTCTCCAGGCAGCTAAACAGAAAC_1	E-MSC	2255	1401	E-MSC	4.96674	6
AACTTCTCCCACCCAAAGGATGGTCCA_1	E-MSC	1956	1111	E-MSC	6.85072	2
AACTTCTCCCACTTATGTAGTTGCATC_1	E-MSC	2864	1371	E-MSC	5.30726	2
AACTTCTCCCCATGCACAAAGGGAACT_1	E-MSC	1351	915	E-MSC	4.73723	3
AACTTCTCCCCGACAAGACTCAAGACA_1	E-MSC	3614	1694	E-MSC	2.96071	2
AACTTCTCCCTCTCTCAAGATCAGCGA_1	E-MSC	1520	947	E-MSC	3.61842	2
AACTTCTCCCTTGCTTCACAAACGTGG_1	E-MSC	2500	1306	E-MSC	9.12	3
AACTTCTCCGATTCATCACAATAGGGT_1	E-MSC	5265	2222	E-MSC	6.95157	3
AACTTCTCCGCCAATGTAGATCTCTTA_1	E-MSC	2826	1579	E-MSC	4.954	6
AACTTCTCCGTGTGTCGACAAACGTGG_1	E-MSC	2369	1120	E-MSC	4.05234	2
AACTTCTCCTAGAACACACAAACGTGG_1	E-MSC	2491	1314	E-MSC	4.49619	2
AACTTCTCCTAGGGATACACAACTAGT_1	E-MSC	1774	1107	E-MSC	4.67869	6
AACTTCTCCTCGTTAGCAAATGTATCG_1	E-MSC	2213	1237	E-MSC	3.9765	2
AACTTCTCCTCGTTAGCACGTACTACG_1	E-MSC	2132	1311	E-MSC	3.56473	6
AAGACATGCAACTCATTGCAGGCATTT_1	E-MSC	1757	1041	E-MSC	2.56118	2
AAGACATGCAAGAGTAGATGTCTATCA_1	E-MSC	8336	2317	E-MSC	4.25864	4
AAGACATGCAGAGGACCAAAGCCTTCT_1	E-MSC	2111	1179	E-MSC	6.01611	5
AAGACATGCAGAGGACCACATAACGTT_1	E-MSC	1304	801	E-MSC	4.06442	2
AAGACATGCAGGATTCAACATGAATGA_1	E-MSC	6805	2197	E-MSC	3.77663	4
AAGACATGCATCCTAGGAGGCTACAGA_1	E-MSC	1739	1091	E-MSC	3.91029	2
AAGACATGCCAATTGATCAATTACCGG_1	E-MSC	2237	1218	E-MSC	3.75503	5
AAGACATGCCAGCACTTCGATGGTCCA_1	E-MSC	4433	2148	E-MSC	5.07557	5
AAGACATGCCAGCACTTCTGTATGCGA_1	E-MSC	2481	1438	E-MSC	5.48166	5
AAGACATGCCAGTGCCCGAAGTTTACG_1	E-MSC	3516	1682	E-MSC	3.52673	2
AAGACATGCCGTTCGGTACATAACGTT_1	E-MSC	2395	1284	E-MSC	5.1357	2
AAGACATGCGACACTTAACATAACGTT_1	E-MSC	4051	1963	E-MSC	4.44335	5
AAGACATGCGACCTTAGAACTCATACG_1	E-MSC	1612	888	E-MSC	5.76923	2
AAGACATGCGATGAACTGGAACGACAA_1	E-MSC	4334	2174	E-MSC	3.41486	6
AAGACATGCTATAGCCCTAATAAACAA_1	E-MSC	3341	1718	E-MSC	4.63933	2
AAGACATGCTGTTCTCCACATAACGTT_1	E-MSC	3114	1467	E-MSC	3.88568	2
AAGACATGCTTGCGTACATGTCTATCA_1	E-MSC	6849	2648	E-MSC	3.21215	2
AAGCTCAACAACCAAAGTCAATAGGGT_1	E-MSC	3103	1571	E-MSC	7.57332	2
AAGCTCAACAACCCTCGGGCTCCTTGA_1	E-MSC	2128	1194	E-MSC	4.08835	2
AAGCTCAACAACTCATTGCAACGATCT_1	E-MSC	5381	2324	E-MSC	3.56811	5
AAGCTCAACAACTCATTGGATCAGCGA_1	E-MSC	2184	1092	E-MSC	4.3956	2
AAGCTCAACAACTCATTGGGTGAGTTA_1	E-MSC	5161	2228	E-MSC	3.13893	2
AAGCTCAACACCAGGTGTACTCATACG_1	E-MSC	6371	2563	E-MSC	3.35897	2
AAGCTCAACACTGTTAGAGTAGAAGCA_1	E-MSC	4270	2012	E-MSC	3.6534	2
AAGCTCAACACTTGATGAGCAACATTA_1	E-MSC	2241	1231	E-MSC	4.64079	2
AAGCTCAACACTTTAACTCATAACGTT_1	E-MSC	1374	763	E-MSC	10.3348	2
AAGCTCAACAGATAGTTCAGTTGCATC_1	E-MSC	2802	1481	E-MSC	6.81656	2
AAGCTCAACAGATAGTTCCTATTAGCC_1	E-MSC	3019	1426	E-MSC	5.33289	2
AAGCTCAACAGGTTCGCTAATTACCGG_1	E-MSC	6374	2721	E-MSC	3.21619	5
AAGCTCAACATCCAACCGCTAGATAGA_1	E-MSC	3918	1634	E-MSC	7.27412	3
AAGCTCAACATTAGGCATAGTTGTTCT_1	E-MSC	1374	902	E-MSC	10.6987	6
AAGCTCAACCACAAAGGCACTTACGAT_1	E-MSC	3807	1828	E-MSC	7.43367	3
AAGCTCAACCACTCGAGAAACAACGCG_1	E-MSC	6599	2174	E-MSC	3.84907	4
AAGCTCAACCACTCGAGAGAACGACAA_1	E-MSC	3471	1980	E-MSC	4.66724	5
AAGCTCAACGGAGTCTAATCTCACGGA_1	E-MSC	2112	1074	E-MSC	4.54545	2
AAGCTCAACTACAGGATAACTGAATTC_1	E-MSC	2670	1550	E-MSC	2.13483	2
AAGCTCAACTAGGGATACAAGGGAACT_1	E-MSC	1854	998	E-MSC	4.20712	2
AAGCTCAACTCATCCTAAAAGGGTCAG_1	E-MSC	3362	1620	E-MSC	3.00416	2
AAGCTCAACTCATTGAGAACTACATAT_1	E-MSC	2229	1289	E-MSC	3.85823	2
AAGCTCAACTCGTTAGCAGATCTCTTA_1	E-MSC	2338	1201	E-MSC	4.83319	2
AAGCTCAACTTGCGTACAAAATGGAGG_1	E-MSC	2147	1118	E-MSC	4.61109	2
AAGCTCAACTTGCGTACACACGATCCG_1	E-MSC	5577	2086	E-MSC	3.2634	4
AAGCTCAACTTGGAGGTACTAAGCTTC_1	E-MSC	3037	1492	E-MSC	3.95127	2
AAGGCGATCAATTATAACATGGGACTC_1	E-MSC	6329	2870	E-MSC	4.83489	3
AAGGCGATCAGTGAAAGGCAACCTCCA_1	E-MSC	5000	2237	E-MSC	4.52	6
AAGGCGATCATCCAACCGAGTCTGTAC_1	E-MSC	1006	603	E-MSC	4.07555	2
AAGGCGATCCTCTCTCAAACTAGACCG_1	E-MSC	4076	1812	E-MSC	4.51423	5
AAGGCGATCGATGAACTGAAAGTCATT_1	E-MSC	2968	1526	E-MSC	3.73989	2
AAGGCGATCGTGTGTCGAGATCAGCGA_1	E-MSC	3816	1953	E-MSC	4.42872	6
AAGGCGATCTACTAGTCATCTCACGGA_1	E-MSC	4342	1982	E-MSC	2.55643	2
AAGGCGATCTAGGGATACGGCTACAGA_1	E-MSC	2343	1293	E-MSC	3.37175	2
AAGGCGATCTAGTGACTATCTACGACA_1	E-MSC	3853	1857	E-MSC	4.38619	2
AAGGCGATCTCATCCTAAACAGTAAAC_1	E-MSC	642	323	E-MSC	27.2586	0
AAGGCGATCTGTTCTCCACACGATCCG_1	E-MSC	6547	2677	E-MSC	3.39087	5
AAGTAACCCAAACGTACCACGCTGTTG_1	E-MSC	2210	1190	E-MSC	5.11312	5
AAGTAACCCAAACTGCGCACTAGACCG_1	E-MSC	4055	2064	E-MSC	5.45006	3
AAGTAACCCAAACTGCGCACTGAATTC_1	E-MSC	2766	1445	E-MSC	3.47072	6
AAGTAACCCAACCAAAGTTCTCACGGA_1	E-MSC	672	387	E-MSC	22.0238	0
AAGTAACCCAAGCTACTTAGCCGCAAG_1	E-MSC	2039	1178	E-MSC	3.4821	6
AAGTAACCCACAATATGGAATTCGGCG_1	E-MSC	2015	1259	E-MSC	3.77171	3
AAGTAACCCACCTGAGTCCACAAGTAT_1	E-MSC	2262	1152	E-MSC	3.40407	2
AAGTAACCCACGCGAAGCTCCTCAATA_1	E-MSC	1845	1157	E-MSC	3.46883	2
AAGTAACCCACTTCGAGCAGTTGTTCT_1	E-MSC	8577	2617	E-MSC	3.00804	4
AAGTAACCCAGAATGGAGTCTACGACA_1	E-MSC	2560	1409	E-MSC	4.0625	2
AAGTAACCCAGGCAGCTAAAATTACAG_1	E-MSC	4044	1779	E-MSC	4.22849	2
AAGTAACCCAGGGCTGGTCAGCCTGGC_1	E-MSC	2255	1255	E-MSC	5.27716	2
AAGTAACCCCAATTGATCACTAGACCG_1	E-MSC	2295	1292	E-MSC	4.88017	2
AAGTAACCCCACCTACCCCTATCATGA_1	E-MSC	5353	2344	E-MSC	3.17579	2
AAGTAACCCCACTCGAGAACTCATACG_1	E-MSC	9396	3450	E-MSC	5.87484	3
AAGTAACCCCAGTGCCCGCAACGATCT_1	E-MSC	3838	1548	E-MSC	4.9505	2
AAGTAACCCGATTCATCACTATTAGCC_1	E-MSC	7053	2972	E-MSC	2.11258	5
AAGTAACCCGATTCATCACTCAAGACA_1	E-MSC	3205	1737	E-MSC	6.64587	5
AAGTAACCCGCATGGCTATGTCTATCA_1	E-MSC	1557	925	E-MSC	2.76172	2
AAGTAACCCGCCAATGTATCTCGGTTA_1	E-MSC	7732	2543	E-MSC	3.62131	4
AAGTAACCCGTGTGTCGAGATCTCTTA_1	E-MSC	4151	1692	E-MSC	5.95037	4
AAGTAACCCTACTAGTCAGCTATGGAA_1	E-MSC	3182	1611	E-MSC	4.68259	2
AAGTAACCCTAGAACACACAATACAAG_1	E-MSC	2542	1477	E-MSC	3.4225	6
AATATTGGGAAATAAATAACAGTAAAC_1	E-MSC	5119	2354	E-MSC	3.06701	5
AATATTGGGAACCCTCGGAAAGTCATT_1	E-MSC	2711	1231	E-MSC	9.4799	2
AATATTGGGAACCCTCGGACTGAATTC_1	E-MSC	2760	1410	E-MSC	5.57971	2
AATATTGGGACGCGAAGCAACATCCAT_1	E-MSC	8736	3205	E-MSC	3.59432	2
AATATTGGGAGATAGTTCACAAGTGCA_1	E-MSC	4125	1500	E-MSC	8.55758	4
AATATTGGGAGGAGGCGCAAATTACAG_1	E-MSC	3338	1697	E-MSC	2.90593	2
AATATTGGGAGTGAAAGGTGTCTATCA_1	E-MSC	3969	1890	E-MSC	3.1746	5
AATATTGGGATCCAACCGATATTGTAA_1	E-MSC	1390	775	E-MSC	4.53237	2
AATATTGGGATCCAACCGGAACGACAA_1	E-MSC	7317	3075	E-MSC	3.8267	5
AATATTGGGATGAGTTACCTATTAGCC_1	E-MSC	3134	1674	E-MSC	2.96745	6
AATATTGGGCAATTGATCACGCTGTTG_1	E-MSC	2910	1515	E-MSC	3.71134	2
AATATTGGGCACTTATGTAACATCCAT_1	E-MSC	5589	1826	E-MSC	2.326	4
AATATTGGGCAGCACTTCCACAAGTAT_1	E-MSC	3452	1813	E-MSC	3.99768	6
AATATTGGGCGCTAAGCAAATTACCGG_1	E-MSC	3006	1704	E-MSC	3.06055	2
AATATTGGGCGTTCGGTAACATTCGGC_1	E-MSC	7288	3011	E-MSC	2.3326	5
AATATTGGGCTAGGTCCTGCTCCTTGA_1	E-MSC	2130	1132	E-MSC	3.94366	2
AATATTGGGGAGTGCGAAAGCTATGTG_1	E-MSC	1273	806	E-MSC	11.5475	5
AATATTGGGGGAATGATAAGTTGCATC_1	E-MSC	3569	1788	E-MSC	4.65116	3
AATATTGGGTAGTCTTGATGTCTATCA_1	E-MSC	3758	1554	E-MSC	3.51251	2
AATATTGGGTGTTCTCCAAATGTATCG_1	E-MSC	3157	1561	E-MSC	3.26259	2
AATATTGGGTTGGTATGAAGTTGTTCT_1	E-MSC	2859	1585	E-MSC	5.42148	2
AATCGAATGAACCAAAGTGCTATGGAA_1	E-MSC	3372	1577	E-MSC	2.99526	2
AATCGAATGACCAGGTGTAGTCTGTAC_1	E-MSC	2436	1047	E-MSC	5.78818	2
AATCGAATGAGATAGTTCCACGATCCG_1	E-MSC	2168	1279	E-MSC	4.33579	3
AATCGAATGAGCTGCCGTAAGGCCGCA_1	E-MSC	2565	1218	E-MSC	5.10721	2
AATCGAATGCACCAGGTAAAAGAGGCC_1	E-MSC	2663	1333	E-MSC	6.68419	3
AATCGAATGCAGAAATCGTCTCACGGA_1	E-MSC	2470	1371	E-MSC	5.02024	2
AATCGAATGCCATGCACACTATCATGA_1	E-MSC	3085	1730	E-MSC	3.98703	5
AATCGAATGGATTCATCAGTAGAAGCA_1	E-MSC	4775	2277	E-MSC	4.56545	5
AATCGAATGGTGCAGTAACATAGGTCA_1	E-MSC	4020	1283	E-MSC	4.70149	4
AATCGAATGTAGTGACTATCCTCAATA_1	E-MSC	4847	2038	E-MSC	3.89932	2
AATCGAATGTCATTGAGAGTAGAAGCA_1	E-MSC	6745	2382	E-MSC	2.62417	5
AATCGAATGTGTGAAGAACTACATGCG_1	E-MSC	3345	1595	E-MSC	6.30792	2
AATCGAATGTGTGAAGAACTATTAGCC_1	E-MSC	2644	1425	E-MSC	6.46747	3
AATCGAATGTTCCATTGAAACAGAAAC_1	E-MSC	3244	1675	E-MSC	5.73366	2
AATCGAATGTTGGAGGTAAAAGTCATT_1	E-MSC	3148	1644	E-MSC	7.78272	3
ACAAGGATCAAGGACTATAACGTGTGA_1	E-MSC	2553	1132	E-MSC	10.5758	3
ACAAGGATCACCAGGTGTTGCATAGTA_1	E-MSC	5907	2558	E-MSC	4.14762	5
ACAAGGATCACTGTTAGAATGGGACTC_1	E-MSC	4842	2117	E-MSC	11.3383	3
ACAAGGATCAGATAGTTCACGAACCAG_1	E-MSC	3128	1462	E-MSC	3.48465	2
ACAAGGATCAGCTGCCGTACAAGTGCA_1	E-MSC	4634	2089	E-MSC	3.53906	2
ACAAGGATCATCAACCGACAATAGGGT_1	E-MSC	4815	2286	E-MSC	4.54829	6
ACAAGGATCATCCTAGGATGTATGCGA_1	E-MSC	3546	1427	E-MSC	4.51213	2
ACAAGGATCCACAAAGGCCGTACTACG_1	E-MSC	3150	1445	E-MSC	4.19048	2
ACAAGGATCCGCTAAGCAAAAGAGGCC_1	E-MSC	2007	994	E-MSC	5.33134	2
ACAAGGATCGATGAACTGCTGTACGGA_1	E-MSC	4639	2108	E-MSC	4.18194	2
ACAAGGATCGATTCATCAAAGTTTACG_1	E-MSC	4231	1772	E-MSC	2.71803	2
ACAAGGATCGGAGTCTAAACATTCGGC_1	E-MSC	2353	1234	E-MSC	4.71738	2
ACACACAAAAACCAAAGTACAACTAGT_1	E-MSC	3754	1880	E-MSC	4.60842	5
ACACACAAAAAGGACTATACTCCAGGG_1	E-MSC	2829	1492	E-MSC	5.33758	2
ACACACAAAAATCCTGAACAGCCTGGC_1	E-MSC	5836	2465	E-MSC	3.70117	2
ACACACAAAACCAAAATGCAGCCTGGC_1	E-MSC	3261	1694	E-MSC	4.2625	2
ACACACAAAACTTCGAGCCAATACAAG_1	E-MSC	3783	1861	E-MSC	4.91673	2
ACACACAAAACTTTAACTTGTATGCGA_1	E-MSC	4932	2476	E-MSC	4.0957	2
ACACACAAAAGCTGCCGTGGCACAACA_1	E-MSC	2265	1096	E-MSC	5.82781	2
ACACACAAAAGGAGGCGCGATGGTCCA_1	E-MSC	1718	1066	E-MSC	5.06403	6
ACACACAAAAGTGAAAGGGGTTGGACA_1	E-MSC	1374	865	E-MSC	2.62009	2
ACACACAAAATCCAACCGCAACCTCCA_1	E-MSC	2907	1534	E-MSC	3.92157	2
ACACACAAACACTTATGTAACGTGTGA_1	E-MSC	2588	1412	E-MSC	4.59815	2
ACACACAAACGCTAAGCAGGTTGGACA_1	E-MSC	3529	1719	E-MSC	3.76877	2
ACACACAAACTCTCTCAAAACAGAAAC_1	E-MSC	1967	1144	E-MSC	0	2
ACACACAAACTCTCTCAAAATTACCGG_1	E-MSC	2049	1062	E-MSC	4.19717	2
ACACACAAAGCCTGTTCACGTACTACG_1	E-MSC	3111	1614	E-MSC	5.68949	6
ACACACAAAGCCTGTTCAGGCTACAGA_1	E-MSC	1631	990	E-MSC	5.70202	3
ACACACAAATAGTCTTGAGGCTACAGA_1	E-MSC	1871	1124	E-MSC	8.124	3
ACACGAGATAATCAGTTTCAAGTAGAA_1	E-MSC	2366	1060	E-MSC	4.56467	2
ACACGAGATACAGTGGTACGTACTACG_1	E-MSC	3219	1534	E-MSC	3.63467	2
ACACGAGATACCAAAATGAAGTTTACG_1	E-MSC	3175	1645	E-MSC	5.48031	2
ACACGAGATACCTGAGTCTTCAGCTCA_1	E-MSC	4431	2168	E-MSC	3.47551	2
ACACGAGATACTTGATGACAGGGAGGG_1	E-MSC	3864	1541	E-MSC	2.58799	2
ACACGAGATAGGTTCGCTTGTCTATCA_1	E-MSC	3785	1881	E-MSC	2.64201	2
ACACGAGATAGTGTTGTCCAAGTTTCC_1	E-MSC	1706	810	E-MSC	3.10668	2
ACACGAGATCAATTGATCCATGAATGA_1	E-MSC	1713	1051	E-MSC	5.31232	2
ACACGAGATCAGTGCCCGGGTGAGTTA_1	E-MSC	2641	1388	E-MSC	5.45248	2
ACACGAGATGACCTTAGACTATCATGA_1	E-MSC	1337	779	E-MSC	5.90875	2
ACACGAGATGCCAATGTAAATGTATCG_1	E-MSC	1489	911	E-MSC	3.76091	3
ACACGAGATGGAGTCTAACAAGTTTCC_1	E-MSC	1399	890	E-MSC	10.2931	3
ACACGAGATTACAGGATAAGTTGTTCT_1	E-MSC	2915	1419	E-MSC	3.56775	2
ACACGAGATTTGGAGGTATACTTCGGA_1	E-MSC	2591	1379	E-MSC	11.154	3
ACACGCCGGAACCCTCGGACTCATACG_1	E-MSC	3016	1653	E-MSC	6.8634	6
ACACGCCGGAATCAGTTTACTCATACG_1	E-MSC	2484	1329	E-MSC	4.71014	6
ACACGCCGGACAGTGGTACTAAGCTTC_1	E-MSC	4773	2277	E-MSC	5.86633	3
ACACGCCGGACCTGAGTCCAATACAAG_1	E-MSC	3041	1708	E-MSC	5.09701	6
ACACGCCGGACGCGAAGCTCTCGGTTA_1	E-MSC	3426	1453	E-MSC	2.83129	2
ACACGCCGGACTGTTAGATCTACGACA_1	E-MSC	7552	3068	E-MSC	2.38347	5
ACACGCCGGAGAATGGAGCAGCCTGGC_1	E-MSC	2260	1189	E-MSC	6.50442	2
ACACGCCGGAGAATGGAGCTAGATAGA_1	E-MSC	4274	2044	E-MSC	3.88395	2
ACACGCCGGAGTGAAAGGTCTCGGTTA_1	E-MSC	2887	1285	E-MSC	3.32525	2
ACACGCCGGCAACAACGGCACGATCCG_1	E-MSC	3137	1719	E-MSC	4.08033	2
ACACGCCGGCTTGCTTCAAAAGTCATT_1	E-MSC	9119	3352	E-MSC	3.82717	5
ACACGCCGGGCTAACTCAACATTCGGC_1	E-MSC	1241	632	E-MSC	4.99597	2
ACACGCCGGGGAATGATAGGTGAGTTA_1	E-MSC	5375	2095	E-MSC	5.17209	2
ACACGCCGGTTCCATTGAGATCTCTTA_1	E-MSC	2985	1685	E-MSC	8.30821	5
ACAGTTCCGAAACTGCGCACACCTTAG_1	E-MSC	6328	2294	E-MSC	3.71365	4
ACAGTTCCGAACCCTCGGAAGCCTTCT_1	E-MSC	1355	579	E-MSC	25.0923	0
ACAGTTCCGAATTATAACCAGCCTGGC_1	E-MSC	2917	1409	E-MSC	5.14227	2
ACAGTTCCGAATTATAACCTATTAGCC_1	E-MSC	4445	1808	E-MSC	3.32958	2
ACAGTTCCGACGACCACCCATAGGTCA_1	E-MSC	1664	946	E-MSC	6.97115	5
ACAGTTCCGACTATCCTCCAGGCATTT_1	E-MSC	3871	1881	E-MSC	14.3115	3
ACAGTTCCGAGCTGCCGTAAGGGAACT_1	E-MSC	3664	1768	E-MSC	3.73908	5
ACAGTTCCGATGAGTTACCTATCATGA_1	E-MSC	5311	2153	E-MSC	3.16325	2
ACAGTTCCGATTCATCGTACTGAATTC_1	E-MSC	4094	1816	E-MSC	4.64094	5
ACAGTTCCGCACCTACCCCTATTAGCC_1	E-MSC	5477	2469	E-MSC	4.49151	3
ACAGTTCCGCACTCGAGAACGCTGTTG_1	E-MSC	3206	1851	E-MSC	4.70992	5
ACAGTTCCGGCCAATGTAACTTACGAT_1	E-MSC	1781	993	E-MSC	4.60415	2
ACAGTTCCGTTGCGTACAAACAACGCG_1	E-MSC	653	417	E-MSC	21.7458	0
ACATAAGCGAGAATGGAGATGGTCCGT_1	E-MSC	4442	2081	E-MSC	3.06168	5
ACATAAGCGAGAGGACCAGATCAGCGA_1	E-MSC	928	632	E-MSC	5.06466	4
ACATAAGCGAGGGCTGGTACTGAATTC_1	E-MSC	2639	1428	E-MSC	6.51762	6
ACATAAGCGATTAGGCATTACTTCGGA_1	E-MSC	2720	1496	E-MSC	5.33088	5
ACATAAGCGCAAGACCTAACTTACGAT_1	E-MSC	1397	882	E-MSC	12.3121	3
ACATAAGCGCACAAAGGCAGTAATTAG_1	E-MSC	2144	1067	E-MSC	5.92351	2
ACATAAGCGCACTCGAGAGAACGACAA_1	E-MSC	2814	1315	E-MSC	3.87349	2
ACATAAGCGCAGAAATCGCTAGATAGA_1	E-MSC	4027	1501	E-MSC	3.47653	2
ACATAAGCGGACACTTAATCCGTCTTA_1	E-MSC	7863	2505	E-MSC	3.84077	4
ACATAAGCGGAGTGCGAAAAATGGAGG_1	E-MSC	2157	1255	E-MSC	3.29161	2
ACATAAGCGGAGTGCGAAATCGAGTCT_1	E-MSC	3253	1491	E-MSC	3.6889	2
ACATAAGCGGTACATCTACTATCATGA_1	E-MSC	3931	1735	E-MSC	3.10354	2
ACATAAGCGTAGGGATACTGTATGCGA_1	E-MSC	2010	1125	E-MSC	4.02985	2
ACATAAGCGTAGTGACTACAATACAAG_1	E-MSC	5674	2412	E-MSC	3.29573	5
ACATAAGCGTATAGCCCTCTGTACGGA_1	E-MSC	4095	1931	E-MSC	4.42002	6
ACATAAGCGTCATCCTAACAATAGGGT_1	E-MSC	2427	1341	E-MSC	7.21055	3
ACATAAGCGTCGTTAGCAACGCTGTTG_1	E-MSC	1354	745	E-MSC	3.91433	2
ACATAAGCGTTGGTATGAGTCTTGGCA_1	E-MSC	1175	747	E-MSC	10.383	2
ACCAAGGACACAATATGGAATAAACAA_1	E-MSC	2926	1580	E-MSC	7.89474	3
ACCAAGGACACCAGGTGTCACAAGTAT_1	E-MSC	3535	1549	E-MSC	3.84724	2
ACCAAGGACACCAGGTGTCAGGCATTT_1	E-MSC	2694	1383	E-MSC	2.8582	2
ACCAAGGACACTGTTAGAACAGTAAAC_1	E-MSC	1454	946	E-MSC	2.81981	2
ACCAAGGACACTTGATGAACTCATACG_1	E-MSC	3705	1868	E-MSC	5.20918	2
ACCAAGGACAGAATGGAGAAATGGAGG_1	E-MSC	784	461	E-MSC	23.9796	0
ACCAAGGACAGGATTCAATCAGATTCA_1	E-MSC	5481	2368	E-MSC	4.37876	2
ACCAAGGACAGGGCTGGTCAGCCTGGC_1	E-MSC	2353	1467	E-MSC	5.01487	5
ACCAAGGACATCCAACCGGATCTCTTA_1	E-MSC	3414	1852	E-MSC	6.76626	3
ACCAAGGACATTAGGCATTGTATGCGA_1	E-MSC	3147	1539	E-MSC	6.38704	2
ACCAAGGACCACTCGAGAAAATTACAG_1	E-MSC	2773	1365	E-MSC	3.38983	2
ACCAAGGACCAGCACTTCACTGAATTC_1	E-MSC	4425	1888	E-MSC	4.0904	2
ACCAAGGACCGCTAAGCAACAAACTTT_1	E-MSC	6083	2615	E-MSC	4.78382	3
ACCAAGGACTTCCATTGACAAGTTTCC_1	E-MSC	1226	765	E-MSC	3.34421	2
ACCAAGGACTTGCGTACAAATTCGGCG_1	E-MSC	1519	962	E-MSC	7.96577	2
ACCCTGACCAAACTGCGCTGTCTATCA_1	E-MSC	10364	3283	E-MSC	3.26129	0
ACCCTGACCAACCAAAGTGATCTCTTA_1	E-MSC	1349	795	E-MSC	5.6338	2
ACCCTGACCAATCAGTTTCTCAAGACA_1	E-MSC	2032	1232	E-MSC	6.84055	3
ACCCTGACCAATCCTGAAAGTCTGTAC_1	E-MSC	1754	1165	E-MSC	4.21893	3
ACCCTGACCAGCGACACCACTAGACCG_1	E-MSC	7669	3195	E-MSC	2.89477	5
ACCCTGACCAGGATTCAAAGTTGCATC_1	E-MSC	4807	2152	E-MSC	4.70148	2
ACCCTGACCCACCTACCCACTCCAGGG_1	E-MSC	6145	2514	E-MSC	3.09194	5
ACCCTGACCCACTCGAGAAATAAACAA_1	E-MSC	1298	909	E-MSC	3.698	3
ACCCTGACCCACTCGAGAACGCTGTTG_1	E-MSC	3029	1505	E-MSC	5.61241	4
ACCCTGACCCGCTAAGCAAGTCTGTAC_1	E-MSC	2183	1144	E-MSC	4.58085	2
ACCCTGACCGACCTTAGAGATCAGCGA_1	E-MSC	3263	1813	E-MSC	4.22924	6
ACCCTGACCGTACATCTAAAGGGAACT_1	E-MSC	2337	1397	E-MSC	5.77664	6
ACCGGATAGAAACGTACCATGGTCCGT_1	E-MSC	5706	2477	E-MSC	3.0319	2
ACCGGATAGAACTCATTGGCTCCTTGA_1	E-MSC	4791	2107	E-MSC	4.98852	5
ACCGGATAGAGTGAAAGGAGTAATTAG_1	E-MSC	1850	1055	E-MSC	4.16216	2
ACCGGATAGATCAACCGAAAAGTCATT_1	E-MSC	4033	2004	E-MSC	4.09125	6
ACCGGATAGATTACCAAGCAGCCTGGC_1	E-MSC	5638	2588	E-MSC	2.62504	5
ACCGGATAGATTAGGCATACTCCAGGG_1	E-MSC	7523	2539	E-MSC	4.20045	4
ACCGGATAGCACCCAAAGACAAGTGCA_1	E-MSC	2517	1307	E-MSC	3.13866	2
ACCGGATAGCAGAAATCGAACAGAAAC_1	E-MSC	3819	2019	E-MSC	3.69207	6
ACCGGATAGCCGTATCTAACACCTTAG_1	E-MSC	7545	2926	E-MSC	2.65076	2
ACCGGATAGCTAGGTCCTTCTACGACA_1	E-MSC	5436	2038	E-MSC	2.92494	4
ACCGGATAGGCATGGCTAACTCATACG_1	E-MSC	2657	1406	E-MSC	3.46255	6
ACCGGATAGGCATGGCTAGGCTACAGA_1	E-MSC	3200	1514	E-MSC	3.84375	2
ACCGGATAGGCCTGTTCACTGTACGGA_1	E-MSC	3079	1677	E-MSC	3.24781	6
ACCGGATAGTAGAACACAAACGTGTGA_1	E-MSC	1638	952	E-MSC	5.12821	2
ACCGGATAGTAGTGACTACAACGATCT_1	E-MSC	3176	1656	E-MSC	4.03023	5
ACCGGATAGTGACAGACAACGAACCAG_1	E-MSC	2858	1458	E-MSC	2.90413	5
ACCGGATAGTGACAGACATACTTCGGA_1	E-MSC	2461	1321	E-MSC	4.59163	2
ACCTTGCGGAACCCTCGGAACATCCAT_1	E-MSC	3606	1795	E-MSC	3.54964	6
ACCTTGCGGAACCCTCGGACGCTGTTG_1	E-MSC	6515	2600	E-MSC	3.33078	5
ACCTTGCGGAAGAGTAGAATGGGACTC_1	E-MSC	4030	1793	E-MSC	2.72953	2
ACCTTGCGGAAGCTACTTAAGGGTCAG_1	E-MSC	1672	901	E-MSC	4.42584	2
ACCTTGCGGAAGCTACTTCACGATCCG_1	E-MSC	5452	2092	E-MSC	3.44828	4
ACCTTGCGGAATCAGTTTAGTCTGTAC_1	E-MSC	2159	1259	E-MSC	5.41918	6
ACCTTGCGGACGATGAATGGTGAGTTA_1	E-MSC	2690	1432	E-MSC	4.64684	5
ACCTTGCGGAGCGACACCAGCCGCAAG_1	E-MSC	4792	2067	E-MSC	2.90067	5
ACCTTGCGGAGCTGCCGTACGAACCAG_1	E-MSC	2598	1260	E-MSC	4.73441	2
ACCTTGCGGATCCAACCGCTAGATAGA_1	E-MSC	3812	1730	E-MSC	4.51207	2
ACCTTGCGGATTAGGCATCATAACGTT_1	E-MSC	7565	2330	E-MSC	3.67482	4
ACCTTGCGGCAACAACGGACAACTAGT_1	E-MSC	3376	1582	E-MSC	5.59834	2
ACCTTGCGGCAGAAATCGACTAGACCG_1	E-MSC	2864	1598	E-MSC	6.31983	3
ACCTTGCGGCCGTATCTAGGCACAACA_1	E-MSC	3011	1619	E-MSC	6.74195	2
ACCTTGCGGCGCTAAGCAGGCTACAGA_1	E-MSC	2378	1241	E-MSC	3.11186	2
ACCTTGCGGGCATGGCTACTAAGCTTC_1	E-MSC	3419	1659	E-MSC	5.96666	6
ACCTTGCGGGCCTGTTCAACATTCGGC_1	E-MSC	5466	2361	E-MSC	3.65898	5
ACCTTGCGGTATAGCCCTTCTCGGTTA_1	E-MSC	5499	2242	E-MSC	3.92799	2
ACCTTGCGGTGACAGACATGCATAGTA_1	E-MSC	1153	741	E-MSC	8.67303	3
ACCTTGCGGTTGCGTACATCTCACGGA_1	E-MSC	2881	1527	E-MSC	8.22631	2
ACGAAAGGTAAACGTACCCACGATCCG_1	E-MSC	2301	1300	E-MSC	3.82442	2
ACGAAAGGTAACCAAAGTTGAAGCCAA_1	E-MSC	3089	1587	E-MSC	5.82713	5
ACGAAAGGTAATTATAACCTATTAGCC_1	E-MSC	1267	333	E-MSC	1.57853	4
ACGAAAGGTAGAGGACCAAAAGAGGCC_1	E-MSC	1761	900	E-MSC	4.4293	4
ACGAAAGGTAGGATTCAAAATTACCGG_1	E-MSC	7794	3033	E-MSC	3.19477	3
ACGAAAGGTAGTGTTGTCCTGTACGGA_1	E-MSC	9851	3496	E-MSC	3.85748	1
ACGAAAGGTATCCAACCGCTAAGCTTC_1	E-MSC	2364	1066	E-MSC	11.6328	2
ACGAAAGGTCACTTATGTTCTACGACA_1	E-MSC	4021	1793	E-MSC	5.3718	2
ACGAAAGGTCAGTGCCCGCTATCATGA_1	E-MSC	3501	1470	E-MSC	5.34133	2
ACGAAAGGTCGTTCGGTATACTTCGGA_1	E-MSC	2707	1533	E-MSC	3.69413	2
ACGAAAGGTCTTGCTTCAACTAGACCG_1	E-MSC	3475	1786	E-MSC	5.20863	3
ACGAAAGGTGAGTGCGAAACTCCAGGG_1	E-MSC	1681	1003	E-MSC	9.87507	3
ACGAAAGGTGCCAATGTACTATTAGCC_1	E-MSC	1183	723	E-MSC	7.01606	2
ACGAAAGGTGGAGTCTAAATCGAGTCT_1	E-MSC	1444	797	E-MSC	5.33241	2
ACGAAAGGTTACAGGATAACAGGCTCC_1	E-MSC	3325	1443	E-MSC	2.70677	2
ACGAAAGGTTAGTCTTGAAAATGGAGG_1	E-MSC	6867	2709	E-MSC	5.41721	5
ACGAAAGGTTATAGCCCTCTGTACGGA_1	E-MSC	5514	2166	E-MSC	5.15053	3
ACGAAAGGTTCATTGAGAGATCTCTTA_1	E-MSC	3824	1897	E-MSC	2.48431	2
ACGAAAGGTTTGGTATGAAGTTGTTCT_1	E-MSC	5819	2393	E-MSC	4.7259	2
ACGCAATCAAAATAAATAAACGTGTGA_1	E-MSC	1144	666	E-MSC	7.16783	2
ACGCAATCAACAGTGGTACTCAAGACA_1	E-MSC	3592	1826	E-MSC	4.78842	2
ACGCAATCAACCTGAGTCAGTAATTAG_1	E-MSC	10376	3478	E-MSC	3.09368	0
ACGCAATCAACTTTAACTAGTCTGTAC_1	E-MSC	4605	2232	E-MSC	4.1911	3
ACGCAATCAAGGAGGCGCAACAGAAAC_1	E-MSC	1856	969	E-MSC	3.66379	2
ACGCAATCAATTAGGCATAAGTTTACG_1	E-MSC	4965	2154	E-MSC	4.53172	2
ACGCAATCACGCTAAGCAGAACGACAA_1	E-MSC	9666	2757	E-MSC	3.07263	4
ACGCAATCACTTGCTTCACTACATGCG_1	E-MSC	2555	1317	E-MSC	6.37965	2
ACGCAATCAGCTAACTCAATATTGTAA_1	E-MSC	5899	2529	E-MSC	4.27191	5
ACGCAATCAGTGCAGTAAGAACGACAA_1	E-MSC	2548	1120	E-MSC	6.00471	4
ACGCAATCATACAGGATAAAGGGAACT_1	E-MSC	2179	1159	E-MSC	4.45158	2
ACGCAATCATACAGGATATACTTCGGA_1	E-MSC	2176	1140	E-MSC	4.54963	2
ACGCAATCATCATTGAGACTATCATGA_1	E-MSC	6265	1800	E-MSC	4.5012	3
ACGGATATTAAACTGCGCCATGAATGA_1	E-MSC	4169	1844	E-MSC	9.40273	2
ACGGATATTAGGCAGCTAAAGGCCGCA_1	E-MSC	2706	1318	E-MSC	4.65632	2
ACGGATATTAGGCAGCTAACTACATAT_1	E-MSC	1737	1022	E-MSC	3.79965	2
ACGGATATTATTACCAAGAATTACCGG_1	E-MSC	1230	706	E-MSC	6.26016	2
ACGGATATTCAATTGATCCAATACAAG_1	E-MSC	3193	1374	E-MSC	3.47635	2
ACGGATATTCACTCGAGAAACGTGTGA_1	E-MSC	2000	1104	E-MSC	4.65	2
ACGGATATTCACTCGAGACAACGATCT_1	E-MSC	3282	1488	E-MSC	5.45399	2
ACGGATATTCAGTGCCCGACTCATACG_1	E-MSC	1016	687	E-MSC	3.05118	6
ACGGATATTCTAGGTCCTGGCTACAGA_1	E-MSC	2597	1196	E-MSC	3.8891	2
ACGGATATTCTTGCTTCAACGCTGTTG_1	E-MSC	2730	1469	E-MSC	4.57875	2
ACGGATATTGGAATGATAAAATTACAG_1	E-MSC	8352	2542	E-MSC	3.49617	4
ACGGATATTTGACAGACAAAAGAGGCC_1	E-MSC	2463	1198	E-MSC	3.65408	2
ACGGATATTTTGGAGGTAATGGGACTC_1	E-MSC	1999	1106	E-MSC	3.75188	2
AGAACTTCCACCAAAATGCAGGCATTT_1	E-MSC	1737	983	E-MSC	3.39666	2
AGAACTTCCACCAGGTGTAATGTATCG_1	E-MSC	6933	2719	E-MSC	4.48579	0
AGAACTTCCACTTGATGACAAGTTTCC_1	E-MSC	4614	2089	E-MSC	2.53576	5
AGAACTTCCACTTTAACTGATCAGCGA_1	E-MSC	2544	1139	E-MSC	3.22327	2
AGAACTTCCAGATAGTTCAAAGTCATT_1	E-MSC	2002	830	E-MSC	8.39161	2
AGAACTTCCAGATAGTTCAAATGGAGG_1	E-MSC	4609	2193	E-MSC	3.55826	2
AGAACTTCCAGATAGTTCTGTCTATCA_1	E-MSC	1896	1036	E-MSC	5.01055	2
AGAACTTCCATCCTAGGAAACAGAAAC_1	E-MSC	4857	2126	E-MSC	4.2413	5
AGAACTTCCCAGTGCCCGGATCAGCGA_1	E-MSC	3615	1580	E-MSC	2.84924	2
AGAACTTCCCCATGCACATGCATAGTA_1	E-MSC	1667	913	E-MSC	3.11938	2
AGAACTTCCCCGACAAGATCCGTCTTA_1	E-MSC	2518	1239	E-MSC	3.57427	2
AGAACTTCCGACCTTAGAAAGGGAACT_1	E-MSC	3037	1662	E-MSC	3.95127	6
AGAACTTCCTACAGGATACTAAGCTTC_1	E-MSC	1917	980	E-MSC	9.80699	5
AGAACTTCCTTGGTATGACATAACGTT_1	E-MSC	1779	1094	E-MSC	3.93479	2
AGAAGCACTAACCCTCGGCAAGTAGAA_1	E-MSC	3037	1658	E-MSC	2.96345	2
AGAAGCACTAACCCTCGGTCAGATTCA_1	E-MSC	2971	1335	E-MSC	3.73612	2
AGAAGCACTAAGAGTAGAAAGGCCGCA_1	E-MSC	3141	1536	E-MSC	4.55269	2
AGAAGCACTAAGGACTATATATTGTAA_1	E-MSC	951	558	E-MSC	16.7192	2
AGAAGCACTAATCCTGAAAAATTACAG_1	E-MSC	3234	1431	E-MSC	3.98887	2
AGAAGCACTAATCCTGAAAGTAATTAG_1	E-MSC	3551	1712	E-MSC	2.95691	5
AGAAGCACTAATTATAACTCTCGGTTA_1	E-MSC	2667	1257	E-MSC	5.02437	2
AGAAGCACTACACATGTCAGCCGCAAG_1	E-MSC	4251	1897	E-MSC	2.75229	5
AGAAGCACTACTTCGAGCACGAACCAG_1	E-MSC	1489	851	E-MSC	11.1484	2
AGAAGCACTACTTCGAGCGATCAGCGA_1	E-MSC	3823	1601	E-MSC	3.60973	2
AGAAGCACTATCAACCGAAAGGCCGCA_1	E-MSC	4342	1824	E-MSC	2.92492	2
AGAAGCACTATTCATCGTCGTACTACG_1	E-MSC	2855	1609	E-MSC	4.23818	6
AGAAGCACTCAAGACCTAAGCTATGTG_1	E-MSC	3058	1659	E-MSC	4.64356	2
AGAAGCACTCCATGCACAATATTGTAA_1	E-MSC	2866	1411	E-MSC	4.32659	2
AGAAGCACTGACACTTAAGATAGAGGA_1	E-MSC	3402	1336	E-MSC	3.29218	2
AGAAGCACTGCCTGTTCAGATAGAGGA_1	E-MSC	2799	1337	E-MSC	4.07288	2
AGAGAAGTTAAGAGTAGAAAGGGTCAG_1	E-MSC	1870	1111	E-MSC	6.09626	2
AGAGAAGTTACCAGGTGTAAGTTTACG_1	E-MSC	1343	856	E-MSC	9.30752	5
AGAGAAGTTAGTGAAAGGGATCAGCGA_1	E-MSC	3442	1583	E-MSC	3.63161	2
AGAGAAGTTATCAACCGAACATTCGGC_1	E-MSC	3253	1624	E-MSC	4.08853	2
AGAGAAGTTATTACCAAGTCTCGGTTA_1	E-MSC	4477	2232	E-MSC	5.31606	6
AGAGAAGTTGATGAACTGACGTGGGAG_1	E-MSC	5439	2311	E-MSC	5.51572	3
AGAGAAGTTTACAGGATAGGTTGGACA_1	E-MSC	4290	1904	E-MSC	4.70862	2
AGAGAAGTTTGTTCTCCAGATGGTCCA_1	E-MSC	2613	1500	E-MSC	5.05166	3
AGAGCTATGAAGAGTAGACAATACAAG_1	E-MSC	10359	2897	E-MSC	3.55247	4
AGAGCTATGAAGAGTAGATCCTCAATA_1	E-MSC	5276	1982	E-MSC	3.16528	2
AGAGCTATGAATCAGTTTAAGGGTCAG_1	E-MSC	4020	1946	E-MSC	6.74129	3
AGAGCTATGACCTGAGTCGCTCCTTGA_1	E-MSC	2565	1333	E-MSC	4.21053	2
AGAGCTATGAGATAGTTCCAAGTTTCC_1	E-MSC	2101	1319	E-MSC	6.80628	3
AGAGCTATGAGATAGTTCGTTAGCCTA_1	E-MSC	5062	2212	E-MSC	4.32635	2
AGAGCTATGAGCGACACCACAGTAAAC_1	E-MSC	5868	2429	E-MSC	3.93661	5
AGAGCTATGAGGGCTGGTGATGGTCCA_1	E-MSC	1252	652	E-MSC	6.78914	2
AGAGCTATGATGAGTTACAGTTGTTCT_1	E-MSC	1219	758	E-MSC	4.42986	2
AGAGCTATGCACCCAAAGACAAGTGCA_1	E-MSC	5169	2030	E-MSC	3.50164	4
AGAGCTATGCACTCGAGATACTTCGGA_1	E-MSC	4748	2096	E-MSC	3.30666	6
AGAGCTATGGACACTTAAAGTTGTTCT_1	E-MSC	4236	2106	E-MSC	3.80076	5
AGAGCTATGGATGAACTGACGCTGTTG_1	E-MSC	3309	1649	E-MSC	3.74736	2
AGAGCTATGGCCAATGTATTCAGCTCA_1	E-MSC	4026	1770	E-MSC	3.8003	2
AGAGCTATGGTGCAGTAACATGAATGA_1	E-MSC	3775	1815	E-MSC	3.52318	2
AGAGCTATGTAGTGACTAAAGCCTTCT_1	E-MSC	2795	1485	E-MSC	6.18962	3
AGAGCTATGTATAGCCCTACAAACTTT_1	E-MSC	3277	1495	E-MSC	7.5679	2
AGAGCTATGTTGGAGGTACGTCTAGGT_1	E-MSC	3972	1735	E-MSC	4.10373	2
AGCACACAGAAACGTACCGGTTGGACA_1	E-MSC	3398	1803	E-MSC	4.03178	6
AGCACACAGAAATAAATATCCTCAATA_1	E-MSC	2797	1255	E-MSC	3.75402	2
AGCACACAGAACCAAAGTTCCTCAATA_1	E-MSC	4738	2154	E-MSC	5.78303	6
AGCACACAGACAATATGGAATGTATCG_1	E-MSC	1821	1142	E-MSC	5.32674	2
AGCACACAGACAATATGGCATAGGTCA_1	E-MSC	5399	2399	E-MSC	3.9637	5
AGCACACAGACCAGGTGTTTCAGCTCA_1	E-MSC	3706	1739	E-MSC	5.26174	2
AGCACACAGACCTGAGTCCACGATCCG_1	E-MSC	3708	1845	E-MSC	7.4973	5
AGCACACAGAGGGCTGGTGCTATGGAA_1	E-MSC	3178	1503	E-MSC	5.53807	2
AGCACACAGCACCCAAAGAATTACCGG_1	E-MSC	2439	1387	E-MSC	5.69906	2
AGCACACAGCACTTATGTAAGCCTTCT_1	E-MSC	3214	1493	E-MSC	2.83136	2
AGCACACAGCCATGCACACTATTAGCC_1	E-MSC	924	634	E-MSC	11.1472	3
AGCACACAGCCGTATCTACACAAGTAT_1	E-MSC	6369	2687	E-MSC	4.09797	5
AGCACACAGCTCTCTCAACACAAGTAT_1	E-MSC	2461	1275	E-MSC	5.68874	2
AGCACACAGGAGTGCGAAAATAAACAA_1	E-MSC	2903	1475	E-MSC	3.10024	2
AGCACACAGGTGCAGTAAACAAACTTT_1	E-MSC	3745	2007	E-MSC	4.21896	3
AGCACACAGTCATCCTAATCAGATTCA_1	E-MSC	5736	2239	E-MSC	4.53278	5
AGCACACAGTTCCATTGAAATTACCGG_1	E-MSC	4530	1842	E-MSC	3.55408	2
AGCCATCACAAACTGCGCAAGCCTTCT_1	E-MSC	6528	2469	E-MSC	3.06373	2
AGCCATCACAAGGACTATCAAGTTTCC_1	E-MSC	1667	931	E-MSC	4.91902	2
AGCCATCACACGACCACCCTACATGCG_1	E-MSC	1445	849	E-MSC	3.94464	2
AGCCATCACACTGTTAGACATAGGTCA_1	E-MSC	4673	2013	E-MSC	3.10293	2
AGCCATCACACTTCGAGCATGGGACTC_1	E-MSC	2431	1238	E-MSC	3.94899	2
AGCCATCACAGAGGACCAATATTGTAA_1	E-MSC	2485	1473	E-MSC	4.9497	5
AGCCATCACAGAGGACCAGGCACAACA_1	E-MSC	1803	1115	E-MSC	6.04548	3
AGCCATCACATGAGTTACACTGAATTC_1	E-MSC	5595	2331	E-MSC	4.02145	2
AGCCATCACATTCATCGTCAAGTAGAA_1	E-MSC	9382	3174	E-MSC	6.69367	1
AGCCATCACCAAGACCTAAAGCCTTCT_1	E-MSC	4278	2181	E-MSC	2.96868	2
AGCCATCACGCATGGCTAAACAGAAAC_1	E-MSC	3162	1682	E-MSC	4.11132	2
AGCCATCACGCCAATGTAAATAAACAA_1	E-MSC	2280	1322	E-MSC	4.29825	6
AGCCATCACGCCAATGTAACAGTAAAC_1	E-MSC	3210	1617	E-MSC	3.30218	5
AGCCATCACGCCTGTTCAACTTACGAT_1	E-MSC	12260	3933	E-MSC	3.05057	1
AGCCATCACGTACATCTAAAATTACAG_1	E-MSC	1628	906	E-MSC	3.86978	2
AGCCATCACTATAGCCCTGGTGAGTTA_1	E-MSC	5758	2141	E-MSC	3.21292	2
AGCCATCACTCGTTAGCAACGCTGTTG_1	E-MSC	953	602	E-MSC	9.02413	5
AGCCATCACTTGGTATGAAGCCTGGTT_1	E-MSC	3945	1779	E-MSC	4.10646	2
AGCCCAATCACTTTAACTAAGTTTACG_1	E-MSC	7398	2397	E-MSC	2.68992	4
AGCCCAATCAGTGAAAGGCTGTACGGA_1	E-MSC	4440	2173	E-MSC	6.12613	3
AGCCCAATCCAAGACCTAGGCTACAGA_1	E-MSC	7311	2849	E-MSC	3.4195	5
AGCCCAATCCAATTGATCATCGAGTCT_1	E-MSC	2016	1234	E-MSC	3.76984	2
AGCCCAATCCACCAGGTAAATAAACAA_1	E-MSC	8259	2152	E-MSC	3.09965	4
AGCCCAATCCACTTATGTGTAGAAGCA_1	E-MSC	1728	1039	E-MSC	10.3588	3
AGCCCAATCCGTTCGGTAAATTACCGG_1	E-MSC	3572	1868	E-MSC	3.07951	5
AGCCCAATCGCATGGCTACAATACAAG_1	E-MSC	1190	643	E-MSC	3.86555	2
AGCCCAATCGCCAATGTAACTACATAT_1	E-MSC	4603	2114	E-MSC	3.19357	2
AGCCCAATCTACTAGTCAAGCCTGGTT_1	E-MSC	2599	1444	E-MSC	4.61716	5
AGCCCAATCTAGTCTTGAGGTGAGTTA_1	E-MSC	7705	2367	E-MSC	3.8806	4
AGCCCAATCTCATCCTAAACTCCAGGG_1	E-MSC	2552	1330	E-MSC	6.93574	2
AGCCCAATCTCGTTAGCAAACATCCAT_1	E-MSC	2903	1641	E-MSC	3.61695	6
AGCCCAATCTTCCATTGAAAAGAGGCC_1	E-MSC	1783	949	E-MSC	5.3281	2
AGCCCAATCTTGGTATGACAGGGAGGG_1	E-MSC	1786	1008	E-MSC	8.67861	2
AGGAGATTAACAGTGGTAAGTTGTTCT_1	E-MSC	2556	1286	E-MSC	5.6338	2
AGGAGATTAACGATGAATACTCATACG_1	E-MSC	3155	1755	E-MSC	6.14897	3
AGGAGATTAACTTGATGACAGGCATTT_1	E-MSC	4208	2010	E-MSC	5.32319	3
AGGAGATTAAGAGGACCAAAGGCCGCA_1	E-MSC	1975	1086	E-MSC	4.10127	2
AGGAGATTAATTCATCGTAAATGGAGG_1	E-MSC	5044	2330	E-MSC	3.07296	2
AGGAGATTACACCCAAAGACTAGACCG_1	E-MSC	3250	1700	E-MSC	5.69231	5
AGGAGATTACACTCGAGAACTTACGAT_1	E-MSC	4228	1685	E-MSC	4.91958	2
AGGAGATTACACTCGAGAGTCTTGGCA_1	E-MSC	4364	2214	E-MSC	3.5747	6
AGGAGATTAGATGAACTGGAACGACAA_1	E-MSC	5884	2644	E-MSC	2.94018	5
AGGAGATTAGCCAATGTAAAGTTTACG_1	E-MSC	5476	1954	E-MSC	2.90358	4
AGGAGATTAGTACATCTAGAACGACAA_1	E-MSC	4484	2221	E-MSC	4.61641	3
AGGAGATTATAGAACACATGTCTATCA_1	E-MSC	1950	1042	E-MSC	4.97436	2
AGGAGATTATGTTCTCCAAAGGGTCAG_1	E-MSC	3238	1627	E-MSC	4.66337	2
AGGAGATTATGTTCTCCAAGTAATTAG_1	E-MSC	1623	1145	E-MSC	5.73013	5
AGTAAAGCCAACTCATTGATGGTCCGT_1	E-MSC	5671	2186	E-MSC	2.66267	2
AGTAAAGCCAATCCTGAAACGCTGTTG_1	E-MSC	3002	1479	E-MSC	4.33045	5
AGTAAAGCCAATTATAACGTTAGCCTA_1	E-MSC	7975	2835	E-MSC	4.02508	5
AGTAAAGCCACAATATGGGATCAGCGA_1	E-MSC	8177	2250	E-MSC	2.92283	4
AGTAAAGCCACGCGAAGCAAATTACAG_1	E-MSC	3817	1670	E-MSC	3.6416	2
AGTAAAGCCAGAATGGAGATATTGTAA_1	E-MSC	6433	2148	E-MSC	4.24374	2
AGTAAAGCCAGATAGTTCACAACTAGT_1	E-MSC	3282	1682	E-MSC	3.19927	2
AGTAAAGCCAGCGACACCTGTCTATCA_1	E-MSC	6819	2846	E-MSC	2.87432	5
AGTAAAGCCAGGGCTGGTCAAACGTGG_1	E-MSC	2080	1185	E-MSC	4.85577	2
AGTAAAGCCATGAGTTACTCCTCAATA_1	E-MSC	4070	1935	E-MSC	4.20147	2
AGTAAAGCCCAGTGCCCGATGGTCCGT_1	E-MSC	5565	2169	E-MSC	4.2947	5
AGTAAAGCCCTAGGTCCTAACATCCAT_1	E-MSC	2396	1351	E-MSC	5.38397	6
AGTAAAGCCGACACTTAACGTCTAGGT_1	E-MSC	2697	1472	E-MSC	4.37523	5
AGTAAAGCCGAGTGCGAAACTAGACCG_1	E-MSC	3359	1845	E-MSC	2.91753	3
AGTAAAGCCGATGAACTGATGGTCCGT_1	E-MSC	576	362	E-MSC	8.68056	2
AGTAAAGCCGCTAACTCAAAAGAGGCC_1	E-MSC	4710	2089	E-MSC	3.01486	3
AGTAAAGCCGTGCAGTAAAAGTTTACG_1	E-MSC	2262	1094	E-MSC	4.33245	2
AGTAAAGCCTCGTTAGCACAGCCTGGC_1	E-MSC	3224	1762	E-MSC	2.94665	6
AGTATCTGTAAACGTACCCTATTAGCC_1	E-MSC	4165	2098	E-MSC	4.44178	3
AGTATCTGTAACCAAAGTAACATCCAT_1	E-MSC	3173	1675	E-MSC	6.24015	2
AGTATCTGTAACCAAAGTACATTCGGC_1	E-MSC	6056	2253	E-MSC	2.90621	2
AGTATCTGTAACCCTCGGAGTTGTTCT_1	E-MSC	3462	1716	E-MSC	3.23512	2
AGTATCTGTACTATCCTCTCCGTCTTA_1	E-MSC	4589	1898	E-MSC	3.07256	6
AGTATCTGTAGGTTCGCTGCTCCTTGA_1	E-MSC	1463	853	E-MSC	4.64798	2
AGTATCTGTATGAGTTACACTCCAGGG_1	E-MSC	685	362	E-MSC	25.6934	0
AGTATCTGTCAGAAATCGCAAGTTTCC_1	E-MSC	2202	1198	E-MSC	10.99	3
AGTATCTGTCTTGCTTCACAGCCTGGC_1	E-MSC	1239	759	E-MSC	6.37611	2
AGTATCTGTTCGTTAGCAATCGAGTCT_1	E-MSC	6228	2638	E-MSC	3.17919	2
AGTATCTGTTTCCATTGAACTGAATTC_1	E-MSC	5057	2191	E-MSC	2.72889	2
AGTATCTGTTTGGTATGAGCAACATTA_1	E-MSC	2887	1596	E-MSC	3.98337	2
ATACTTAGGAAGCTACTTAGTCTGTAC_1	E-MSC	1573	981	E-MSC	3.4965	2
ATACTTAGGAAGCTACTTCACGATCCG_1	E-MSC	6099	2551	E-MSC	5.67306	3
ATACTTAGGAAGGACTATACGTGGGAG_1	E-MSC	2140	1302	E-MSC	2.99065	3
ATACTTAGGAAGGACTATCTATCATGA_1	E-MSC	3273	1650	E-MSC	4.5524	2
ATACTTAGGACACATGTCTGTCTATCA_1	E-MSC	5593	2416	E-MSC	3.70105	2
ATACTTAGGAGAATGGAGAGTAATTAG_1	E-MSC	4549	2156	E-MSC	4.41855	3
ATACTTAGGAGTGAAAGGACGAACCAG_1	E-MSC	3031	1480	E-MSC	4.19004	2
ATACTTAGGATCCTAGGAAAATGGAGG_1	E-MSC	3676	1851	E-MSC	4.59739	5
ATACTTAGGATGAGTTACTCAGATTCA_1	E-MSC	2392	1300	E-MSC	4.1806	2
ATACTTAGGCACCTACCCACAACTAGT_1	E-MSC	2906	1520	E-MSC	2.95939	2
ATACTTAGGCACCTACCCGATAGAGGA_1	E-MSC	6220	2494	E-MSC	6.30225	2
ATACTTAGGCTCTCTCAAAATTACCGG_1	E-MSC	6085	2445	E-MSC	3.106	5
ATACTTAGGGATGAACTGTGTCTATCA_1	E-MSC	3038	1470	E-MSC	4.67413	2
ATACTTAGGGTACATCTACAAACGTGG_1	E-MSC	2464	1296	E-MSC	5.60065	2
ATACTTAGGTCATCCTAAAATGTATCG_1	E-MSC	2978	1558	E-MSC	4.43251	6
ATACTTAGGTCATCCTAAATGGTCCGT_1	E-MSC	3745	2031	E-MSC	2.93725	5
ATACTTAGGTCGTTAGCAACAAACTTT_1	E-MSC	1150	761	E-MSC	10.9565	3
ATAGACGAGAACTCATTGCTAAGCTTC_1	E-MSC	3031	1345	E-MSC	2.77136	2
ATAGACGAGAAGAGTAGACTAAGCTTC_1	E-MSC	4577	1952	E-MSC	3.58313	2
ATAGACGAGACAGTGGTACTAAGCTTC_1	E-MSC	4886	2221	E-MSC	4.42079	5
ATAGACGAGACCTGAGTCAGCCTGGTT_1	E-MSC	5703	2246	E-MSC	4.08557	4
ATAGACGAGACTATCCTCACAAACTTT_1	E-MSC	2824	1387	E-MSC	2.76204	2
ATAGACGAGACTTGATGAATCATTCTG_1	E-MSC	2616	1402	E-MSC	5.65749	6
ATAGACGAGAGTGAAAGGAACATCCAT_1	E-MSC	2505	1406	E-MSC	5.70858	5
ATAGACGAGATTACCAAGCACGATCCG_1	E-MSC	3280	1647	E-MSC	3.47561	2
ATAGACGAGATTAGGCATCTATCATGA_1	E-MSC	5251	2165	E-MSC	3.78975	2
ATAGACGAGCAACAACGGACTTACGAT_1	E-MSC	4508	2130	E-MSC	6.01154	3
ATAGACGAGCAACAACGGAGTCTGTAC_1	E-MSC	5326	2267	E-MSC	3.73639	5
ATAGACGAGCAACAACGGTCTACGACA_1	E-MSC	2964	1432	E-MSC	5.19568	2
ATAGACGAGCAAGACCTAGTAGAAGCA_1	E-MSC	4106	2016	E-MSC	4.04286	6
ATAGACGAGCAATTGATCCAGCCTGGC_1	E-MSC	4579	2120	E-MSC	3.4287	2
ATAGACGAGCACAAAGGCAAGCCTTCT_1	E-MSC	3524	2036	E-MSC	4.1714	5
ATAGACGAGCACAAAGGCAAGGGTCAG_1	E-MSC	4546	1983	E-MSC	6.57721	2
ATAGACGAGCACTCGAGAGCAACATTA_1	E-MSC	4874	2273	E-MSC	3.9803	5
ATAGACGAGCCGACAAGACAGCCTGGC_1	E-MSC	2205	1288	E-MSC	3.94558	2
ATAGACGAGGATTCATCAAGCTATGTG_1	E-MSC	2088	1185	E-MSC	3.20881	2
ATAGACGAGGATTCATCATCTCGGTTA_1	E-MSC	2228	1049	E-MSC	8.07899	2
ATAGACGAGGGAATGATAAATGTATCG_1	E-MSC	4024	1792	E-MSC	6.43638	3
ATAGACGAGTACTAGTCACTAAGCTTC_1	E-MSC	8632	2504	E-MSC	3.16265	4
ATAGACGAGTACTAGTCAGTAGAAGCA_1	E-MSC	2776	1381	E-MSC	5.58357	2
ATAGACGAGTAGTGACTATACTTCGGA_1	E-MSC	2870	1526	E-MSC	8.11847	6
ATCAGAGCTAACCAAAGTACTCCAGGG_1	E-MSC	4140	2164	E-MSC	6.49758	3
ATCAGAGCTAACCCTCGGGATCAGCGA_1	E-MSC	5591	2593	E-MSC	3.61295	6
ATCAGAGCTATGAGTTACGTAGAAGCA_1	E-MSC	4744	1907	E-MSC	3.77319	2
ATCAGAGCTATTCATCGTCAAGTTTCC_1	E-MSC	2140	1183	E-MSC	6.68224	2
ATCAGAGCTCAATTGATCGATCTCTTA_1	E-MSC	2632	1298	E-MSC	3.49544	5
ATCAGAGCTCACTTATGTCAACCTCCA_1	E-MSC	4861	2162	E-MSC	3.1475	2
ATCAGAGCTCCGACAAGAATGGTCCGT_1	E-MSC	4448	1975	E-MSC	4.76619	2
ATCAGAGCTGAGTGCGAAACTCATACG_1	E-MSC	6088	2595	E-MSC	3.1866	2
ATCAGAGCTTAGTGACTAGGCACAACA_1	E-MSC	2793	1519	E-MSC	5.51378	3
ATCAGAGCTTATAGCCCTGATGGTCCA_1	E-MSC	4365	2035	E-MSC	2.95533	2
ATCAGAGCTTTGCGTACACACAAGTAT_1	E-MSC	4265	2038	E-MSC	3.98593	2
ATCAGAGCTTTGGAGGTAAACAACGCG_1	E-MSC	1807	994	E-MSC	3.9845	2
ATCAGAGCTTTGGTATGAACGTGGGAG_1	E-MSC	7962	2215	E-MSC	2.73801	4
ATCCCGGAGAAATAAATACTATCATGA_1	E-MSC	4623	1611	E-MSC	4.17478	3
ATCCCGGAGAACCAAAGTAATTCGGCG_1	E-MSC	6111	2759	E-MSC	5.95647	3
ATCCCGGAGAATCCTGAAGGTTGGACA_1	E-MSC	657	318	E-MSC	27.7017	0
ATCCCGGAGAATTATAACATCATTCTG_1	E-MSC	3539	1691	E-MSC	3.89941	2
ATCCCGGAGACCAAAATGCAACGATCT_1	E-MSC	2278	1164	E-MSC	2.72169	2
ATCCCGGAGACGACCACCACAGGCTCC_1	E-MSC	1715	1010	E-MSC	6.4723	2
ATCCCGGAGAGATAGTTCACTAGACCG_1	E-MSC	1233	725	E-MSC	8.1103	2
ATCCCGGAGATCAACCGACAGGGAGGG_1	E-MSC	2054	900	E-MSC	4.18695	2
ATCCCGGAGATCCTAGGATCTCGGTTA_1	E-MSC	12167	2937	E-MSC	2.46569	4
ATCCCGGAGATTCATCGTAATGTATCG_1	E-MSC	3682	1745	E-MSC	2.71592	2
ATCCCGGAGCACCCAAAGAATTACCGG_1	E-MSC	1663	981	E-MSC	2.88635	2
ATCCCGGAGCACTCGAGAAATTCGGCG_1	E-MSC	4689	2044	E-MSC	3.64683	5
ATCCCGGAGCAGAAATCGAAATTACAG_1	E-MSC	3949	1917	E-MSC	3.95037	6
ATCCCGGAGCAGTGCCCGAATTCGGCG_1	E-MSC	4263	1720	E-MSC	2.97912	2
ATCCCGGAGCTAGGTCCTAACAGAAAC_1	E-MSC	3473	1756	E-MSC	2.38986	6
ATCCCGGAGGATTCATCAAAAGAGGCC_1	E-MSC	4267	1950	E-MSC	2.81228	2
ATCCCGGAGGCCAATGTAAACATCCAT_1	E-MSC	972	656	E-MSC	10.8025	2
ATCCCGGAGTCATCCTAAGAACGACAA_1	E-MSC	3718	1603	E-MSC	3.28133	2
ATCCCGGAGTGTTCTCCAACAACTAGT_1	E-MSC	3289	1587	E-MSC	5.13834	2
ATCTCCACAAACCAAAGTAACGTGTGA_1	E-MSC	3666	1929	E-MSC	3.76432	5
ATCTCCACAAACCAAAGTTCTCACGGA_1	E-MSC	5448	2333	E-MSC	2.86344	0
ATCTCCACAAACCCTCGGACAGGCTCC_1	E-MSC	3237	1507	E-MSC	6.33302	2
ATCTCCACAACAGTGGTAACAAACTTT_1	E-MSC	3623	1644	E-MSC	4.33343	2
ATCTCCACAACAGTGGTACTACATGCG_1	E-MSC	1985	1114	E-MSC	3.82872	2
ATCTCCACAACCAAAATGATCGAGTCT_1	E-MSC	3232	1656	E-MSC	6.21906	5
ATCTCCACAACCAGGTGTCAAGTTTCC_1	E-MSC	3093	1770	E-MSC	2.8128	5
ATCTCCACAACTTGATGAAGTCTGTAC_1	E-MSC	2330	1302	E-MSC	5.19313	2
ATCTCCACAAGGAGGCGCCTGTACGGA_1	E-MSC	5431	2440	E-MSC	4.73209	5
ATCTCCACAAGGGCTGGTTGCATAGTA_1	E-MSC	2777	1529	E-MSC	4.39323	6
ATCTCCACAATCAACCGAACAGGCTCC_1	E-MSC	4003	1967	E-MSC	4.77142	5
ATCTCCACAATTCATCGTGGTGAGTTA_1	E-MSC	3666	1805	E-MSC	4.93726	2
ATCTCCACACACCAGGTACTCAAGACA_1	E-MSC	9727	2747	E-MSC	3.99918	0
ATCTCCACACACTTATGTACTACATAT_1	E-MSC	4020	2045	E-MSC	3.9801	3
ATCTCCACAGATGAACTGATGGGACTC_1	E-MSC	4624	1930	E-MSC	3.58997	2
ATCTCCACAGATTCATCACAACCTCCA_1	E-MSC	4343	2028	E-MSC	3.38476	2
ATCTCCACAGTGCAGTAACATAACGTT_1	E-MSC	1914	1081	E-MSC	7.57576	2
ATCTCCACATGTTCTCCACTATCATGA_1	E-MSC	2642	1330	E-MSC	4.80696	2
ATCTCCACATTGGAGGTACATAGGTCA_1	E-MSC	2671	1307	E-MSC	2.13403	2
ATGGATCCAACCAGGTGTAGTAATTAG_1	E-MSC	7064	2359	E-MSC	3.48245	2
ATGGATCCAACGCGAAGCGGCACAACA_1	E-MSC	3650	1383	E-MSC	4.30137	2
ATGGATCCAACGCGAAGCTGTCTATCA_1	E-MSC	3487	1790	E-MSC	5.16203	5
ATGGATCCAACTATCCTCCAAACGTGG_1	E-MSC	3877	1888	E-MSC	4.41063	2
ATGGATCCAAGATAGTTCCGTACTACG_1	E-MSC	4330	2020	E-MSC	3.76443	2
ATGGATCCAAGTGAAAGGATCATTCTG_1	E-MSC	1844	1119	E-MSC	12.744	5
ATGGATCCAAGTGTTGTCGTAGAAGCA_1	E-MSC	5797	2473	E-MSC	3.13955	5
ATGGATCCAATTAGGCATAGTTGCATC_1	E-MSC	2264	1320	E-MSC	4.72615	5
ATGGATCCACAATTGATCCATGAATGA_1	E-MSC	3125	1455	E-MSC	3.968	2
ATGGATCCACACCCAAAGCTCAAGACA_1	E-MSC	6211	2507	E-MSC	4.25052	2
ATGGATCCACAGAAATCGAGTTGCATC_1	E-MSC	2911	1579	E-MSC	4.22535	5
ATGGATCCACAGCACTTCAACAACGCG_1	E-MSC	2090	1168	E-MSC	2.2488	2
ATGGATCCAGGAATGATACAAACGTGG_1	E-MSC	2741	1457	E-MSC	3.68479	2
ATGGATCCAGTGTGTCGACATAACGTT_1	E-MSC	1725	1069	E-MSC	3.18841	2
ATGGATCCATAGGGATACACAAGTGCA_1	E-MSC	1627	902	E-MSC	5.53165	2
ATGGATCCATAGTGACTAGGTTGGACA_1	E-MSC	1865	1104	E-MSC	6.32708	2
ATGGATCCATGTTCTCCACTAAGCTTC_1	E-MSC	1230	756	E-MSC	5.12195	2
ATGGATCCATTGCGTACAATCGAGTCT_1	E-MSC	3528	1616	E-MSC	4.59184	2
ATGTAATGGAACCCTCGGACAGGCTCC_1	E-MSC	4261	1967	E-MSC	2.11218	2
ATGTAATGGAACTCATTGAGCCGCAAG_1	E-MSC	5894	2133	E-MSC	3.03699	4
ATGTAATGGAAGCTACTTATATTGTAA_1	E-MSC	2484	1219	E-MSC	5.03221	2
ATGTAATGGACCTGAGTCGGCACAACA_1	E-MSC	3419	1484	E-MSC	4.21176	2
ATGTAATGGACGACCACCACTTACGAT_1	E-MSC	3452	1821	E-MSC	4.37428	6
ATGTAATGGAGCTGCCGTAGCCGCAAG_1	E-MSC	5135	2377	E-MSC	3.36904	5
ATGTAATGGAGTGTTGTCAAATTACAG_1	E-MSC	4921	2362	E-MSC	5.85247	5
ATGTAATGGCACTCGAGACAGCCTGGC_1	E-MSC	2956	1519	E-MSC	7.81461	3
ATGTAATGGGACACTTAAGCAACATTA_1	E-MSC	2338	1283	E-MSC	4.79042	2
ATGTAATGGGCCTGTTCAATCATTCTG_1	E-MSC	3384	1940	E-MSC	3.28014	6
ATGTAATGGTAGTCTTGACTAAGCTTC_1	E-MSC	2485	1334	E-MSC	4.82897	5
ATGTAATGGTAGTCTTGAGGTGAGTTA_1	E-MSC	2203	1159	E-MSC	10.1226	2
ATGTAATGGTTGCGTACACAATAGGGT_1	E-MSC	6041	2492	E-MSC	3.19484	5
ATGTAATGGTTGGTATGAAGTCTGTAC_1	E-MSC	4424	2032	E-MSC	4.09132	5
ATTAAGTGCAAATAAATAAAATGGAGG_1	E-MSC	5765	2583	E-MSC	2.56722	5
ATTAAGTGCAAGAGTAGAATCATTCTG_1	E-MSC	1707	1009	E-MSC	3.6321	2
ATTAAGTGCAAGGACTATCAGCCTGGC_1	E-MSC	4878	1889	E-MSC	5.10455	4
ATTAAGTGCACAGTGGTAATGGTCCGT_1	E-MSC	3260	1552	E-MSC	4.0184	2
ATTAAGTGCACCTGAGTCAAAGAGGCC_1	E-MSC	2443	1295	E-MSC	5.48506	2
ATTAAGTGCACTTTAACTAACGTGTGA_1	E-MSC	3723	1644	E-MSC	4.75423	2
ATTAAGTGCAGGATTCAACAAGTTTCC_1	E-MSC	4849	2117	E-MSC	3.15529	2
ATTAAGTGCAGTGTTGTCGTTAGCCTA_1	E-MSC	1717	933	E-MSC	7.04718	4
ATTAAGTGCATTCATCGTGCAACATTA_1	E-MSC	1961	1109	E-MSC	4.69148	2
ATTAAGTGCCAAGACCTATGTATGCGA_1	E-MSC	3205	1666	E-MSC	5.55382	2
ATTAAGTGCCAGTGCCCGAAGGCCGCA_1	E-MSC	7120	2228	E-MSC	2.93539	4
ATTAAGTGCCAGTGCCCGATGGTCCGT_1	E-MSC	2274	1390	E-MSC	6.15655	3
ATTAAGTGCCCATGCACACTAGATAGA_1	E-MSC	2857	1635	E-MSC	4.72524	6
ATTAAGTGCCTTGCTTCAACTCATACG_1	E-MSC	985	574	E-MSC	10.6599	2
ATTAAGTGCGAGTGCGAAGGTTGGACA_1	E-MSC	1507	771	E-MSC	5.17585	2
ATTAAGTGCGATTCATCATCTACGACA_1	E-MSC	4445	2067	E-MSC	2.81215	2
ATTAAGTGCTAGAACACACAGGCATTT_1	E-MSC	2780	1446	E-MSC	4.89209	2
ATTAAGTGCTAGTGACTAGTCTTGGCA_1	E-MSC	2895	1405	E-MSC	5.76857	2
ATTATTACCAAATAAATACACGATCCG_1	E-MSC	2381	1297	E-MSC	5.37589	3
ATTATTACCAATCAGTTTACAACTAGT_1	E-MSC	2111	1116	E-MSC	6.63193	2
ATTATTACCAATCAGTTTCAATACAAG_1	E-MSC	3217	1758	E-MSC	4.04103	6
ATTATTACCAGTGTTGTCAAAGAGGCC_1	E-MSC	5372	2562	E-MSC	2.88533	5
ATTATTACCATCCAACCGACGAACCAG_1	E-MSC	7191	2521	E-MSC	3.97719	4
ATTATTACCCAGTGCCCGACAACTAGT_1	E-MSC	3671	1852	E-MSC	3.2961	2
ATTATTACCCCGTATCTATCTCGGTTA_1	E-MSC	637	354	E-MSC	29.9843	0
ATTATTACCGACACTTAAAAATGGAGG_1	E-MSC	2266	1201	E-MSC	4.54545	2
ATTATTACCGACACTTAAGATCAGCGA_1	E-MSC	3491	1749	E-MSC	3.15096	6
ATTATTACCTAGGGATACAGTAATTAG_1	E-MSC	2912	1435	E-MSC	3.2967	2
ATTATTACCTAGTCTTGACAAGTAGAA_1	E-MSC	3430	1491	E-MSC	4.43149	2
ATTATTACCTAGTGACTAAATTACCGG_1	E-MSC	4551	1946	E-MSC	3.47176	2
ATTATTACCTTCCATTGACGTCTAGGT_1	E-MSC	910	628	E-MSC	6.7033	2
ATTGGCTAAACAATATGGATCGAGTCT_1	E-MSC	3984	1899	E-MSC	4.04116	2
ATTGGCTAAACACATGTCAGCCGCAAG_1	E-MSC	2937	1461	E-MSC	4.01771	5
ATTGGCTAAACCTGAGTCCAATAGGGT_1	E-MSC	5528	2546	E-MSC	7.23589	3
ATTGGCTAAACTGTTAGAAAGCCTTCT_1	E-MSC	3060	1704	E-MSC	4.70588	3
ATTGGCTAAAGATAGTTCCTACATGCG_1	E-MSC	4842	2195	E-MSC	2.97398	2
ATTGGCTAAAGGATTCAACTCAAGACA_1	E-MSC	1654	1034	E-MSC	4.05079	6
ATTGGCTAAAGGCAGCTAACGAACCAG_1	E-MSC	2989	1506	E-MSC	2.77685	5
ATTGGCTAAAGGTTCGCTAATGTATCG_1	E-MSC	2921	1559	E-MSC	3.32078	2
ATTGGCTAAATTAGGCATTTCAGCTCA_1	E-MSC	1209	669	E-MSC	2.97767	2
ATTGGCTAAATTCATCGTCTATTAGCC_1	E-MSC	5147	2219	E-MSC	3.9829	2
ATTGGCTAACAATTGATCTCTCACGGA_1	E-MSC	2583	1377	E-MSC	6.03949	3
ATTGGCTAACACCTACCCACAAACTTT_1	E-MSC	6026	2600	E-MSC	3.41852	5
ATTGGCTAACAGCACTTCAATTACCGG_1	E-MSC	4291	1715	E-MSC	3.51899	2
ATTGGCTAAGATTCATCACAGGCATTT_1	E-MSC	5688	2596	E-MSC	3.09423	5
ATTGGCTAAGGAGTCTAAAACAGAAAC_1	E-MSC	3919	1865	E-MSC	4.69508	5
ATTGGCTAAGTGCAGTAAACAACTAGT_1	E-MSC	1327	722	E-MSC	3.54182	2
ATTGGCTAATATAGCCCTAAGGGTCAG_1	E-MSC	9433	2934	E-MSC	2.75628	0
ATTGGCTAATTGGAGGTAAGCCGCAAG_1	E-MSC	4183	2141	E-MSC	5.83313	3
ATTTAGATGAATCCTGAACACGATCCG_1	E-MSC	5167	2147	E-MSC	4.00619	4
ATTTAGATGACAATATGGCAAACGTGG_1	E-MSC	831	599	E-MSC	10.5897	5
ATTTAGATGACAGTGGTAGATAGAGGA_1	E-MSC	3588	1591	E-MSC	4.20847	2
ATTTAGATGACGATGAATTACTTCGGA_1	E-MSC	2881	1522	E-MSC	5.17182	2
ATTTAGATGACTTCGAGCCTGTACGGA_1	E-MSC	1832	958	E-MSC	4.31223	2
ATTTAGATGAGGTTCGCTGTAGAAGCA_1	E-MSC	5284	1487	E-MSC	4.65556	4
ATTTAGATGATCAACCGAAACGTGTGA_1	E-MSC	5016	2046	E-MSC	3.6882	2
ATTTAGATGATCAACCGAACAGTAAAC_1	E-MSC	4173	2025	E-MSC	5.2001	2
ATTTAGATGATCCTAGGAACTTACGAT_1	E-MSC	3735	1796	E-MSC	3.40027	2
ATTTAGATGGACACTTAAAAGGGAACT_1	E-MSC	4171	1927	E-MSC	4.45936	5
ATTTAGATGGACCTTAGAATCGAGTCT_1	E-MSC	1734	980	E-MSC	7.67013	2
ATTTAGATGGAGTGCGAAACTACATAT_1	E-MSC	5938	2514	E-MSC	5.08589	5
ATTTAGATGGCCAATGTAAAGGGAACT_1	E-MSC	7476	2420	E-MSC	3.98609	4
ATTTAGATGTACTAGTCAAACAGAAAC_1	E-MSC	5347	2366	E-MSC	3.32897	2
ATTTAGATGTACTAGTCAACGAACCAG_1	E-MSC	3777	1582	E-MSC	4.60683	2
ATTTAGATGTAGAACACACTACATGCG_1	E-MSC	1442	918	E-MSC	4.16089	2
ATTTAGATGTCGTTAGCAATGGGACTC_1	E-MSC	3159	1627	E-MSC	9.78158	3
ATTTAGATGTGTGAAGAACAACCTCCA_1	E-MSC	2854	1267	E-MSC	3.67905	2
ATTTAGATGTTCCATTGAGATCTCTTA_1	E-MSC	2387	1202	E-MSC	4.69208	2
ATTTAGATGTTGCGTACACACAAGTAT_1	E-MSC	5017	2307	E-MSC	3.96651	2
ATTTAGATGTTGGTATGACAACGATCT_1	E-MSC	5074	2325	E-MSC	6.22783	3
CAAACCGCCAAACGTACCACAAGTGCA_1	E-MSC	2856	1523	E-MSC	3.57143	2
CAAACCGCCAAACTGCGCACACCTTAG_1	E-MSC	2813	1365	E-MSC	4.37256	2
CAAACCGCCACAATATGGGTAGAAGCA_1	E-MSC	4512	1835	E-MSC	2.99202	2
CAAACCGCCACACATGTCCGTACTACG_1	E-MSC	3363	1761	E-MSC	6.12548	3
CAAACCGCCACTTCGAGCCAGCCTGGC_1	E-MSC	3225	1611	E-MSC	3.13178	2
CAAACCGCCACTTGATGAAGTCTGTAC_1	E-MSC	4612	1938	E-MSC	4.33651	2
CAAACCGCCAGAGGACCATCTACGACA_1	E-MSC	2669	1360	E-MSC	4.90821	2
CAAACCGCCAGCGACACCAACGTGTGA_1	E-MSC	3831	1742	E-MSC	3.57609	2
CAAACCGCCAGGCAGCTAATCGAGTCT_1	E-MSC	1051	603	E-MSC	5.23311	2
CAAACCGCCATCCAACCGCATGAATGA_1	E-MSC	4010	2118	E-MSC	3.36658	2
CAAACCGCCCACCCAAAGCAAACGTGG_1	E-MSC	1577	935	E-MSC	9.95561	3
CAAACCGCCGACACTTAAAATTACCGG_1	E-MSC	2416	1179	E-MSC	4.71854	2
CAAACCGCCGCTAACTCATCAGATTCA_1	E-MSC	663	348	E-MSC	28.9593	0
CAAACCGCCGTGCAGTAAAAATTACAG_1	E-MSC	2610	1432	E-MSC	6.43678	5
CAAACCGCCTAGAACACAAGTTGCATC_1	E-MSC	4837	1628	E-MSC	3.32851	4
CAAACCGCCTTGGTATGAATATTGTAA_1	E-MSC	2440	1346	E-MSC	4.01639	6
CAAAGGCACAAACTGCGCCACAAGTAT_1	E-MSC	5583	2364	E-MSC	3.83306	2
CAAAGGCACAACCCTCGGCTAGATAGA_1	E-MSC	4585	1899	E-MSC	3.00981	5
CAAAGGCACAACTCATTGACTACATAT_1	E-MSC	3197	1581	E-MSC	5.53644	2
CAAAGGCACAAGCTACTTAATGTATCG_1	E-MSC	1276	593	E-MSC	9.48276	3
CAAAGGCACACAATATGGCAAGTAGAA_1	E-MSC	875	530	E-MSC	5.94286	4
CAAAGGCACACACATGTCGTAGAAGCA_1	E-MSC	5200	2266	E-MSC	6.30769	3
CAAAGGCACAGAATGGAGTACTTCGGA_1	E-MSC	2961	1581	E-MSC	6.07903	5
CAAAGGCACAGGATTCAAAGTTGCATC_1	E-MSC	2030	988	E-MSC	20.9852	3
CAAAGGCACAGGATTCAACACGATCCG_1	E-MSC	2631	1448	E-MSC	3.57279	2
CAAAGGCACAGGGCTGGTTCAGATTCA_1	E-MSC	3066	1655	E-MSC	3.42466	2
CAAAGGCACATTACCAAGCAAGTAGAA_1	E-MSC	4710	2374	E-MSC	4.75584	3
CAAAGGCACCACAAAGGCCATAACGTT_1	E-MSC	4504	2261	E-MSC	3.77442	5
CAAAGGCACCACCAGGTAAGTTGTTCT_1	E-MSC	4284	1909	E-MSC	2.89449	2
CAAAGGCACCACCCAAAGATGGTCCGT_1	E-MSC	970	712	E-MSC	0	4
CAAAGGCACCACTCGAGATTCAGCTCA_1	E-MSC	2245	1350	E-MSC	3.65256	6
CAAAGGCACGCCAATGTATCCTCAATA_1	E-MSC	3344	1562	E-MSC	4.60526	3
CAAAGGCACGTACATCTATTCAGCTCA_1	E-MSC	5238	2184	E-MSC	3.09278	3
CAAAGGCACTATAGCCCTTGTATGCGA_1	E-MSC	2414	1358	E-MSC	11.3919	3
CAAAGGCACTGTTCTCCAGTAGAAGCA_1	E-MSC	1180	669	E-MSC	3.72881	2
CAAAGGCACTTGGAGGTAAGCCTGGTT_1	E-MSC	3983	1770	E-MSC	4.01707	3
CAAAGTGTGAAACTGCGCTCCTCAATA_1	E-MSC	4536	1953	E-MSC	4.2328	2
CAAAGTGTGAACTCATTGAGCCGCAAG_1	E-MSC	2166	1246	E-MSC	4.06279	3
CAAAGTGTGACGACCACCCACGATCCG_1	E-MSC	2495	1304	E-MSC	6.33267	3
CAAAGTGTGACTTCGAGCGGTTGGACA_1	E-MSC	2025	1166	E-MSC	4.09877	2
CAAAGTGTGACTTGATGAACAGTAAAC_1	E-MSC	4179	1863	E-MSC	4.21153	2
CAAAGTGTGATTAGGCATACTACATAT_1	E-MSC	5530	2606	E-MSC	7.23327	5
CAAAGTGTGATTAGGCATCTGTACGGA_1	E-MSC	679	399	E-MSC	23.5641	5
CAAAGTGTGCACCTACCCCAGGCATTT_1	E-MSC	2223	1199	E-MSC	4.31849	2
CAAAGTGTGCACTTATGTCACAAGTAT_1	E-MSC	4607	2104	E-MSC	4.68852	5
CAAAGTGTGCTTGCTTCACAGCCTGGC_1	E-MSC	3397	1552	E-MSC	4.62173	2
CAAAGTGTGGATTCATCAGTTAGCCTA_1	E-MSC	2852	1607	E-MSC	3.92707	5
CAAAGTGTGGCCAATGTATGCATAGTA_1	E-MSC	4835	2319	E-MSC	3.20579	5
CAAAGTGTGGCCTGTTCACTATTAGCC_1	E-MSC	3244	1660	E-MSC	3.88409	5
CAACATATTACGCGAAGCACTGAATTC_1	E-MSC	3354	1585	E-MSC	3.99523	2
CAACATATTAGGAGGCGCACGCTGTTG_1	E-MSC	1166	753	E-MSC	6.00343	5
CAACATATTAGGAGGCGCCAACCTCCA_1	E-MSC	1525	900	E-MSC	2.62295	2
CAACATATTATCAACCGACATGAATGA_1	E-MSC	2689	1503	E-MSC	6.43362	6
CAACATATTATTAGGCATCTAGATAGA_1	E-MSC	1974	1168	E-MSC	4.35664	2
CAACATATTCAACAACGGAATGTATCG_1	E-MSC	4525	2008	E-MSC	3.42541	2
CAACATATTCAAGACCTACTGTACGGA_1	E-MSC	4596	1462	E-MSC	4.50392	4
CAACATATTCACCAGGTAAAATGGAGG_1	E-MSC	3147	1711	E-MSC	3.87671	5
CAACATATTCAGAAATCGAGTTGTTCT_1	E-MSC	3268	1465	E-MSC	4.74296	2
CAACATATTCAGAAATCGATGGTCCGT_1	E-MSC	5854	2047	E-MSC	3.31397	4
CAACATATTGGAATGATAAATTCGGCG_1	E-MSC	3159	1630	E-MSC	4.21019	6
CAACATATTGGAGTCTAAACAAACTTT_1	E-MSC	10869	3303	E-MSC	2.86135	0
CAACATATTGTACATCTAGTTAGCCTA_1	E-MSC	2122	1141	E-MSC	11.7813	3
CAACATATTTGTTCTCCACAGGCATTT_1	E-MSC	3267	1679	E-MSC	6.58096	3
CAAGCAAGCAAACTGCGCTTCAGCTCA_1	E-MSC	5438	2315	E-MSC	2.44575	2
CAAGCAAGCAGAATGGAGGGCTACAGA_1	E-MSC	2391	1142	E-MSC	2.46759	2
CAAGCAAGCAGATAGTTCAAATTACAG_1	E-MSC	3850	1789	E-MSC	4.07792	6
CAAGCAAGCAGGCAGCTAGGTTGGACA_1	E-MSC	2806	1485	E-MSC	4.95367	3
CAAGCAAGCAGTGAAAGGCGTCTAGGT_1	E-MSC	2241	1217	E-MSC	4.19456	2
CAAGCAAGCATTACCAAGCTCAAGACA_1	E-MSC	4232	2150	E-MSC	5.24575	3
CAAGCAAGCATTACCAAGTACTTCGGA_1	E-MSC	3821	1888	E-MSC	8.55797	3
CAAGCAAGCCACCTACCCAGTTGCATC_1	E-MSC	3266	1417	E-MSC	6.52174	2
CAAGCAAGCCACTTATGTCTCAAGACA_1	E-MSC	2204	1383	E-MSC	2.22323	6
CAAGCAAGCCCGACAAGACTAGATAGA_1	E-MSC	4642	2054	E-MSC	3.8561	2
CAAGCAAGCGATGAACTGGCAACATTA_1	E-MSC	3008	1516	E-MSC	4.48803	2
CAAGCAAGCTACTAGTCACAACGATCT_1	E-MSC	1751	1026	E-MSC	4.11194	2
CAAGCAAGCTAGTCTTGAAAGGGAACT_1	E-MSC	1108	663	E-MSC	5.86643	2
CAAGCAAGCTCATCCTAAATATTGTAA_1	E-MSC	3622	1759	E-MSC	5.27333	2
CACACACTAAAGAGTAGAAATGTATCG_1	E-MSC	5104	2355	E-MSC	3.56583	5
CACACACTAAATCAGTTTCAACCTCCA_1	E-MSC	1507	851	E-MSC	5.10949	2
CACACACTAACAGTGGTACAAACGTGG_1	E-MSC	882	577	E-MSC	0.340136	4
CACACACTAACGACCACCAAATTACAG_1	E-MSC	2948	1604	E-MSC	7.05563	3
CACACACTAACGCGAAGCAAAGAGGCC_1	E-MSC	3746	1853	E-MSC	2.96316	5
CACACACTAACTATCCTCAGTTGTTCT_1	E-MSC	2831	1556	E-MSC	6.18156	6
CACACACTAAGATAGTTCACATTCGGC_1	E-MSC	2041	1211	E-MSC	4.60559	6
CACACACTAAGCGACACCGTAGAAGCA_1	E-MSC	3110	1662	E-MSC	3.3119	5
CACACACTAAGGAGGCGCGTTAGCCTA_1	E-MSC	3672	1677	E-MSC	3.59477	2
CACACACTAAGGCAGCTAAAATGGAGG_1	E-MSC	2772	1608	E-MSC	4.14863	6
CACACACTAATTCATCGTCTATTAGCC_1	E-MSC	3267	1775	E-MSC	5.78512	3
CACACACTACAACAACGGCGTACTACG_1	E-MSC	3577	1808	E-MSC	4.8085	2
CACACACTACACAAAGGCCATAGGTCA_1	E-MSC	3051	1369	E-MSC	5.01475	2
CACACACTACAGTGCCCGGCAACATTA_1	E-MSC	4784	2110	E-MSC	3.74164	4
CACACACTACTCTCTCAAAATAAACAA_1	E-MSC	2430	1399	E-MSC	4.77366	3
CACACACTAGATTCATCACAAGTTTCC_1	E-MSC	1945	1233	E-MSC	4.11311	6
CACACACTAGGAATGATATGTATGCGA_1	E-MSC	2397	1229	E-MSC	4.75594	2
CACACACTATACAGGATAGTCTTGGCA_1	E-MSC	2572	1268	E-MSC	3.38258	2
CACACACTATACTAGTCAAAAGTCATT_1	E-MSC	2562	1452	E-MSC	4.68384	6
CACACACTATTGGTATGAAACAGAAAC_1	E-MSC	3892	1856	E-MSC	3.39157	2
CACATTGCAAAATAAATAAAAGTCATT_1	E-MSC	2924	1585	E-MSC	5.40356	6
CACATTGCAAACCCTCGGGCTCCTTGA_1	E-MSC	3468	1522	E-MSC	3.11419	2
CACATTGCAAAGGACTATCACAAGTAT_1	E-MSC	5943	2257	E-MSC	5.31718	3
CACATTGCAAATCCTGAAGTAGAAGCA_1	E-MSC	2180	1270	E-MSC	6.83486	3
CACATTGCAACACATGTCACTGAATTC_1	E-MSC	1730	937	E-MSC	6.87861	2
CACATTGCAACTGTTAGAACTTACGAT_1	E-MSC	3315	1732	E-MSC	1.96078	6
CACATTGCAACTTTAACTCAACGATCT_1	E-MSC	8722	3488	E-MSC	4.6549	3
CACATTGCAAGCGACACCATATTGTAA_1	E-MSC	2724	1367	E-MSC	4.95595	2
CACATTGCAAGCTGCCGTCAGCCTGGC_1	E-MSC	2222	1346	E-MSC	4.81548	3
CACATTGCAAGCTGCCGTCGTACTACG_1	E-MSC	3339	1819	E-MSC	3.77358	3
CACATTGCAAGGGCTGGTACTTACGAT_1	E-MSC	2688	1577	E-MSC	5.80357	5
CACATTGCAGACACTTAACTATCATGA_1	E-MSC	3772	1628	E-MSC	3.65854	4
CACATTGCAGTACATCTACTATCATGA_1	E-MSC	3880	1634	E-MSC	4.17526	2
CACATTGCATACAGGATAACTCCAGGG_1	E-MSC	1990	1210	E-MSC	6.48241	5
CAGAATCGTAACCCTCGGTGAAGCCAA_1	E-MSC	4380	2197	E-MSC	3.05936	6
CAGAATCGTAAGGACTATACAACTAGT_1	E-MSC	2388	1406	E-MSC	3.51759	2
CAGAATCGTAAGGACTATCTGTACGGA_1	E-MSC	3448	1691	E-MSC	4.17633	2
CAGAATCGTACCAAAATGCAGCCTGGC_1	E-MSC	4290	2165	E-MSC	4.28904	3
CAGAATCGTACCAAAATGGTTAGCCTA_1	E-MSC	5057	2349	E-MSC	3.63852	5
CAGAATCGTACGACCACCATATTGTAA_1	E-MSC	2133	1288	E-MSC	6.0947	3
CAGAATCGTACGCGAAGCCAGGCATTT_1	E-MSC	3680	1846	E-MSC	2.63587	2
CAGAATCGTACTGTTAGAACTACATAT_1	E-MSC	4386	1538	E-MSC	4.92476	4
CAGAATCGTAGAATGGAGAAAGTCATT_1	E-MSC	2180	1136	E-MSC	4.81651	2
CAGAATCGTATCCAACCGCAATAGGGT_1	E-MSC	4201	2013	E-MSC	4.54654	2
CAGAATCGTCACCCAAAGAACAACGCG_1	E-MSC	2637	1381	E-MSC	4.32309	2
CAGAATCGTCACTCGAGAAACAGAAAC_1	E-MSC	4053	1849	E-MSC	5.03331	3
CAGAATCGTCGCTAAGCAAGTTGTTCT_1	E-MSC	3838	1766	E-MSC	5.08077	2
CAGAATCGTGATTCATCAAGTTGTTCT_1	E-MSC	6512	2446	E-MSC	4.20762	2
CAGAATCGTGCTAACTCAAAGCCTTCT_1	E-MSC	2816	1549	E-MSC	7.42188	3
CAGAATCGTGCTAACTCAAGCCTGGTT_1	E-MSC	4013	1746	E-MSC	3.48866	2
CAGCAAGATAAGCTACTTACACCTTAG_1	E-MSC	3221	1647	E-MSC	5.24682	2
CAGCAAGATAAGCTACTTAGTAATTAG_1	E-MSC	2958	1485	E-MSC	3.27924	2
CAGCAAGATAAGCTACTTGGTGAGTTA_1	E-MSC	1952	987	E-MSC	3.43238	2
CAGCAAGATAGATAGTTCACGAACCAG_1	E-MSC	4840	2162	E-MSC	3.90496	2
CAGCAAGATATCAACCGAACACCTTAG_1	E-MSC	3780	1802	E-MSC	4.60317	5
CAGCAAGATCAACAACGGAGCTATGTG_1	E-MSC	4478	2156	E-MSC	3.1264	5
CAGCAAGATCAATTGATCACAGTAAAC_1	E-MSC	2633	1304	E-MSC	5.39309	2
CAGCAAGATCACAAAGGCGTTAGCCTA_1	E-MSC	5515	2470	E-MSC	4.13418	6
CAGCAAGATCCGTATCTAACAACTAGT_1	E-MSC	6631	2641	E-MSC	4.35832	2
CAGCAAGATCTCTCTCAAACTACATAT_1	E-MSC	3388	1401	E-MSC	4.04368	2
CAGCAAGATCTCTCTCAACAAACGTGG_1	E-MSC	4516	2037	E-MSC	4.91585	5
CAGCAAGATGGAATGATAACTCCAGGG_1	E-MSC	2227	1161	E-MSC	6.73552	2
CAGCAAGATTGTTCTCCAAGTTGCATC_1	E-MSC	2845	1504	E-MSC	8.08436	2
CAGCAAGATTTGCGTACATGAAGCCAA_1	E-MSC	2762	1456	E-MSC	4.56191	2
CAGCAAGATTTGGAGGTATCTCACGGA_1	E-MSC	3753	2017	E-MSC	5.00933	3
CAGCAAGATTTGGTATGACAATACAAG_1	E-MSC	2315	1263	E-MSC	4.10367	2
CAGCTGACAAAACGTACCACTAGACCG_1	E-MSC	3400	1608	E-MSC	4.23529	2
CAGCTGACAAAGGACTATAAGGGAACT_1	E-MSC	3422	1670	E-MSC	4.93863	2
CAGCTGACAACCTGAGTCGGTTGGACA_1	E-MSC	2800	1564	E-MSC	4.07143	2
CAGCTGACAAGAGGACCAAAAGTCATT_1	E-MSC	1580	949	E-MSC	2.8481	2
CAGCTGACAAGGATTCAAACAAACTTT_1	E-MSC	2216	1161	E-MSC	3.97112	2
CAGCTGACAAGGCAGCTACTCAAGACA_1	E-MSC	3334	1583	E-MSC	4.19916	2
CAGCTGACACAAGACCTACAAACGTGG_1	E-MSC	2823	1480	E-MSC	4.2508	2
CAGCTGACACACTCGAGAAAATTACAG_1	E-MSC	3880	1796	E-MSC	2.31959	2
CAGCTGACACACTTATGTGATGGTCCA_1	E-MSC	2518	1338	E-MSC	1.74742	6
CAGCTGACACAGAAATCGGCTATGGAA_1	E-MSC	2776	1134	E-MSC	3.60231	2
CAGCTGACACAGTGCCCGAAAGTCATT_1	E-MSC	6389	2657	E-MSC	3.06777	5
CAGCTGACACTCTCTCAAAGTCTGTAC_1	E-MSC	3113	1601	E-MSC	5.58946	3
CAGCTGACAGACCTTAGAAATTACCGG_1	E-MSC	2169	1208	E-MSC	4.28769	2
CAGCTGACAGATTCATCATACTTCGGA_1	E-MSC	3322	1388	E-MSC	25.286	3
CAGCTGACAGCTAACTCACATAGGTCA_1	E-MSC	2466	1149	E-MSC	3.48743	2
CAGCTGACATCATCCTAATCTCACGGA_1	E-MSC	2103	1081	E-MSC	5.99144	2
CAGCTGACATCATTGAGAAATTACCGG_1	E-MSC	3302	1588	E-MSC	4.33071	2
CAGCTGACATCGTTAGCAGATGGTCCA_1	E-MSC	3348	1620	E-MSC	5.67503	5
CAGCTGACATTCCATTGAACTCCAGGG_1	E-MSC	4688	2133	E-MSC	4.47952	6
CAGGTGTAGAAATAAATAAAAGTCATT_1	E-MSC	2540	1342	E-MSC	2.83465	2
CAGGTGTAGAACCAAAGTCTAAGCTTC_1	E-MSC	8679	2207	E-MSC	3.05335	4
CAGGTGTAGAACTCATTGCAAGTTTCC_1	E-MSC	5009	2322	E-MSC	5.09084	3
CAGGTGTAGAAGAGTAGACATAACGTT_1	E-MSC	4404	2111	E-MSC	3.22434	6
CAGGTGTAGAAGCTACTTACAACTAGT_1	E-MSC	3078	1469	E-MSC	10.7212	2
CAGGTGTAGAATCCTGAAACATTCGGC_1	E-MSC	4816	2073	E-MSC	3.19767	2
CAGGTGTAGACGACCACCCTATTAGCC_1	E-MSC	3868	2022	E-MSC	6.46329	3
CAGGTGTAGACGATGAATTCTCACGGA_1	E-MSC	7611	2498	E-MSC	4.48036	4
CAGGTGTAGACTATCCTCAAAGTCATT_1	E-MSC	4667	2234	E-MSC	4.84251	6
CAGGTGTAGACTTCGAGCCGTACTACG_1	E-MSC	5190	1728	E-MSC	3.02505	4
CAGGTGTAGATCAACCGACAACGATCT_1	E-MSC	4796	2216	E-MSC	3.64887	5
CAGGTGTAGATTAGGCATGCTATGGAA_1	E-MSC	3955	2040	E-MSC	3.71681	5
CAGGTGTAGATTCATCGTAATAAACAA_1	E-MSC	3679	1897	E-MSC	5.35472	5
CAGGTGTAGCAACAACGGAAATTACAG_1	E-MSC	2839	1358	E-MSC	3.66326	2
CAGGTGTAGCACCCAAAGCTATTAGCC_1	E-MSC	3448	1707	E-MSC	6.32251	6
CAGGTGTAGCACTTATGTAAGGGAACT_1	E-MSC	4429	2108	E-MSC	3.86092	5
CAGGTGTAGCGCTAAGCAAACATCCAT_1	E-MSC	4772	1969	E-MSC	4.67309	2
CAGGTGTAGGCATGGCTAACGTGGGAG_1	E-MSC	3746	1780	E-MSC	5.44581	2
CAGGTGTAGTACTAGTCAACTAGACCG_1	E-MSC	1899	1181	E-MSC	5.52923	2
CAGGTGTAGTTGGAGGTAACAGGCTCC_1	E-MSC	2889	1505	E-MSC	4.6729	2
CAGTTTCACAAACGTACCACGTGGGAG_1	E-MSC	3079	1618	E-MSC	3.4102	2
CAGTTTCACAAATAAATAATCGAGTCT_1	E-MSC	4391	2086	E-MSC	3.75769	5
CAGTTTCACAACCAAAGTCTGTACGGA_1	E-MSC	2191	1139	E-MSC	4.38156	2
CAGTTTCACAACTCATTGCAAACGTGG_1	E-MSC	5578	2475	E-MSC	4.01578	5
CAGTTTCACAAGAGTAGATACTTCGGA_1	E-MSC	9011	2585	E-MSC	2.65231	4
CAGTTTCACAAGCTACTTAGTCTGTAC_1	E-MSC	2940	1326	E-MSC	4.35374	5
CAGTTTCACACACATGTCACTCCAGGG_1	E-MSC	3393	1489	E-MSC	4.89243	2
CAGTTTCACACTTGATGACACAAGTAT_1	E-MSC	2043	1118	E-MSC	3.27949	2
CAGTTTCACAGAATGGAGAAATGGAGG_1	E-MSC	3181	1528	E-MSC	3.23798	2
CAGTTTCACAGAGGACCACAAGTAGAA_1	E-MSC	3914	1793	E-MSC	3.65355	2
CAGTTTCACAGATAGTTCGATCAGCGA_1	E-MSC	5904	2251	E-MSC	4.42073	2
CAGTTTCACAGATAGTTCGATGGTCCA_1	E-MSC	2476	1327	E-MSC	4.36187	2
CAGTTTCACAGGGCTGGTCATGAATGA_1	E-MSC	2975	1563	E-MSC	3.63025	6
CAGTTTCACATCAACCGATGTATGCGA_1	E-MSC	3065	1436	E-MSC	3.9478	2
CAGTTTCACATGAGTTACATCATTCTG_1	E-MSC	2623	1227	E-MSC	3.24056	2
CAGTTTCACATTCATCGTGGCACAACA_1	E-MSC	2497	1199	E-MSC	3.04365	2
CAGTTTCACCACCCAAAGCTAAGCTTC_1	E-MSC	2485	1224	E-MSC	7.48491	2
CAGTTTCACGACACTTAAACATTCGGC_1	E-MSC	3731	1711	E-MSC	7.29027	3
CAGTTTCACGGAATGATAACTGAATTC_1	E-MSC	3516	1812	E-MSC	3.04323	2
CAGTTTCACGGAGTCTAAAACAGAAAC_1	E-MSC	4142	1867	E-MSC	3.38001	2
CAGTTTCACGGAGTCTAATTCAGCTCA_1	E-MSC	2099	1104	E-MSC	3.95426	2
CAGTTTCACGTGTGTCGAACGCTGTTG_1	E-MSC	1830	1059	E-MSC	3.33333	2
CAGTTTCACTATAGCCCTAAAGAGGCC_1	E-MSC	2776	1231	E-MSC	3.78242	2
CAGTTTCACTCATCCTAACTAGATAGA_1	E-MSC	3753	1959	E-MSC	3.30402	6
CAGTTTCACTGTGAAGAAACGCTGTTG_1	E-MSC	5762	2571	E-MSC	6.9941	3
CAGTTTCACTTCCATTGACAGGCATTT_1	E-MSC	3950	1115	E-MSC	6.53165	4
CCACTTGGAACTGTTAGAATATTGTAA_1	E-MSC	2573	1236	E-MSC	2.64283	2
CCACTTGGAACTTCGAGCTTCAGCTCA_1	E-MSC	1797	1095	E-MSC	4.56316	2
CCACTTGGAAGAGGACCACGTACTACG_1	E-MSC	2784	1507	E-MSC	4.05891	3
CCACTTGGAATCCTAGGAGGCACAACA_1	E-MSC	4287	2118	E-MSC	5.10847	3
CCACTTGGAATCCTAGGAGGCTACAGA_1	E-MSC	1394	828	E-MSC	5.16499	3
CCACTTGGACAATTGATCCTATTAGCC_1	E-MSC	3007	1551	E-MSC	4.28999	2
CCACTTGGACACAAAGGCGATCAGCGA_1	E-MSC	2641	1391	E-MSC	3.10488	2
CCACTTGGACACAAAGGCGTCTTGGCA_1	E-MSC	2853	1267	E-MSC	3.43498	2
CCACTTGGACACCAGGTACAACCTCCA_1	E-MSC	3691	1793	E-MSC	2.70929	2
CCACTTGGACGTTCGGTAGTCTTGGCA_1	E-MSC	3640	1878	E-MSC	4.6978	5
CCACTTGGACTCTCTCAACGTACTACG_1	E-MSC	1808	907	E-MSC	2.98673	2
CCACTTGGAGAGTGCGAAAATTACCGG_1	E-MSC	3067	1450	E-MSC	4.4017	2
CCACTTGGAGCATGGCTAACTTACGAT_1	E-MSC	1650	993	E-MSC	5.45455	2
CCACTTGGAGTACATCTATCCTCAATA_1	E-MSC	4944	2330	E-MSC	3.74191	5
CCACTTGGATCATTGAGAAGCCTGGTT_1	E-MSC	2478	1221	E-MSC	2.82486	2
CCACTTGGATCGTTAGCACTGTACGGA_1	E-MSC	1558	968	E-MSC	3.78691	2
CCACTTGGATTGGTATGACAACGATCT_1	E-MSC	5616	1973	E-MSC	4.66524	4
CCTAGTATAAACCAAAGTGGCTACAGA_1	E-MSC	2810	1535	E-MSC	4.23488	2
CCTAGTATAAACCCTCGGATGGTCCGT_1	E-MSC	5056	2651	E-MSC	4.72706	5
CCTAGTATAACAGTGGTAATCATTCTG_1	E-MSC	8196	2294	E-MSC	3.00146	4
CCTAGTATAAGGCAGCTAAGCCTGGTT_1	E-MSC	1730	941	E-MSC	5.08671	2
CCTAGTATAAGGCAGCTACTACATGCG_1	E-MSC	1718	1125	E-MSC	6.81024	2
CCTAGTATAAGGGCTGGTACAGGCTCC_1	E-MSC	2168	1227	E-MSC	4.5203	5
CCTAGTATAAGTGAAAGGCAGCCTGGC_1	E-MSC	4266	2004	E-MSC	4.75856	3
CCTAGTATAATCAACCGACTAGATAGA_1	E-MSC	3798	1936	E-MSC	3.18589	2
CCTAGTATACAACAACGGAGTTGTTCT_1	E-MSC	4350	1992	E-MSC	3.95402	2
CCTAGTATACACAAAGGCACAGGCTCC_1	E-MSC	1050	263	E-MSC	28.0952	0
CCTAGTATAGACCTTAGAAGCCTGGTT_1	E-MSC	4488	2220	E-MSC	6.86275	3
CCTAGTATAGCATGGCTACAATAGGGT_1	E-MSC	1646	942	E-MSC	5.89307	2
CCTAGTATAGTGCAGTAACATGAATGA_1	E-MSC	5033	2132	E-MSC	4.35128	2
CCTAGTATATCATTGAGACAGGCATTT_1	E-MSC	2278	1283	E-MSC	6.23354	2
CCTAGTATATGACAGACAACGTGGGAG_1	E-MSC	1997	1133	E-MSC	6.10916	2
CCTGAGCAAAACCCTCGGACAAGTGCA_1	E-MSC	2077	1091	E-MSC	6.93308	2
CCTGAGCAAACACATGTCGGTGAGTTA_1	E-MSC	3861	1725	E-MSC	3.4188	2
CCTGAGCAAACTATCCTCGTCTTGGCA_1	E-MSC	5118	2149	E-MSC	4.43533	3
CCTGAGCAAAGTGAAAGGAACGTGTGA_1	E-MSC	4409	1773	E-MSC	4.21864	2
CCTGAGCAAATGAGTTACCACAAGTAT_1	E-MSC	1893	1022	E-MSC	3.96197	2
CCTGAGCAAATTCATCGTCATAACGTT_1	E-MSC	4020	1813	E-MSC	3.80597	2
CCTGAGCAACACAAAGGCATCGAGTCT_1	E-MSC	6675	2973	E-MSC	4.17978	2
CCTGAGCAACACCAGGTAAAAGAGGCC_1	E-MSC	1391	761	E-MSC	5.82315	2
CCTGAGCAACACCCAAAGAGTTGTTCT_1	E-MSC	3124	1588	E-MSC	4.32138	6
CCTGAGCAACACCTACCCTGCATAGTA_1	E-MSC	5776	2403	E-MSC	4.69183	5
CCTGAGCAACCGTATCTAGATCAGCGA_1	E-MSC	5708	2411	E-MSC	3.66153	2
CCTGAGCAACGTTCGGTATGTCTATCA_1	E-MSC	3776	1685	E-MSC	3.25742	2
CCTGAGCAAGATTCATCAACTCATACG_1	E-MSC	3119	1623	E-MSC	3.91151	3
CCTGAGCAAGCCTGTTCAATGGTCCGT_1	E-MSC	4158	2042	E-MSC	2.8379	2
CCTGAGCAATAGAACACAAAGGGTCAG_1	E-MSC	3201	1646	E-MSC	3.68635	2
CCTGAGCAATAGGGATACTACTTCGGA_1	E-MSC	2360	1107	E-MSC	3.77119	2
CCTGAGCAATCGTTAGCACAACGATCT_1	E-MSC	3416	1637	E-MSC	3.83489	2
CCTGAGCAATCGTTAGCATCTCGGTTA_1	E-MSC	1383	787	E-MSC	4.91685	2
CCTGAGCAATGACAGACATCCTCAATA_1	E-MSC	4013	1663	E-MSC	2.89061	2
CCTGAGCAATGTGAAGAACTGTACGGA_1	E-MSC	5406	2098	E-MSC	3.49612	5
CGGTCCAGGAACCCTCGGACGTGGGAG_1	E-MSC	1834	1002	E-MSC	5.23446	2
CGGTCCAGGAAGCTACTTTCCTCAATA_1	E-MSC	5493	2128	E-MSC	3.51356	2
CGGTCCAGGACAGTGGTAAATTACCGG_1	E-MSC	3001	1487	E-MSC	6.73109	2
CGGTCCAGGACAGTGGTAACAACTAGT_1	E-MSC	4120	1931	E-MSC	5.89806	2
CGGTCCAGGACCAAAATGCTGTACGGA_1	E-MSC	4537	2127	E-MSC	3.57064	5
CGGTCCAGGACCAGGTGTTGAAGCCAA_1	E-MSC	5018	2162	E-MSC	3.5273	2
CGGTCCAGGACCAGGTGTTGCATAGTA_1	E-MSC	8160	2265	E-MSC	3.33333	4
CGGTCCAGGACCTGAGTCAACGTGTGA_1	E-MSC	2788	1490	E-MSC	4.55524	6
CGGTCCAGGACCTGAGTCAGTTGCATC_1	E-MSC	3028	1496	E-MSC	3.86394	2
CGGTCCAGGACGACCACCATGGGACTC_1	E-MSC	4307	2195	E-MSC	4.43464	2
CGGTCCAGGACGATGAATAACAGAAAC_1	E-MSC	3309	1759	E-MSC	5.74192	2
CGGTCCAGGACTTGATGAGGTGAGTTA_1	E-MSC	4395	2137	E-MSC	5.80205	3
CGGTCCAGGAGATAGTTCACTACATAT_1	E-MSC	5365	2035	E-MSC	2.59087	2
CGGTCCAGGAGCTGCCGTGTCTTGGCA_1	E-MSC	3477	1796	E-MSC	4.86051	6
CGGTCCAGGAGGGCTGGTAAGTTTACG_1	E-MSC	3292	1592	E-MSC	4.25273	2
CGGTCCAGGATTCATCGTAATTCGGCG_1	E-MSC	3285	1583	E-MSC	3.43988	2
CGGTCCAGGATTCATCGTTACTTCGGA_1	E-MSC	3549	1904	E-MSC	4.11383	2
CGGTCCAGGCAACAACGGACTCATACG_1	E-MSC	3870	1796	E-MSC	4.05685	2
CGGTCCAGGCAAGACCTAAATGTATCG_1	E-MSC	4358	1775	E-MSC	3.85498	2
CGGTCCAGGCACAAAGGCAATAAACAA_1	E-MSC	2056	1087	E-MSC	5.44747	2
CGGTCCAGGCACCTACCCGCAACATTA_1	E-MSC	8433	2446	E-MSC	3.54559	4
CGGTCCAGGCACCTACCCGTAGAAGCA_1	E-MSC	5488	2126	E-MSC	4.24563	2
CGGTCCAGGCCATGCACAGTTAGCCTA_1	E-MSC	2159	1200	E-MSC	3.61278	2
CGGTCCAGGCCGACAAGAACTAGACCG_1	E-MSC	3334	1707	E-MSC	4.88902	2
CGGTCCAGGCCGACAAGAGATGGTCCA_1	E-MSC	5129	2469	E-MSC	6.49249	3
CGGTCCAGGCCGTATCTACTATCATGA_1	E-MSC	3775	1939	E-MSC	3.81457	6
CGGTCCAGGGCATGGCTAAATGTATCG_1	E-MSC	2019	1034	E-MSC	3.66518	2
CGGTCCAGGGTACATCTAAGCTATGTG_1	E-MSC	4736	2015	E-MSC	4.98311	2
CGGTCCAGGGTGCAGTAAAAGTTTACG_1	E-MSC	1925	1120	E-MSC	3.63636	2
CGGTCCAGGTAGGGATACAATGTATCG_1	E-MSC	3613	1816	E-MSC	3.12759	2
CGGTCCAGGTAGGGATACGGTGAGTTA_1	E-MSC	3205	1649	E-MSC	6.24025	5
CGTTACTAAAAACTGCGCTGAAGCCAA_1	E-MSC	2133	1083	E-MSC	5.39147	2
CGTTACTAAAAATAAATAGTCTTGGCA_1	E-MSC	1307	712	E-MSC	7.88064	2
CGTTACTAAAACCCTCGGAAATTACAG_1	E-MSC	3912	1971	E-MSC	4.32004	2
CGTTACTAAAGGGCTGGTGATGGTCCA_1	E-MSC	2813	1654	E-MSC	8.35407	5
CGTTACTAAAGGTTCGCTACACCTTAG_1	E-MSC	1374	927	E-MSC	8.66084	3
CGTTACTAAATTCATCGTGATGGTCCA_1	E-MSC	8726	2700	E-MSC	3.59844	4
CGTTACTAACAACAACGGACTAGACCG_1	E-MSC	2026	1160	E-MSC	6.81145	2
CGTTACTAACACAAAGGCCTAAGCTTC_1	E-MSC	1417	847	E-MSC	4.65773	2
CGTTACTAACACCAGGTAACAGGCTCC_1	E-MSC	4403	1983	E-MSC	2.99796	2
CGTTACTAACACCAGGTATCTACGACA_1	E-MSC	2530	1298	E-MSC	4.42688	2
CGTTACTAACACCTACCCTACTTCGGA_1	E-MSC	2146	1020	E-MSC	4.28705	2
CGTTACTAACAGAAATCGGTCTTGGCA_1	E-MSC	3811	1965	E-MSC	4.04093	6
CGTTACTAACCATGCACAAGCTATGTG_1	E-MSC	3347	1544	E-MSC	4.7804	2
CGTTACTAAGACACTTAAAAGTTTACG_1	E-MSC	3544	1579	E-MSC	3.69639	2
CGTTACTAAGAGTGCGAAACGTGGGAG_1	E-MSC	3757	1593	E-MSC	4.41842	4
CGTTACTAAGAGTGCGAAGATAGAGGA_1	E-MSC	2070	1272	E-MSC	3.96135	6
CGTTACTAAGCCAATGTACTCAAGACA_1	E-MSC	1995	1225	E-MSC	5.96491	2
CGTTACTAAGCTAACTCATCTACGACA_1	E-MSC	5160	2274	E-MSC	3.33333	2
CGTTACTAAGGAATGATACGTACTACG_1	E-MSC	5202	1624	E-MSC	5.80546	4
CGTTACTAATACAGGATACATAACGTT_1	E-MSC	2759	1350	E-MSC	4.45814	2
CGTTACTAATGTGAAGAATCTCACGGA_1	E-MSC	2284	1206	E-MSC	5.91068	2
CTAACTCGCAAATAAATAACTAGACCG_1	E-MSC	1323	666	E-MSC	2.26757	2
CTAACTCGCAACCAAAGTACTCATACG_1	E-MSC	4221	1916	E-MSC	3.76688	2
CTAACTCGCACGCGAAGCGCAACATTA_1	E-MSC	3335	1644	E-MSC	3.38831	2
CTAACTCGCACTATCCTCAGTCTGTAC_1	E-MSC	6048	2484	E-MSC	3.20767	2
CTAACTCGCAGGAGGCGCTCTCACGGA_1	E-MSC	3541	1853	E-MSC	6.21293	2
CTAACTCGCAGGTTCGCTCTGTACGGA_1	E-MSC	3039	1555	E-MSC	5.56104	2
CTAACTCGCCACTTATGTACGAACCAG_1	E-MSC	4080	1954	E-MSC	2.91667	2
CTAACTCGCCTTGCTTCAAGTCTGTAC_1	E-MSC	2630	1374	E-MSC	6.73004	2
CTAACTCGCCTTGCTTCATCTACGACA_1	E-MSC	6062	2490	E-MSC	4.40449	3
CTAACTCGCGATGAACTGGCTCCTTGA_1	E-MSC	5879	2449	E-MSC	2.8066	5
CTAACTCGCGATTCATCACGTCTAGGT_1	E-MSC	3959	1837	E-MSC	4.31927	5
CTAACTCGCGCCTGTTCAAACGTGTGA_1	E-MSC	3098	1621	E-MSC	3.64751	2
CTAACTCGCGTACATCTATCTCGGTTA_1	E-MSC	3332	1673	E-MSC	7.47299	3
CTAACTCGCTCATCCTAAAGTCTGTAC_1	E-MSC	5273	1973	E-MSC	3.94462	2
CTAACTCGCTCATCCTAACTATTAGCC_1	E-MSC	1443	954	E-MSC	3.8808	2
CTAACTCGCTCATTGAGAGGTGAGTTA_1	E-MSC	6088	2433	E-MSC	4.02431	2
CTAACTCGCTCGTTAGCAGGCTACAGA_1	E-MSC	5079	2192	E-MSC	2.79583	5
CTAACTCGCTGTTCTCCAACATTCGGC_1	E-MSC	4699	1991	E-MSC	4.34135	2
CTACAGAACAACCCTCGGCTCAAGACA_1	E-MSC	3372	1605	E-MSC	5.36773	2
CTACAGAACAATCCTGAACACGATCCG_1	E-MSC	2862	1520	E-MSC	3.00489	2
CTACAGAACACAATATGGCAACGATCT_1	E-MSC	2264	1249	E-MSC	3.4894	2
CTACAGAACACCAAAATGGGTGAGTTA_1	E-MSC	2798	1576	E-MSC	4.43174	2
CTACAGAACAGATAGTTCCTACATGCG_1	E-MSC	2190	1089	E-MSC	3.10502	2
CTACAGAACAGATAGTTCTGCATAGTA_1	E-MSC	6737	2496	E-MSC	3.39914	2
CTACAGAACAGCTGCCGTAAATTACAG_1	E-MSC	1887	1025	E-MSC	3.49762	2
CTACAGAACAGGTTCGCTAACATCCAT_1	E-MSC	4483	2098	E-MSC	3.85902	2
CTACAGAACAGTGTTGTCCGTACTACG_1	E-MSC	2608	1319	E-MSC	2.76074	2
CTACAGAACATGAGTTACGGTTGGACA_1	E-MSC	1745	935	E-MSC	5.04298	2
CTACAGAACATTACCAAGAGTAATTAG_1	E-MSC	3447	1611	E-MSC	5.30896	2
CTACAGAACATTAGGCATAATTACCGG_1	E-MSC	3359	1673	E-MSC	3.78089	2
CTACAGAACCACCTACCCAATTCGGCG_1	E-MSC	4075	1880	E-MSC	3.5092	2
CTACAGAACCAGCACTTCCAGCCTGGC_1	E-MSC	6319	2788	E-MSC	7.70692	3
CTACAGAACCAGTGCCCGACAGGCTCC_1	E-MSC	4345	1946	E-MSC	3.52129	2
CTACAGAACCCATGCACAGCTCCTTGA_1	E-MSC	1348	835	E-MSC	5.34125	2
CTACAGAACGATGAACTGCAATAGGGT_1	E-MSC	2456	1351	E-MSC	3.82736	2
CTACAGAACGATTCATCACTGTACGGA_1	E-MSC	2280	1202	E-MSC	5.35088	2
CTACAGAACGGAATGATAAGCTATGTG_1	E-MSC	2870	1367	E-MSC	3.69338	2
CTACAGAACTATAGCCCTAGTTGCATC_1	E-MSC	4619	2141	E-MSC	5.34748	2
CTACAGAACTATAGCCCTATGGGACTC_1	E-MSC	4866	2089	E-MSC	4.64447	2
CTACAGAACTCATCCTAACTCAAGACA_1	E-MSC	3678	1836	E-MSC	5.00272	6
CTACAGAACTCATTGAGAACTCATACG_1	E-MSC	5897	2525	E-MSC	4.17161	2
CTACAGAACTCGTTAGCATCCGTCTTA_1	E-MSC	4628	2216	E-MSC	3.56525	6
CTACAGAACTTCCATTGAGATCAGCGA_1	E-MSC	3861	1974	E-MSC	3.4965	6
CTACAGAACTTGGAGGTATCAGATTCA_1	E-MSC	1157	620	E-MSC	18.3232	2
CTATGAAATAAGAGTAGAACTCATACG_1	E-MSC	2836	1543	E-MSC	3.03244	2
CTATGAAATAATCCTGAACACGATCCG_1	E-MSC	1985	940	E-MSC	4.33249	2
CTATGAAATACAGTGGTAACTCATACG_1	E-MSC	10575	3546	E-MSC	4.02837	5
CTATGAAATACTTGATGAGCAACATTA_1	E-MSC	4819	2224	E-MSC	5.74808	2
CTATGAAATAGTGAAAGGCACAAGTAT_1	E-MSC	3105	1595	E-MSC	4.92754	2
CTATGAAATATTACCAAGCAGGGAGGG_1	E-MSC	3051	1586	E-MSC	4.55588	2
CTATGAAATCAATTGATCAAATGGAGG_1	E-MSC	4068	1897	E-MSC	4.27729	2
CTATGAAATCTAGGTCCTTCCGTCTTA_1	E-MSC	1288	776	E-MSC	10.0155	3
CTATGAAATGACACTTAAACGTGGGAG_1	E-MSC	4830	2379	E-MSC	6.62526	3
CTATGAAATGATGAACTGTCTCGGTTA_1	E-MSC	2514	1280	E-MSC	3.42084	2
CTATGAAATGCTAACTCAACTCATACG_1	E-MSC	2891	1482	E-MSC	3.8395	2
CTATGAAATGTACATCTACTATTAGCC_1	E-MSC	2128	1118	E-MSC	6.90789	2
CTATGAAATTAGAACACAACGAACCAG_1	E-MSC	2017	1206	E-MSC	5.20575	3
CTATGAAATTATAGCCCTTGAAGCCAA_1	E-MSC	3310	1606	E-MSC	3.65559	2
CTATGAAATTGTGAAGAAACAGTAAAC_1	E-MSC	2437	1147	E-MSC	3.03652	2
CTATGAAATTTCCATTGAACTTACGAT_1	E-MSC	3569	1819	E-MSC	3.58644	5
CTTCACATAAACCAAAGTACTCATACG_1	E-MSC	3526	1660	E-MSC	3.48837	2
CTTCACATAAGAATGGAGAATTCGGCG_1	E-MSC	1101	665	E-MSC	8.44687	2
CTTCACATAAGAATGGAGTCTACGACA_1	E-MSC	2442	1365	E-MSC	8.84521	3
CTTCACATAAGGGCTGGTACTGAATTC_1	E-MSC	4484	1855	E-MSC	4.63872	2
CTTCACATAAGGTTCGCTGCTATGGAA_1	E-MSC	4484	1982	E-MSC	4.61641	2
CTTCACATAATCAACCGAAACAGAAAC_1	E-MSC	4242	1913	E-MSC	3.8661	5
CTTCACATACAATTGATCATGGTCCGT_1	E-MSC	1614	1045	E-MSC	8.2404	3
CTTCACATACAGAAATCGTGAAGCCAA_1	E-MSC	3080	1554	E-MSC	6.88312	3
CTTCACATATCGTTAGCAGGTTGGACA_1	E-MSC	2610	1272	E-MSC	2.26054	2
CTTCACATATGTTCTCCAATATTGTAA_1	E-MSC	3077	1577	E-MSC	3.21742	2
CTTCACATATTGCGTACAGCTCCTTGA_1	E-MSC	7664	1937	E-MSC	3.66649	4
CTTGTACTAACAATATGGAGCCTGGTT_1	E-MSC	2468	1250	E-MSC	5.4295	2
CTTGTACTAACCAGGTGTATATTGTAA_1	E-MSC	2776	1435	E-MSC	4.89914	2
CTTGTACTAACGCGAAGCACGAACCAG_1	E-MSC	3842	1993	E-MSC	4.60698	3
CTTGTACTAACGCGAAGCCATGAATGA_1	E-MSC	4717	2124	E-MSC	3.05279	2
CTTGTACTAAGAATGGAGAAGGCCGCA_1	E-MSC	2532	1226	E-MSC	4.77883	2
CTTGTACTAAGATAGTTCCTACATGCG_1	E-MSC	2339	1156	E-MSC	5.00214	2
CTTGTACTAAGTGTTGTCGTAGAAGCA_1	E-MSC	2148	1098	E-MSC	16.0149	2
CTTGTACTAATCAACCGATGAAGCCAA_1	E-MSC	2033	1161	E-MSC	6.29611	3
CTTGTACTAATTCATCGTACAACTAGT_1	E-MSC	3299	1746	E-MSC	3.24341	6
CTTGTACTAATTCATCGTTGCATAGTA_1	E-MSC	2467	1295	E-MSC	4.13458	2
CTTGTACTACAACAACGGATCATTCTG_1	E-MSC	3447	1912	E-MSC	7.28169	3
CTTGTACTACAACAACGGCGTCTAGGT_1	E-MSC	3211	1546	E-MSC	3.95515	2
CTTGTACTACACCTACCCAAGGGTCAG_1	E-MSC	1413	840	E-MSC	8.49257	3
CTTGTACTACACTTATGTCTATCATGA_1	E-MSC	2574	1357	E-MSC	3.92385	6
CTTGTACTACAGTGCCCGACAAACTTT_1	E-MSC	5389	2153	E-MSC	3.80405	5
CTTGTACTACGTTCGGTAATGGGACTC_1	E-MSC	4494	2081	E-MSC	8.61148	3
CTTGTACTACTTGCTTCACAGGCATTT_1	E-MSC	2963	1383	E-MSC	3.44246	2
CTTGTACTAGAGTGCGAAACGCTGTTG_1	E-MSC	2774	1484	E-MSC	3.8212	2
CTTGTACTAGTGTGTCGAAATGTATCG_1	E-MSC	3605	1703	E-MSC	4.90985	2
GAATCTGTAAACTCATTGCATAGGTCA_1	E-MSC	2288	1322	E-MSC	3.97727	6
GAATCTGTAACAATATGGAACAGAAAC_1	E-MSC	1018	694	E-MSC	4.0275	2
GAATCTGTAACTATCCTCCAAGTTTCC_1	E-MSC	3311	1817	E-MSC	7.39958	3
GAATCTGTAACTATCCTCTCTACGACA_1	E-MSC	2084	1168	E-MSC	2.92706	2
GAATCTGTAAGAATGGAGACTAGACCG_1	E-MSC	2358	1344	E-MSC	4.02884	2
GAATCTGTAAGGGCTGGTAATGTATCG_1	E-MSC	1977	1010	E-MSC	3.79363	2
GAATCTGTAATCAACCGAAAAGTCATT_1	E-MSC	3011	1360	E-MSC	4.84889	2
GAATCTGTAATGAGTTACCTACATGCG_1	E-MSC	4395	1923	E-MSC	3.18544	2
GAATCTGTAATGAGTTACCTGTACGGA_1	E-MSC	3221	1568	E-MSC	4.59485	2
GAATCTGTACAACAACGGAACAACGCG_1	E-MSC	1519	880	E-MSC	5.52995	2
GAATCTGTACAGCACTTCTGCATAGTA_1	E-MSC	6856	2989	E-MSC	5.92182	3
GAATCTGTACCGACAAGAAGCTATGTG_1	E-MSC	3439	1475	E-MSC	4.85606	3
GAATCTGTACCGTATCTACTCAAGACA_1	E-MSC	1956	1212	E-MSC	7.41309	3
GAATCTGTAGCATGGCTATCTACGACA_1	E-MSC	3530	1605	E-MSC	4.41926	2
GAATCTGTAGTACATCTATACTTCGGA_1	E-MSC	7259	2908	E-MSC	4.1328	3
GAATCTGTATTCCATTGAACAACTAGT_1	E-MSC	1435	835	E-MSC	7.52613	2
GAATCTGTATTGCGTACATTCAGCTCA_1	E-MSC	4392	1738	E-MSC	3.46084	2
GACGGATTAAAACGTACCAATAAACAA_1	E-MSC	2005	1182	E-MSC	4.33915	3
GACGGATTAAAATAAATATGTCTATCA_1	E-MSC	6626	2115	E-MSC	4.27105	4
GACGGATTAAACTCATTGAGCCTGGTT_1	E-MSC	1021	612	E-MSC	4.21156	2
GACGGATTAAATCCTGAAACTCATACG_1	E-MSC	2961	1657	E-MSC	4.12023	6
GACGGATTAACGATGAATGATAGAGGA_1	E-MSC	3025	1239	E-MSC	4.16529	2
GACGGATTAACGCGAAGCGGCACAACA_1	E-MSC	1260	810	E-MSC	10.7143	5
GACGGATTAAGGCAGCTAAAGGGTCAG_1	E-MSC	2646	1369	E-MSC	10.3553	2
GACGGATTAATTAGGCATAGTTGCATC_1	E-MSC	5813	2624	E-MSC	5.55651	3
GACGGATTAATTAGGCATTCTCGGTTA_1	E-MSC	1274	812	E-MSC	3.13972	5
GACGGATTAATTCATCGTTCAGATTCA_1	E-MSC	2650	1470	E-MSC	5.0566	6
GACGGATTACAGAAATCGCTATCATGA_1	E-MSC	4864	2191	E-MSC	4.25576	2
GACGGATTACGTTCGGTAGAACGACAA_1	E-MSC	2638	1242	E-MSC	5.79985	2
GACGGATTACTTGCTTCACTATCATGA_1	E-MSC	1930	1068	E-MSC	4.45596	2
GACGGATTAGGAGTCTAAATGGGACTC_1	E-MSC	2634	1373	E-MSC	5.50494	2
GACGGATTATACTAGTCACAGCCTGGC_1	E-MSC	4476	2240	E-MSC	6.18856	3
GACGGATTATAGAACACAAAGGGAACT_1	E-MSC	7185	2257	E-MSC	2.92276	4
GACGGATTATAGTCTTGAAACAGAAAC_1	E-MSC	2607	1266	E-MSC	3.45224	2
GACGGATTATTGGAGGTACTAAGCTTC_1	E-MSC	8765	2183	E-MSC	3.09184	4
GAGCCAATAAACCCTCGGCTGTACGGA_1	E-MSC	3010	1413	E-MSC	2.49169	2
GAGCCAATAAACCCTCGGGATAGAGGA_1	E-MSC	2623	1396	E-MSC	2.85932	2
GAGCCAATAAAGCTACTTAGTCTGTAC_1	E-MSC	5314	2365	E-MSC	3.12382	5
GAGCCAATAAATCAGTTTGAACGACAA_1	E-MSC	6157	1960	E-MSC	3.78431	4
GAGCCAATAACACATGTCACAACTAGT_1	E-MSC	3181	1477	E-MSC	4.30682	2
GAGCCAATAAGCTGCCGTACTACATAT_1	E-MSC	3799	1778	E-MSC	3.55357	2
GAGCCAATACAAGACCTACTACATGCG_1	E-MSC	5148	2253	E-MSC	3.7296	2
GAGCCAATACCGTATCTAAAGGGTCAG_1	E-MSC	2382	1302	E-MSC	4.78589	5
GAGCCAATACTTGCTTCAGTTAGCCTA_1	E-MSC	2557	1511	E-MSC	0.0391083	3
GAGCCAATAGCCAATGTAAGCCTGGTT_1	E-MSC	3669	1861	E-MSC	5.3148	3
GAGCCAATAGCCTGTTCAGGTGAGTTA_1	E-MSC	5494	2371	E-MSC	4.75064	5
GAGCCAATATACTAGTCAACAGTAAAC_1	E-MSC	2755	1480	E-MSC	8.27586	3
GAGCCAATATAGTGACTACAACCTCCA_1	E-MSC	3361	1880	E-MSC	4.81999	6
GAGCCAATATGTGAAGAAACTACATAT_1	E-MSC	1681	956	E-MSC	7.25758	2
GAGCCAATATTGGAGGTAAATAAACAA_1	E-MSC	3059	1449	E-MSC	3.3998	2
GAGGATGGAAACCCTCGGCATGAATGA_1	E-MSC	2896	1607	E-MSC	3.62569	6
GAGGATGGAACCAGGTGTAGCTATGTG_1	E-MSC	2803	1556	E-MSC	3.74599	5
GAGGATGGAACCTGAGTCAAGGCCGCA_1	E-MSC	3343	1334	E-MSC	3.3802	2
GAGGATGGAACGATGAATGATAGAGGA_1	E-MSC	2831	1466	E-MSC	5.05122	6
GAGGATGGAACTGTTAGAGATAGAGGA_1	E-MSC	6186	2370	E-MSC	2.74814	5
GAGGATGGAAGCGACACCGTCTTGGCA_1	E-MSC	4046	1759	E-MSC	3.41078	2
GAGGATGGAAGGTTCGCTACTAGACCG_1	E-MSC	3251	1470	E-MSC	3.99877	2
GAGGATGGAATCCTAGGAGATCTCTTA_1	E-MSC	2046	1161	E-MSC	4.54545	2
GAGGATGGAATTACCAAGCTGTACGGA_1	E-MSC	6129	2618	E-MSC	3.31212	2
GAGGATGGACAAGACCTAAAAGTCATT_1	E-MSC	2932	1445	E-MSC	5.79809	3
GAGGATGGACCGACAAGAGATAGAGGA_1	E-MSC	2827	1403	E-MSC	3.39583	2
GAGGATGGAGCCTGTTCAGTTAGCCTA_1	E-MSC	5011	2069	E-MSC	3.97126	2
GAGGATGGATACTAGTCATCAGATTCA_1	E-MSC	3824	1367	E-MSC	3.63494	2
GAGGATGGATATAGCCCTCGTCTAGGT_1	E-MSC	2702	1363	E-MSC	3.10881	2
GAGGTGCTAAAACGTACCGATCAGCGA_1	E-MSC	3138	1303	E-MSC	4.65264	2
GAGGTGCTAAAGGACTATATGGTCCGT_1	E-MSC	3209	1802	E-MSC	3.05391	6
GAGGTGCTAAAGGACTATCAAGTAGAA_1	E-MSC	10676	2639	E-MSC	3.84039	4
GAGGTGCTAAATCCTGAACATAACGTT_1	E-MSC	2661	1404	E-MSC	6.61405	6
GAGGTGCTAACGACCACCAGCCGCAAG_1	E-MSC	1681	969	E-MSC	5.41344	5
GAGGTGCTAACGACCACCATCATTCTG_1	E-MSC	2612	1406	E-MSC	2.64165	2
GAGGTGCTAACGATGAATAAGGGTCAG_1	E-MSC	3237	1550	E-MSC	3.83071	2
GAGGTGCTAAGCGACACCACTACATAT_1	E-MSC	4423	2120	E-MSC	9.33755	3
GAGGTGCTAAGCTGCCGTAGCCGCAAG_1	E-MSC	3609	1697	E-MSC	4.2394	2
GAGGTGCTAAGTGAAAGGGATCTCTTA_1	E-MSC	4245	1795	E-MSC	3.55713	2
GAGGTGCTACAGTGCCCGGGTTGGACA_1	E-MSC	4192	1711	E-MSC	3.00573	2
GAGGTGCTACTCTCTCAATCCGTCTTA_1	E-MSC	6559	2602	E-MSC	4.36042	4
GAGGTGCTAGATTCATCATGTATGCGA_1	E-MSC	2887	1522	E-MSC	3.35989	2
GAGGTGCTAGCATGGCTAGGTTGGACA_1	E-MSC	1707	1007	E-MSC	3.10486	2
GAGGTGCTAGCCTGTTCAAGTTGTTCT_1	E-MSC	3184	1678	E-MSC	4.42839	2
GAGGTGCTATGACAGACATCTCGGTTA_1	E-MSC	1927	1022	E-MSC	3.63259	2
GAGGTGCTATTGGTATGAATCATTCTG_1	E-MSC	4160	1823	E-MSC	4.13462	4
GAGTACATTAAACTGCGCGCTATGGAA_1	E-MSC	4233	2071	E-MSC	6.26034	3
GAGTACATTAAGCTACTTAGTCTGTAC_1	E-MSC	3310	1752	E-MSC	4.56193	2
GAGTACATTAATCCTGAACTACATGCG_1	E-MSC	5299	2240	E-MSC	5.43499	3
GAGTACATTACAATATGGTGTATGCGA_1	E-MSC	1955	1104	E-MSC	3.37596	2
GAGTACATTACACATGTCCAGCCTGGC_1	E-MSC	3264	1515	E-MSC	9.09926	2
GAGTACATTACAGTGGTAGATCAGCGA_1	E-MSC	4695	2146	E-MSC	4.66454	2
GAGTACATTACCAAAATGACGCTGTTG_1	E-MSC	4418	1959	E-MSC	3.62155	6
GAGTACATTACCAGGTGTGCAACATTA_1	E-MSC	3978	1800	E-MSC	5.07793	4
GAGTACATTAGGAGGCGCACGAACCAG_1	E-MSC	4023	2004	E-MSC	4.9217	3
GAGTACATTAGGCAGCTAAATTACCGG_1	E-MSC	3960	1668	E-MSC	4.39394	5
GAGTACATTAGTGAAAGGGCTATGGAA_1	E-MSC	3927	1767	E-MSC	3.87064	2
GAGTACATTAGTGTTGTCAAGGGTCAG_1	E-MSC	3558	1557	E-MSC	2.30467	2
GAGTACATTATTACCAAGAGTCTGTAC_1	E-MSC	4171	1857	E-MSC	2.87701	2
GAGTACATTCACAAAGGCCTATCATGA_1	E-MSC	6492	2694	E-MSC	6.20764	3
GAGTACATTGCATGGCTACAACGATCT_1	E-MSC	3971	1865	E-MSC	3.82775	5
GAGTACATTGCCAATGTACATAGGTCA_1	E-MSC	1651	983	E-MSC	5.08783	2
GAGTACATTGGAATGATACAACGATCT_1	E-MSC	2900	1437	E-MSC	4.34483	2
GAGTACATTGGAGTCTAACATAGGTCA_1	E-MSC	1732	1179	E-MSC	0.923788	6
GAGTACATTTAGAACACAAAGGGTCAG_1	E-MSC	1704	848	E-MSC	3.46244	2
GAGTACATTTGTTCTCCAAGCCGCAAG_1	E-MSC	2325	1375	E-MSC	3.31183	2
GAGTACATTTGTTCTCCACTATCATGA_1	E-MSC	2031	1182	E-MSC	4.23437	2
GAGTACATTTGTTCTCCATGCATAGTA_1	E-MSC	3477	1709	E-MSC	3.19241	2
GAGTATTAGAACCCTCGGCAAGTAGAA_1	E-MSC	3528	1867	E-MSC	4.7619	2
GAGTATTAGAAGAGTAGACGTCTAGGT_1	E-MSC	2541	1420	E-MSC	5.39158	2
GAGTATTAGAAGCTACTTGTAGAAGCA_1	E-MSC	3498	1905	E-MSC	5.97484	3
GAGTATTAGAATTATAACACTGAATTC_1	E-MSC	1694	937	E-MSC	7.79221	2
GAGTATTAGACAGTGGTAACACCTTAG_1	E-MSC	2617	1153	E-MSC	4.47077	4
GAGTATTAGACCTGAGTCACAGGCTCC_1	E-MSC	4561	1601	E-MSC	3.74918	4
GAGTATTAGACCTGAGTCTGTCTATCA_1	E-MSC	2807	1264	E-MSC	6.27004	2
GAGTATTAGAGCTGCCGTACGAACCAG_1	E-MSC	2517	1226	E-MSC	4.1319	2
GAGTATTAGATGAGTTACCTATCATGA_1	E-MSC	6433	2782	E-MSC	5.62723	3
GAGTATTAGCAATTGATCACTAGACCG_1	E-MSC	2875	1622	E-MSC	3.26957	5
GAGTATTAGCACTCGAGACTATCATGA_1	E-MSC	3648	1701	E-MSC	3.86513	2
GAGTATTAGCAGTGCCCGGGTGAGTTA_1	E-MSC	1833	1027	E-MSC	5.40098	2
GAGTATTAGCGTTCGGTAAATAAACAA_1	E-MSC	1553	1077	E-MSC	6.18158	5
GAGTATTAGGAGTGCGAAGATCAGCGA_1	E-MSC	3208	1391	E-MSC	3.27307	2
GAGTATTAGGATTCATCACAAACGTGG_1	E-MSC	3089	1653	E-MSC	3.98187	6
GAGTATTAGGCATGGCTACACGATCCG_1	E-MSC	6189	2555	E-MSC	3.39312	5
GAGTATTAGGCATGGCTAGATAGAGGA_1	E-MSC	3942	1838	E-MSC	4.21106	2
GAGTATTAGTAGGGATACTCTACGACA_1	E-MSC	2095	1168	E-MSC	4.6778	5
GAGTATTAGTATAGCCCTCTCAAGACA_1	E-MSC	4044	1908	E-MSC	5.14342	6
GCAATCCGAAACTCATTGCTATCATGA_1	E-MSC	1733	927	E-MSC	7.78996	2
GCAATCCGAATCCAACCGCATGAATGA_1	E-MSC	3290	1673	E-MSC	4.86322	2
GCAATCCGAATCCAACCGGGCACAACA_1	E-MSC	2862	1428	E-MSC	5.38085	2
GCAATCCGACACCTACCCCATAACGTT_1	E-MSC	3423	1734	E-MSC	2.8922	2
GCAATCCGATACTAGTCACGTCTAGGT_1	E-MSC	4733	1258	E-MSC	3.8876	4
GCAATCCGATAGTGACTACTATTAGCC_1	E-MSC	2279	1350	E-MSC	5.00219	3
GCAATCCGATCGTTAGCACTGTACGGA_1	E-MSC	3273	1372	E-MSC	4.00244	2
GCAATCCGATTGCGTACACAACCTCCA_1	E-MSC	3374	1481	E-MSC	3.82336	2
GCACTGTCAAACCCTCGGCTAGATAGA_1	E-MSC	1679	983	E-MSC	3.81179	2
GCACTGTCAAAGAGTAGATCTACGACA_1	E-MSC	2619	1393	E-MSC	3.24551	2
GCACTGTCAAATCAGTTTACGTGGGAG_1	E-MSC	2476	1279	E-MSC	5.65428	2
GCACTGTCAACCAAAATGCATAGGTCA_1	E-MSC	5010	1944	E-MSC	3.07385	2
GCACTGTCAACGACCACCAACATCCAT_1	E-MSC	1806	1108	E-MSC	2.71318	6
GCACTGTCAACTTGATGATCTACGACA_1	E-MSC	1970	841	E-MSC	4.36548	2
GCACTGTCAACTTTAACTCAAGTTTCC_1	E-MSC	6638	2283	E-MSC	3.22386	4
GCACTGTCAAGGAGGCGCACATTCGGC_1	E-MSC	3718	1798	E-MSC	2.58203	5
GCACTGTCAATCCAACCGAGTTGCATC_1	E-MSC	1138	679	E-MSC	6.76626	2
GCACTGTCACAACAACGGGTTAGCCTA_1	E-MSC	8023	2088	E-MSC	2.8169	4
GCACTGTCACAATTGATCCTGTACGGA_1	E-MSC	1660	959	E-MSC	7.46988	2
GCACTGTCACACCCAAAGAGTTGCATC_1	E-MSC	3407	1738	E-MSC	3.58086	2
GCACTGTCACAGAAATCGAAAGAGGCC_1	E-MSC	2845	1559	E-MSC	2.56591	2
GCACTGTCACCATGCACAACAAGTGCA_1	E-MSC	3279	1524	E-MSC	3.69015	2
GCACTGTCAGCATGGCTAACTACATAT_1	E-MSC	2334	1218	E-MSC	3.64182	2
GCACTGTCAGCTAACTCATGAAGCCAA_1	E-MSC	4012	1922	E-MSC	3.78863	2
GCACTGTCATACTAGTCAAACAACGCG_1	E-MSC	1547	932	E-MSC	5.10666	2
GCACTGTCATATAGCCCTATATTGTAA_1	E-MSC	1589	882	E-MSC	4.65702	2
GCACTGTCATGACAGACAGGTTGGACA_1	E-MSC	3842	1491	E-MSC	4.89328	4
GCCTTACAAAAGCTACTTAATTACCGG_1	E-MSC	8745	2347	E-MSC	2.3785	4
GCCTTACAAACAATATGGATGGGACTC_1	E-MSC	2494	1250	E-MSC	8.4603	3
GCCTTACAAACGCGAAGCAGTTGTTCT_1	E-MSC	1908	1139	E-MSC	3.826	2
GCCTTACAAACTATCCTCGGTGAGTTA_1	E-MSC	4621	2009	E-MSC	4.0251	2
GCCTTACAAAGAATGGAGCAACCTCCA_1	E-MSC	3583	1714	E-MSC	3.37706	2
GCCTTACAAAGCTGCCGTCAGGGAGGG_1	E-MSC	1950	1048	E-MSC	5.23077	2
GCCTTACAAAGGGCTGGTGCAACATTA_1	E-MSC	1983	1030	E-MSC	5.14372	2
GCCTTACAAAGTGAAAGGACAGTAAAC_1	E-MSC	2620	1467	E-MSC	6.71756	5
GCCTTACAAATTACCAAGCATGAATGA_1	E-MSC	3630	1897	E-MSC	4.6281	6
GCCTTACAACAAGACCTAATCATTCTG_1	E-MSC	3536	1566	E-MSC	3.50679	2
GCCTTACAACACAAAGGCCAATAGGGT_1	E-MSC	3026	1574	E-MSC	5.28751	3
GCCTTACAACACCTACCCAAGGCCGCA_1	E-MSC	4581	2192	E-MSC	3.68915	6
GCCTTACAACACTTATGTCAAACGTGG_1	E-MSC	1757	1053	E-MSC	5.80535	2
GCCTTACAACGCTAAGCAAAATTACAG_1	E-MSC	3079	1640	E-MSC	3.54011	2
GCCTTACAAGATGAACTGACTAGACCG_1	E-MSC	6341	2434	E-MSC	5.36193	4
GCCTTACAAGCCTGTTCACAACCTCCA_1	E-MSC	3659	1555	E-MSC	2.73299	2
GCCTTACAATAGTCTTGACATAACGTT_1	E-MSC	3455	1759	E-MSC	3.70478	6
GCCTTACAATCATCCTAAACTAGACCG_1	E-MSC	2420	1270	E-MSC	5.12397	5
GCCTTACAATCATCCTAAGGCACAACA_1	E-MSC	2696	1373	E-MSC	2.85608	2
GCCTTACAATGACAGACAGATGGTCCA_1	E-MSC	5094	1796	E-MSC	4.65253	4
GCCTTACAATGTGAAGAAGATCAGCGA_1	E-MSC	3988	1747	E-MSC	3.81143	2
GCCTTACAATGTTCTCCACAATACAAG_1	E-MSC	2973	1332	E-MSC	4.87723	2
GCCTTACAATGTTCTCCAGGTGAGTTA_1	E-MSC	2798	1577	E-MSC	2.00143	6
GCCTTACAATTCCATTGACAAGTTTCC_1	E-MSC	2424	1430	E-MSC	6.27063	3
GCCTTACAATTGGAGGTAAGTTGCATC_1	E-MSC	2933	1362	E-MSC	4.90965	2
GCGATTACAAAACGTACCATGGTCCGT_1	E-MSC	3979	1779	E-MSC	2.89017	2
GCGATTACAAATCAGTTTAATTCGGCG_1	E-MSC	4333	1851	E-MSC	3.76183	2
GCGATTACAACTTTAACTGTCTTGGCA_1	E-MSC	2642	1408	E-MSC	3.21726	2
GCGATTACAAGAATGGAGTACTTCGGA_1	E-MSC	2559	1479	E-MSC	3.79054	6
GCGATTACAAGGATTCAACTCAAGACA_1	E-MSC	2674	1165	E-MSC	5.49738	2
GCGATTACAAGTGAAAGGCTAGATAGA_1	E-MSC	3091	1624	E-MSC	5.27337	3
GCGATTACAAGTGTTGTCCAAGTTTCC_1	E-MSC	2324	1276	E-MSC	5.76592	2
GCGATTACAATCCAACCGACTACATAT_1	E-MSC	3445	1452	E-MSC	3.13498	2
GCGATTACAATTACCAAGATGGTCCGT_1	E-MSC	2515	1162	E-MSC	5.52684	2
GCGATTACACAAGACCTAATGGTCCGT_1	E-MSC	3662	1813	E-MSC	6.11688	3
GCGATTACACAATTGATCTACTTCGGA_1	E-MSC	2387	1211	E-MSC	2.34604	2
GCGATTACACACCCAAAGTTCAGCTCA_1	E-MSC	1001	635	E-MSC	6.19381	2
GCGATTACACCGTATCTAGAACGACAA_1	E-MSC	4944	2130	E-MSC	4.32848	2
GCGATTACAGAGTGCGAACGTACTACG_1	E-MSC	3610	1694	E-MSC	6.759	2
GCGATTACAGATTCATCATCTCGGTTA_1	E-MSC	2707	1547	E-MSC	4.54378	2
GCGATTACAGCATGGCTATCTACGACA_1	E-MSC	4250	1910	E-MSC	3.12941	2
GCGATTACAGCCAATGTACAGGGAGGG_1	E-MSC	3186	1562	E-MSC	3.73509	2
GCGATTACATGTGAAGAAGTTAGCCTA_1	E-MSC	2588	1424	E-MSC	5.64142	6
GCGATTACATGTTCTCCAATGGTCCGT_1	E-MSC	3350	1600	E-MSC	4.02985	2
GCGATTACATGTTCTCCACTATTAGCC_1	E-MSC	3668	1682	E-MSC	3.59869	2
GCTGCCAATAAATAAATAACTCCAGGG_1	E-MSC	7150	2751	E-MSC	3.21678	2
GCTGCCAATAAGCTACTTACGAACCAG_1	E-MSC	1552	906	E-MSC	7.79639	3
GCTGCCAATAAGCTACTTAGCTATGTG_1	E-MSC	2751	1530	E-MSC	4.83461	6
GCTGCCAATACTATCCTCACTCATACG_1	E-MSC	6850	2065	E-MSC	5.59124	4
GCTGCCAATAGCGACACCCACGATCCG_1	E-MSC	3040	1539	E-MSC	5.42763	2
GCTGCCAATAGCGACACCGATCAGCGA_1	E-MSC	6707	2548	E-MSC	2.50485	5
GCTGCCAATAGCGACACCGTCTTGGCA_1	E-MSC	3448	1819	E-MSC	4.58237	3
GCTGCCAATATCCAACCGAACAACGCG_1	E-MSC	7703	2909	E-MSC	2.21991	5
GCTGCCAATATCCTAGGACGTACTACG_1	E-MSC	4500	2188	E-MSC	5.71111	3
GCTGCCAATATGAGTTACACTCATACG_1	E-MSC	3512	1748	E-MSC	3.75854	6
GCTGCCAATATTACCAAGACGCTGTTG_1	E-MSC	2090	1118	E-MSC	6.31579	2
GCTGCCAATCAAGACCTAAATTCGGCG_1	E-MSC	3518	1679	E-MSC	3.0415	2
GCTGCCAATCACAAAGGCTTCAGCTCA_1	E-MSC	4887	2325	E-MSC	3.64232	6
GCTGCCAATCACCTACCCGTCTTGGCA_1	E-MSC	7870	2916	E-MSC	3.58323	2
GCTGCCAATCGCTAAGCACAATACAAG_1	E-MSC	3158	1543	E-MSC	5.73148	2
GCTGCCAATCGCTAAGCATGTCTATCA_1	E-MSC	3305	1555	E-MSC	2.81392	2
GCTGCCAATGGAGTCTAAACTCATACG_1	E-MSC	4007	1821	E-MSC	4.64188	2
GCTGCCAATGTGCAGTAATGTCTATCA_1	E-MSC	1727	1037	E-MSC	4.4586	2
GCTGCCAATTAGTCTTGAACAAACTTT_1	E-MSC	2605	1331	E-MSC	4.6833	2
GCTGCCAATTCATCCTAAGTAGAAGCA_1	E-MSC	4398	2029	E-MSC	2.95589	2
GCTGCCAATTTGCGTACACATGAATGA_1	E-MSC	2465	1372	E-MSC	6.61258	2
GCTGCCAATTTGGAGGTAACGAACCAG_1	E-MSC	4551	2160	E-MSC	4.46056	2
GCTGCCAATTTGGAGGTACGTCTAGGT_1	E-MSC	4039	1964	E-MSC	5.10027	2
GGATTAGGAAACTCATTGATATTGTAA_1	E-MSC	3424	1524	E-MSC	2.80374	2
GGATTAGGAAAGGACTATCAAGTTTCC_1	E-MSC	2302	1167	E-MSC	5.73414	5
GGATTAGGAAATCCTGAATCTCGGTTA_1	E-MSC	4598	2140	E-MSC	3.43628	2
GGATTAGGAACCTGAGTCGGCTACAGA_1	E-MSC	4611	2257	E-MSC	4.55433	5
GGATTAGGAACTTGATGACTGTACGGA_1	E-MSC	3107	1664	E-MSC	7.20953	5
GGATTAGGAAGAGGACCAAAAGAGGCC_1	E-MSC	1786	1122	E-MSC	4.59127	3
GGATTAGGAAGGATTCAAACTCATACG_1	E-MSC	5107	2087	E-MSC	3.09379	2
GGATTAGGAATTAGGCATAAATTACAG_1	E-MSC	7572	2916	E-MSC	2.35077	5
GGATTAGGACACCAGGTACATAACGTT_1	E-MSC	4146	2110	E-MSC	4.48625	2
GGATTAGGACACCAGGTAGGCTACAGA_1	E-MSC	1698	1024	E-MSC	6.18375	6
GGATTAGGACGCTAAGCAACAAACTTT_1	E-MSC	5340	2251	E-MSC	6.34831	5
GGATTAGGACGTTCGGTACAACCTCCA_1	E-MSC	2973	1404	E-MSC	3.59906	2
GGATTAGGAGATGAACTGACGTGGGAG_1	E-MSC	2453	1264	E-MSC	3.66898	2
GGATTAGGAGCCAATGTACACAAGTAT_1	E-MSC	7458	3022	E-MSC	4.11639	5
GGATTAGGAGTACATCTAAGCTATGTG_1	E-MSC	1031	296	E-MSC	3.20078	4
GGATTAGGAGTGCAGTAATGAAGCCAA_1	E-MSC	1928	1152	E-MSC	4.04564	2
GGATTAGGAGTGTGTCGACGTCTAGGT_1	E-MSC	4316	1967	E-MSC	5.46803	2
GGATTAGGATCATCCTAAATATTGTAA_1	E-MSC	4392	2005	E-MSC	3.87067	2
GGATTAGGATCGTTAGCACTATTAGCC_1	E-MSC	3024	1442	E-MSC	3.00926	2
GGATTAGGATCGTTAGCATACTTCGGA_1	E-MSC	2121	1334	E-MSC	4.99764	6
GGCAAGCAAAATCAGTTTCTAAGCTTC_1	E-MSC	3736	1844	E-MSC	3.13169	2
GGCAAGCAAACACATGTCTGTATGCGA_1	E-MSC	1837	1173	E-MSC	4.08274	6
GGCAAGCAAACGATGAATGTCTTGGCA_1	E-MSC	3161	1487	E-MSC	4.08099	5
GGCAAGCAAACTATCCTCACACCTTAG_1	E-MSC	2916	1530	E-MSC	5.00686	2
GGCAAGCAAATCAACCGAGGTGAGTTA_1	E-MSC	2326	1093	E-MSC	7.35168	2
GGCAAGCAAATTACCAAGATATTGTAA_1	E-MSC	1785	1024	E-MSC	3.47339	2
GGCAAGCAACAAGACCTACAATAGGGT_1	E-MSC	3679	1630	E-MSC	4.34901	2
GGCAAGCAACAATTGATCCACAAGTAT_1	E-MSC	1940	1095	E-MSC	10.3093	2
GGCAAGCAAGATGAACTGGAACGACAA_1	E-MSC	4683	2138	E-MSC	4.03587	5
GGCAAGCAAGTGTGTCGATACTTCGGA_1	E-MSC	6011	2476	E-MSC	3.16087	2
GTCGCTATAAAACGTACCAACAGAAAC_1	E-MSC	4259	1952	E-MSC	6.43344	2
GTCGCTATAAAACGTACCACAAACTTT_1	E-MSC	4690	2231	E-MSC	5.39446	5
GTCGCTATAAACCCTCGGGCAACATTA_1	E-MSC	2450	1296	E-MSC	3.42857	2
GTCGCTATAAATTATAACATGGTCCGT_1	E-MSC	2255	1119	E-MSC	2.39468	2
GTCGCTATAACGATGAATCTGTACGGA_1	E-MSC	4039	1953	E-MSC	4.65462	6
GTCGCTATAACTGTTAGAAATTCGGCG_1	E-MSC	2855	1585	E-MSC	3.81786	2
GTCGCTATAACTGTTAGAACTCATACG_1	E-MSC	4130	1809	E-MSC	6.58596	2
GTCGCTATAACTTGATGAACTCATACG_1	E-MSC	3853	1719	E-MSC	3.78926	2
GTCGCTATAACTTTAACTAAATGGAGG_1	E-MSC	3808	1625	E-MSC	3.41387	2
GTCGCTATAAGCGACACCTCTCACGGA_1	E-MSC	1915	1139	E-MSC	5.74413	2
GTCGCTATAATTAGGCATAGTTGTTCT_1	E-MSC	6877	2834	E-MSC	4.82769	3
GTCGCTATACACTCGAGACGTCTAGGT_1	E-MSC	2198	1006	E-MSC	4.59509	2
GTCGCTATACTCTCTCAAAATAAACAA_1	E-MSC	873	529	E-MSC	12.3711	2
GTCGCTATAGACCTTAGAGAACGACAA_1	E-MSC	3855	1832	E-MSC	3.45006	2
GTCGCTATAGACCTTAGAGCTCCTTGA_1	E-MSC	1558	891	E-MSC	10.9114	3
GTCGCTATAGATTCATCAACTGAATTC_1	E-MSC	2524	1283	E-MSC	11.5293	2
GTCGCTATAGGAGTCTAAAGTTGCATC_1	E-MSC	2363	1132	E-MSC	3.80872	2
GTCGCTATATAGAACACAAAGGGTCAG_1	E-MSC	2767	1586	E-MSC	4.87893	5
GTCGCTATATAGGGATACAGTTGTTCT_1	E-MSC	5517	2470	E-MSC	3.28077	2
GTCGCTATATCATCCTAAAATTCGGCG_1	E-MSC	3330	1666	E-MSC	5.22523	2
GTCGCTATATGACAGACACTCAAGACA_1	E-MSC	4319	2160	E-MSC	4.02871	3
GTCGCTATATTGGTATGAGCTATGGAA_1	E-MSC	4606	2251	E-MSC	4.55927	5
GTGTCCTTAAAACGTACCGATGGTCCA_1	E-MSC	3246	1598	E-MSC	3.23475	5
GTGTCCTTAAAACTGCGCCGTACTACG_1	E-MSC	7080	2723	E-MSC	4.51977	2
GTGTCCTTAAACTCATTGAGTTGTTCT_1	E-MSC	1572	930	E-MSC	3.24427	2
GTGTCCTTAAATCCTGAACATAACGTT_1	E-MSC	2470	1505	E-MSC	4.25101	3
GTGTCCTTAACCAAAATGACAAACTTT_1	E-MSC	4090	2096	E-MSC	4.59658	2
GTGTCCTTAACCAAAATGACAAGTGCA_1	E-MSC	6228	2227	E-MSC	3.48426	4
GTGTCCTTAACCAGGTGTTCAGATTCA_1	E-MSC	4190	2001	E-MSC	7.06444	2
GTGTCCTTAACTTCGAGCGCTCCTTGA_1	E-MSC	2641	1475	E-MSC	3.90004	6
GTGTCCTTAACTTTAACTAAGTTTACG_1	E-MSC	3046	1526	E-MSC	4.07091	2
GTGTCCTTAACTTTAACTCAAGTAGAA_1	E-MSC	2922	1370	E-MSC	2.39562	5
GTGTCCTTAAGGAGGCGCCACGATCCG_1	E-MSC	4437	2139	E-MSC	2.83976	5
GTGTCCTTAAGGCAGCTAAAGGGAACT_1	E-MSC	3440	1668	E-MSC	5.40698	2
GTGTCCTTAAGGCAGCTAGCTATGGAA_1	E-MSC	3903	1890	E-MSC	2.84397	2
GTGTCCTTACAAGACCTAGGCTACAGA_1	E-MSC	2718	1503	E-MSC	4.15747	2
GTGTCCTTACACCCAAAGACTCATACG_1	E-MSC	2306	1308	E-MSC	3.94623	5
GTGTCCTTACAGTGCCCGACTGAATTC_1	E-MSC	3157	1617	E-MSC	5.03643	2
GTGTCCTTACCATGCACAGATCTCTTA_1	E-MSC	1167	669	E-MSC	8.14053	2
GTGTCCTTAGAGTGCGAAAAGGGAACT_1	E-MSC	5460	2418	E-MSC	5.89744	3
GTGTCCTTAGCCAATGTAAACGTGTGA_1	E-MSC	1881	1030	E-MSC	4.67836	2
GTGTCCTTATAGGGATACGTAGAAGCA_1	E-MSC	8023	2278	E-MSC	5.27234	0
GTGTCCTTATAGTGACTAGTAGAAGCA_1	E-MSC	1900	1126	E-MSC	3.63158	6
GTGTCCTTATCGTTAGCAGAACGACAA_1	E-MSC	2821	1352	E-MSC	3.72208	2
TAAGCGTTAAACCAAAGTCTACATGCG_1	E-MSC	7996	3389	E-MSC	3.63932	3
TAAGCGTTAAACCCTCGGTGTCTATCA_1	E-MSC	2006	1181	E-MSC	4.13759	2
TAAGCGTTAAAGAGTAGAAAAGAGGCC_1	E-MSC	3491	1673	E-MSC	2.66399	5
TAAGCGTTAAAGCTACTTAATAAACAA_1	E-MSC	5994	2535	E-MSC	3.08642	5
TAAGCGTTAACAATATGGAACATCCAT_1	E-MSC	4440	2228	E-MSC	3.42342	5
TAAGCGTTAACCAAAATGCAAACGTGG_1	E-MSC	2265	1281	E-MSC	4.15011	6
TAAGCGTTAAGAGGACCAGGTGAGTTA_1	E-MSC	1943	1196	E-MSC	5.24961	5
TAAGCGTTAAGTGAAAGGGATCTCTTA_1	E-MSC	2860	1456	E-MSC	4.40559	2
TAAGCGTTAAGTGTTGTCATCATTCTG_1	E-MSC	2482	1508	E-MSC	3.6664	6
TAAGCGTTAATCCAACCGCAACGATCT_1	E-MSC	4413	2070	E-MSC	4.23748	5
TAAGCGTTACAATTGATCGCAACATTA_1	E-MSC	3309	1738	E-MSC	7.73648	3
TAAGCGTTACCGTATCTATTCAGCTCA_1	E-MSC	5601	2363	E-MSC	3.05303	2
TAAGCGTTACGCTAAGCAAAGGGAACT_1	E-MSC	4167	1972	E-MSC	4.24766	6
TAAGCGTTAGACACTTAACACAAGTAT_1	E-MSC	9919	2535	E-MSC	4.49642	4
TAAGCGTTAGACCTTAGAACAAACTTT_1	E-MSC	2682	1458	E-MSC	3.8777	2
TAAGCGTTAGTGCAGTAATGTCTATCA_1	E-MSC	1212	691	E-MSC	7.50825	2
TAAGCGTTATACAGGATAAAAGTCATT_1	E-MSC	1437	855	E-MSC	5.2888	4
TAAGCGTTATAGTCTTGACACGATCCG_1	E-MSC	3963	2146	E-MSC	4.31491	3
TAAGCGTTATAGTCTTGACAGGCATTT_1	E-MSC	5428	2348	E-MSC	2.98452	2
TAAGCGTTATGACAGACAATCGAGTCT_1	E-MSC	3766	1705	E-MSC	3.31917	5
TAAGTTCGAAAACTGCGCTTCAGCTCA_1	E-MSC	8045	3066	E-MSC	3.38098	5
TAAGTTCGAAATCCTGAAAGCCTGGTT_1	E-MSC	7365	2525	E-MSC	4.30414	4
TAAGTTCGAACAATATGGACTAGACCG_1	E-MSC	1954	1207	E-MSC	4.70829	6
TAAGTTCGAACACATGTCCGTACTACG_1	E-MSC	3876	1901	E-MSC	3.84417	5
TAAGTTCGAACCAGGTGTAGTAATTAG_1	E-MSC	6590	1834	E-MSC	3.89985	4
TAAGTTCGACAACAACGGAGCCTGGTT_1	E-MSC	2969	1615	E-MSC	2.99764	6
TAAGTTCGACAAGACCTACATGAATGA_1	E-MSC	3862	1679	E-MSC	4.94562	2
TAAGTTCGACACCAGGTAAAGTTTACG_1	E-MSC	885	613	E-MSC	1.01695	3
TAAGTTCGACAGCACTTCTGCATAGTA_1	E-MSC	5298	2265	E-MSC	2.66138	2
TAAGTTCGACCGTATCTAGATCTCTTA_1	E-MSC	5848	2513	E-MSC	3.18057	2
TAAGTTCGACGTTCGGTACGTCTAGGT_1	E-MSC	1603	997	E-MSC	3.80536	2
TAAGTTCGAGTACATCTAGAACGACAA_1	E-MSC	3655	1745	E-MSC	3.63885	2
TAAGTTCGATAGAACACAGATCTCTTA_1	E-MSC	5093	1570	E-MSC	3.41645	4
TAAGTTCGATAGTGACTACTCAAGACA_1	E-MSC	4137	1929	E-MSC	5.55958	2
TAAGTTCGATGTTCTCCAAGTAATTAG_1	E-MSC	1915	1163	E-MSC	3.60313	2
TAAGTTCGATTCCATTGAAGTAATTAG_1	E-MSC	4530	2254	E-MSC	4.65784	5
TACCGAGCAAAGCTACTTCAACGATCT_1	E-MSC	5370	2354	E-MSC	3.57542	2
TACCGAGCAAAGGACTATTCTCGGTTA_1	E-MSC	946	306	E-MSC	24.9471	0
TACCGAGCAAATTATAACTCCGTCTTA_1	E-MSC	3915	1878	E-MSC	3.49936	5
TACCGAGCAACAATATGGATCGAGTCT_1	E-MSC	1535	955	E-MSC	3.32248	2
TACCGAGCAACAATATGGGGCTACAGA_1	E-MSC	1547	962	E-MSC	8.98513	2
TACCGAGCAACACATGTCAGCCGCAAG_1	E-MSC	2443	1416	E-MSC	5.77159	6
TACCGAGCAACCAGGTGTAATGTATCG_1	E-MSC	2854	1375	E-MSC	5.01051	2
TACCGAGCAACTATCCTCCGTACTACG_1	E-MSC	2783	1374	E-MSC	4.59935	2
TACCGAGCAATCCTAGGAGGCTACAGA_1	E-MSC	4602	2056	E-MSC	5.5628	2
TACCGAGCAATTAGGCATCATAGGTCA_1	E-MSC	2447	1148	E-MSC	2.86065	2
TACCGAGCAATTAGGCATGAACGACAA_1	E-MSC	4835	1902	E-MSC	3.51603	4
TACCGAGCACAGAAATCGACGCTGTTG_1	E-MSC	4953	1576	E-MSC	3.77549	4
TACCGAGCAGACCTTAGACATAGGTCA_1	E-MSC	1578	874	E-MSC	5.13308	2
TACCGAGCATAGTCTTGAAACAGAAAC_1	E-MSC	2216	1215	E-MSC	3.74549	2
TACCGAGCATAGTCTTGACAGGCATTT_1	E-MSC	4519	2179	E-MSC	6.43948	3
TACCGAGCATGTTCTCCAAGCTATGTG_1	E-MSC	2614	1418	E-MSC	5.96787	2
TACCGAGCATTGGAGGTAAATTCGGCG_1	E-MSC	4607	2041	E-MSC	4.12416	5
TAGCTTGTAAAACGTACCACAACTAGT_1	E-MSC	6864	2532	E-MSC	11.655	2
TAGCTTGTAAACCAAAGTCAGCCTGGC_1	E-MSC	1726	980	E-MSC	3.07068	2
TAGCTTGTAAACTCATTGATGGTCCGT_1	E-MSC	3505	1492	E-MSC	7.73181	2
TAGCTTGTAAATCCTGAACACAAGTAT_1	E-MSC	1286	939	E-MSC	5.83204	5
TAGCTTGTAACAATATGGACTCCAGGG_1	E-MSC	4164	2140	E-MSC	2.95389	5
TAGCTTGTAACCAGGTGTATGGTCCGT_1	E-MSC	4018	2100	E-MSC	5.87357	3
TAGCTTGTAACCTGAGTCTCTACGACA_1	E-MSC	3699	2003	E-MSC	6.78562	3
TAGCTTGTAACGCGAAGCCAGGCATTT_1	E-MSC	5413	2390	E-MSC	5.20968	2
TAGCTTGTAGGAATGATAATCATTCTG_1	E-MSC	4052	1897	E-MSC	5.62685	6
TAGCTTGTAGTGCAGTAACTAAGCTTC_1	E-MSC	2756	1355	E-MSC	5.58781	2
TAGCTTGTATAGGGATACACTAGACCG_1	E-MSC	4302	2139	E-MSC	2.69642	2
TAGCTTGTATATAGCCCTACATTCGGC_1	E-MSC	2472	1322	E-MSC	5.01618	2
TAGCTTGTATCATTGAGAGTTAGCCTA_1	E-MSC	4576	2184	E-MSC	3.08129	2
TAGCTTGTATGACAGACAAGCTATGTG_1	E-MSC	3156	1682	E-MSC	6.40051	3
TATGTGGCAAAACTGCGCAAATTACAG_1	E-MSC	2147	1136	E-MSC	5.82208	2
TATGTGGCAAAGGACTATAACATCCAT_1	E-MSC	5828	2638	E-MSC	7.30954	3
TATGTGGCAAATTATAACACAAACTTT_1	E-MSC	5134	2038	E-MSC	2.18153	2
TATGTGGCAACACATGTCCAAGTAGAA_1	E-MSC	3923	1737	E-MSC	3.0079	5
TATGTGGCAACGATGAATGATAGAGGA_1	E-MSC	2822	1428	E-MSC	4.57123	2
TATGTGGCAACGCGAAGCAATGTATCG_1	E-MSC	2528	1244	E-MSC	2.33386	2
TATGTGGCAACTGTTAGAACAACTAGT_1	E-MSC	3503	1660	E-MSC	3.22581	2
TATGTGGCAAGCGACACCGGTGAGTTA_1	E-MSC	2929	1520	E-MSC	3.92625	2
TATGTGGCACAAGACCTAAATAAACAA_1	E-MSC	3830	1769	E-MSC	3.86423	2
TATGTGGCACAAGACCTACTCAAGACA_1	E-MSC	2051	1167	E-MSC	4.68064	2
TATGTGGCACACCTACCCACAAGTGCA_1	E-MSC	5044	2303	E-MSC	7.35527	3
TATGTGGCACACCTACCCGTCTTGGCA_1	E-MSC	3178	1677	E-MSC	3.83889	2
TATGTGGCACAGTGCCCGCTAGATAGA_1	E-MSC	1765	1153	E-MSC	6.17564	3
TATGTGGCAGACCTTAGACACGATCCG_1	E-MSC	1195	780	E-MSC	4.26778	2
TATGTGGCAGACCTTAGACATGAATGA_1	E-MSC	4073	1804	E-MSC	4.83673	2
TATGTGGCATGTGAAGAACAATACAAG_1	E-MSC	4386	1733	E-MSC	4.74236	2
TCAGGAGGAAAACTGCGCGAACGACAA_1	E-MSC	7342	2867	E-MSC	3.52765	5
TCAGGAGGAACCTGAGTCACTTACGAT_1	E-MSC	964	557	E-MSC	4.04564	4
TCAGGAGGAACCTGAGTCGATGGTCCA_1	E-MSC	2572	1182	E-MSC	4.12131	2
TCAGGAGGAACTTCGAGCAAGGGTCAG_1	E-MSC	2720	1342	E-MSC	6.32353	2
TCAGGAGGAACTTTAACTACGCTGTTG_1	E-MSC	2628	1314	E-MSC	4.94673	2
TCAGGAGGAAGAGGACCAAACAGAAAC_1	E-MSC	3498	1919	E-MSC	3.745	3
TCAGGAGGAAGTGAAAGGGATCAGCGA_1	E-MSC	3171	1458	E-MSC	4.7619	2
TCAGGAGGAATTAGGCATTCCTCAATA_1	E-MSC	12642	3670	E-MSC	3.7415	1
TCAGGAGGACACCAGGTAATGGGACTC_1	E-MSC	11225	2868	E-MSC	2.65479	4
TCAGGAGGACACCTACCCACTCATACG_1	E-MSC	4955	2070	E-MSC	3.63269	2
TCAGGAGGAGGAGTCTAAGGTGAGTTA_1	E-MSC	2511	1311	E-MSC	10.1951	2
TCAGGAGGAGTACATCTACAAGTAGAA_1	E-MSC	3648	1616	E-MSC	3.3443	2
TCAGGAGGAGTGCAGTAAGGTTGGACA_1	E-MSC	3683	1903	E-MSC	4.20853	6
TCAGGAGGATACAGGATAACACCTTAG_1	E-MSC	3338	1580	E-MSC	4.79329	2
TCAGGAGGATACTAGTCAGTTAGCCTA_1	E-MSC	2458	1300	E-MSC	1.83076	2
TCAGGAGGATGTGAAGAAATATTGTAA_1	E-MSC	7387	1898	E-MSC	2.49086	4
TCAGGAGGATTGGAGGTACTGTACGGA_1	E-MSC	4537	1933	E-MSC	4.82698	2
TCCAGTCGAAACTCATTGACTGAATTC_1	E-MSC	1865	1058	E-MSC	6.97051	6
TCCAGTCGAACAATATGGACTCATACG_1	E-MSC	3483	1835	E-MSC	4.99569	6
TCCAGTCGAACGACCACCACTAGACCG_1	E-MSC	5965	2654	E-MSC	2.95054	5
TCCAGTCGAAGATAGTTCCAGGCATTT_1	E-MSC	4477	2040	E-MSC	5.47241	3
TCCAGTCGAAGGAGGCGCGGTGAGTTA_1	E-MSC	1161	648	E-MSC	25.323	0
TCCAGTCGAAGTGAAAGGCGTCTAGGT_1	E-MSC	3893	1506	E-MSC	6.06216	4
TCCAGTCGAATGAGTTACCTATCATGA_1	E-MSC	1459	766	E-MSC	3.90679	2
TCCAGTCGACAGTGCCCGTACTTCGGA_1	E-MSC	3474	1343	E-MSC	3.62694	2
TCCAGTCGACTCTCTCAACAGCCTGGC_1	E-MSC	2080	1291	E-MSC	3.50962	2
TCCAGTCGAGCATGGCTACAATACAAG_1	E-MSC	4035	1622	E-MSC	3.22181	2
TCCAGTCGAGCCAATGTAAAGGGAACT_1	E-MSC	2470	1243	E-MSC	5.62753	2
TCCAGTCGAGTGTGTCGATGTCTATCA_1	E-MSC	2879	1385	E-MSC	4.82807	2
TCCAGTCGATGACAGACAGTAGAAGCA_1	E-MSC	3327	1620	E-MSC	3.39645	2
TCCAGTCGATGTGAAGAATCCTCAATA_1	E-MSC	3538	1685	E-MSC	5.05936	2
TCCAGTCGATTCCATTGAGATAGAGGA_1	E-MSC	2574	1453	E-MSC	6.25486	3
TCGAAGTGAAACCCTCGGTCTCACGGA_1	E-MSC	6698	2873	E-MSC	3.71753	5
TCGAAGTGAAAGCTACTTAATAAACAA_1	E-MSC	4949	2242	E-MSC	4.02101	6
TCGAAGTGAAATCCTGAATGTATGCGA_1	E-MSC	3942	1987	E-MSC	5.02283	6
TCGAAGTGAACGCGAAGCAGTAATTAG_1	E-MSC	3783	1836	E-MSC	2.98705	2
TCGAAGTGAACTGTTAGAGGCACAACA_1	E-MSC	1539	742	E-MSC	3.31384	2
TCGAAGTGAACTTCGAGCACAAACTTT_1	E-MSC	5621	2192	E-MSC	3.48692	2
TCGAAGTGAATCAACCGAGGTGAGTTA_1	E-MSC	3326	1550	E-MSC	3.9988	2
TCGAAGTGACACCTACCCCTACATGCG_1	E-MSC	4300	1796	E-MSC	3.93023	2
TCGAAGTGACACTTATGTACTACATAT_1	E-MSC	4688	2130	E-MSC	5.31143	2
TCGAAGTGAGACCTTAGAATCGAGTCT_1	E-MSC	3543	1842	E-MSC	5.95541	2
TCGAAGTGAGCCAATGTAACTGAATTC_1	E-MSC	1589	810	E-MSC	7.61485	2
TCGAAGTGAGCCAATGTACAATAGGGT_1	E-MSC	1799	988	E-MSC	6.89272	2
TCGAAGTGAGGAATGATAACAAACTTT_1	E-MSC	3374	1481	E-MSC	6.07587	2
TCGAAGTGAGGAATGATATCTACGACA_1	E-MSC	2017	1230	E-MSC	4.51165	2
TCGAAGTGAGTGCAGTAAACAAACTTT_1	E-MSC	2662	1398	E-MSC	4.39519	2
TCGAAGTGAGTGCAGTAAACTCCAGGG_1	E-MSC	2533	1203	E-MSC	3.86893	2
TCGAAGTGATAGAACACAAGCCTGGTT_1	E-MSC	1903	1095	E-MSC	4.41408	2
TCGAAGTGATAGGGATACACATTCGGC_1	E-MSC	4591	1893	E-MSC	3.15835	2
TCGAAGTGATAGGGATACGCAACATTA_1	E-MSC	4511	2033	E-MSC	4.58878	5
TCGAAGTGATCGTTAGCAACATTCGGC_1	E-MSC	2500	1134	E-MSC	3.52	2
TCTCTTCAAAACCCTCGGCTGTACGGA_1	E-MSC	7141	2109	E-MSC	2.53466	4
TCTCTTCAAAAGAGTAGAAACAACGCG_1	E-MSC	5061	2207	E-MSC	4.72239	2
TCTCTTCAAAATCAGTTTCATAACGTT_1	E-MSC	4023	1949	E-MSC	3.10713	5
TCTCTTCAAAATCAGTTTGCAACATTA_1	E-MSC	2527	1170	E-MSC	4.94658	2
TCTCTTCAAAATCCTGAAGGTGAGTTA_1	E-MSC	3167	1616	E-MSC	5.39943	2
TCTCTTCAAACAATATGGCAGGCATTT_1	E-MSC	2531	1301	E-MSC	3.67444	2
TCTCTTCAAACGACCACCACTGAATTC_1	E-MSC	3281	1691	E-MSC	3.47455	2
TCTCTTCAAAGAGGACCAAACAGAAAC_1	E-MSC	940	612	E-MSC	4.89362	2
TCTCTTCAAAGGAGGCGCCAAGTAGAA_1	E-MSC	4347	2021	E-MSC	3.08259	2
TCTCTTCAAAGGTTCGCTACAGGCTCC_1	E-MSC	2654	1467	E-MSC	4.40844	2
TCTCTTCAAAGTGAAAGGCAAACGTGG_1	E-MSC	1496	806	E-MSC	6.48396	2
TCTCTTCAAAGTGTTGTCCAACGATCT_1	E-MSC	1465	921	E-MSC	3.54949	2
TCTCTTCAAATTAGGCATAATGTATCG_1	E-MSC	1486	909	E-MSC	3.97039	2
TCTCTTCAACACCAGGTACTATTAGCC_1	E-MSC	2945	1628	E-MSC	5.05942	3
TCTCTTCAACAGCACTTCGATAGAGGA_1	E-MSC	2796	1285	E-MSC	6.29471	2
TCTCTTCAACAGTGCCCGCATAGGTCA_1	E-MSC	2834	1592	E-MSC	2.96401	6
TCTCTTCAACCGACAAGATCAGATTCA_1	E-MSC	1898	1193	E-MSC	4.79452	2
TCTCTTCAACGTTCGGTACATAACGTT_1	E-MSC	5399	2402	E-MSC	3.61178	2
TCTCTTCAACTCTCTCAAGATCTCTTA_1	E-MSC	6282	2740	E-MSC	3.12003	5
TCTCTTCAAGATTCATCAACTCCAGGG_1	E-MSC	5126	2252	E-MSC	3.88217	2
TCTCTTCAATACAGGATAAGTAATTAG_1	E-MSC	4228	1993	E-MSC	4.11542	2
TCTCTTCAATAGTCTTGAACAACTAGT_1	E-MSC	3052	1618	E-MSC	6.68414	3
TCTCTTCAATGACAGACAAAGCCTTCT_1	E-MSC	4140	1878	E-MSC	5.33816	2
TCTCTTCAATGTTCTCCAACACCTTAG_1	E-MSC	2614	1291	E-MSC	3.82555	2
TCTCTTCAATTGCGTACACATGAATGA_1	E-MSC	4938	2207	E-MSC	4.21223	2
TCTCTTCAATTGGTATGAGCTCCTTGA_1	E-MSC	1336	792	E-MSC	6.06287	2
TGCGATCTAAAACGTACCAGTTGTTCT_1	E-MSC	5853	2489	E-MSC	4.20297	2
TGCGATCTAAAATAAATAACTCATACG_1	E-MSC	2997	1489	E-MSC	3.67034	2
TGCGATCTAAACCAAAGTAATTACCGG_1	E-MSC	3394	1755	E-MSC	7.69004	3
TGCGATCTAAAGAGTAGAAAAGTCATT_1	E-MSC	1827	1162	E-MSC	5.25452	6
TGCGATCTAACTGTTAGAAAAGTCATT_1	E-MSC	3718	1885	E-MSC	6.67025	5
TGCGATCTAACTTCGAGCACAAGTGCA_1	E-MSC	1783	943	E-MSC	4.09422	2
TGCGATCTAAGGATTCAACATGAATGA_1	E-MSC	3575	1720	E-MSC	5.76224	5
TGCGATCTAAGGTTCGCTAAGGGTCAG_1	E-MSC	5623	2233	E-MSC	4.09034	2
TGCGATCTAATTACCAAGCAATACAAG_1	E-MSC	2434	1463	E-MSC	3.57436	2
TGCGATCTACACTCGAGACAACGATCT_1	E-MSC	5968	2725	E-MSC	2.96582	5
TGCGATCTACACTTATGTAATAAACAA_1	E-MSC	4827	2055	E-MSC	3.45971	2
TGCGATCTACAGCACTTCACACCTTAG_1	E-MSC	3783	1688	E-MSC	2.5641	2
TGCGATCTACAGCACTTCGCTATGGAA_1	E-MSC	1474	947	E-MSC	4.27408	5
TGCGATCTACTAGGTCCTAAAGTCATT_1	E-MSC	2783	1565	E-MSC	6.8631	3
TGCGATCTACTCTCTCAAACTGAATTC_1	E-MSC	4173	2053	E-MSC	3.59454	5
TGCGATCTAGAGTGCGAACAACGATCT_1	E-MSC	1617	1052	E-MSC	5.75139	3
TGCGATCTATACAGGATACTAGATAGA_1	E-MSC	5268	2430	E-MSC	7.74487	3
TGCGATCTATACTAGTCACTACATGCG_1	E-MSC	2209	1189	E-MSC	3.21412	2
TGCGATCTATCATTGAGAGTAGAAGCA_1	E-MSC	3892	1836	E-MSC	3.34018	2
TGCGATCTATCGTTAGCAACAGTAAAC_1	E-MSC	1714	1020	E-MSC	4.37573	2
TGCGATCTATTGGAGGTAAATGTATCG_1	E-MSC	2377	1337	E-MSC	4.24905	2
TGCGATCTATTGGTATGAGTCTTGGCA_1	E-MSC	1804	939	E-MSC	7.92683	2
TGGCTCAGAACAATATGGAACATCCAT_1	E-MSC	1349	845	E-MSC	12.2313	3
TGGCTCAGAACCTGAGTCCGTCTAGGT_1	E-MSC	1629	972	E-MSC	2.63966	6
TGGCTCAGAACGACCACCATATTGTAA_1	E-MSC	3149	1558	E-MSC	5.27151	5
TGGCTCAGAAGAATGGAGAAATTACAG_1	E-MSC	1353	798	E-MSC	3.91722	2
TGGCTCAGAAGGTTCGCTCATAGGTCA_1	E-MSC	1709	918	E-MSC	6.378	2
TGGCTCAGACACTCGAGAATCATTCTG_1	E-MSC	1766	1012	E-MSC	2.60476	2
TGGCTCAGACAGAAATCGCAATACAAG_1	E-MSC	4368	2151	E-MSC	3.93773	2
TGGCTCAGACAGCACTTCACAGTAAAC_1	E-MSC	5162	2028	E-MSC	4.04882	2
TGGCTCAGACAGTGCCCGCTATCATGA_1	E-MSC	6171	2372	E-MSC	3.17615	4
TGGCTCAGAGACCTTAGACAATAGGGT_1	E-MSC	4023	1791	E-MSC	4.42456	2
TGGCTCAGATCGTTAGCAATCATTCTG_1	E-MSC	2760	1289	E-MSC	3.22464	2
TGGCTCAGATCGTTAGCATCCTCAATA_1	E-MSC	6297	2607	E-MSC	4.73241	2
TGGCTCAGATTGGTATGAGCTCCTTGA_1	E-MSC	2310	1430	E-MSC	4.15584	6
TGTACCTTAAACCCTCGGATATTGTAA_1	E-MSC	3523	1788	E-MSC	6.35822	3
TGTACCTTAAATCCTGAAAATTACCGG_1	E-MSC	1979	1117	E-MSC	3.28449	2
TGTACCTTAACACATGTCGCTCCTTGA_1	E-MSC	3849	2001	E-MSC	3.3775	6
TGTACCTTAACCTGAGTCAAGCCTTCT_1	E-MSC	1870	1069	E-MSC	5.08021	2
TGTACCTTAAGATAGTTCCAAGTTTCC_1	E-MSC	2149	1136	E-MSC	3.3504	2
TGTACCTTAAGCGACACCCAGGCATTT_1	E-MSC	1726	1089	E-MSC	4.75087	6
TGTACCTTAAGGTTCGCTAACGTGTGA_1	E-MSC	7067	1851	E-MSC	2.94326	4
TGTACCTTACAAGACCTACTATCATGA_1	E-MSC	2804	1265	E-MSC	13.98	2
TGTACCTTACACCTACCCCTAGATAGA_1	E-MSC	4626	2203	E-MSC	4.10722	5
TGTACCTTACTCTCTCAACAGGCATTT_1	E-MSC	5781	2579	E-MSC	4.23802	6
TGTACCTTATACAGGATAAGTCTGTAC_1	E-MSC	3039	1518	E-MSC	4.08029	2
TGTACCTTATAGAACACAAAGGGTCAG_1	E-MSC	1780	955	E-MSC	4.21348	2
TGTACCTTATAGGGATACCATAGGTCA_1	E-MSC	5362	2253	E-MSC	3.84185	5
TGTACCTTATAGTCTTGACGTCTAGGT_1	E-MSC	4143	1741	E-MSC	3.91021	4
TTGTTCCAAAACCAAAGTATGGGACTC_1	E-MSC	3971	2020	E-MSC	5.4898	3
TTGTTCCAAACGACCACCCTCAAGACA_1	E-MSC	3181	1401	E-MSC	3.96102	2
TTGTTCCAAACTATCCTCCGTCTAGGT_1	E-MSC	2587	1455	E-MSC	4.17472	2
TTGTTCCAAACTTTAACTAAGGCCGCA_1	E-MSC	2196	1159	E-MSC	5.10018	2
TTGTTCCAAAGAATGGAGCGTACTACG_1	E-MSC	3837	1763	E-MSC	4.92572	2
TTGTTCCAAAGGGCTGGTAAATTACAG_1	E-MSC	9466	2196	E-MSC	2.92626	4
TTGTTCCAAAGTGTTGTCAACATCCAT_1	E-MSC	2601	1536	E-MSC	2.80661	2
TTGTTCCAACACTTATGTAGTTGCATC_1	E-MSC	6879	2836	E-MSC	5.39323	3
TTGTTCCAACCATGCACACAGCCTGGC_1	E-MSC	1884	1089	E-MSC	9.12951	3
TTGTTCCAACGCTAAGCAAACATCCAT_1	E-MSC	2562	1411	E-MSC	2.49805	2
TTGTTCCAAGACCTTAGACTGTACGGA_1	E-MSC	3355	1775	E-MSC	3.63636	2
TTGTTCCAAGCATGGCTATGTCTATCA_1	E-MSC	3365	1631	E-MSC	3.62556	2
TTGTTCCAAGGAGTCTAACTAAGCTTC_1	E-MSC	4098	2005	E-MSC	3.3675	5
TTGTTCCAAGGAGTCTAAGCAACATTA_1	E-MSC	3175	1778	E-MSC	4.59843	6
AAATCCTGTAAACGTACCCTACATGCG_2	A-MSC	2216	1258	A-MSC	9.9278	1
AAATCCTGTAAACGTACCGGCTACAGA_2	A-MSC	1415	840	A-MSC	6.21908	0
AAATCCTGTAACCAAAGTAACATCCAT_2	A-MSC	2740	1356	A-MSC	6.56934	1
AAATCCTGTAACCAAAGTATCATTCTG_2	A-MSC	525	362	A-MSC	8.38095	0
AAATCCTGTAACCCTCGGCAATAGGGT_2	A-MSC	825	514	A-MSC	4.60606	0
AAATCCTGTAACTCATTGCTACATGCG_2	A-MSC	2174	1137	A-MSC	3.17387	0
AAATCCTGTAAGAGTAGAACGCTGTTG_2	A-MSC	3104	484	A-MSC	10.0193	4
AAATCCTGTAAGGACTATAAGCCTTCT_2	A-MSC	3569	1629	A-MSC	4.90333	1
AAATCCTGTAAGGACTATTCCTCAATA_2	A-MSC	4518	1848	A-MSC	5.59982	1
AAATCCTGTAATTATAACCGTACTACG_2	A-MSC	4172	847	A-MSC	9.97124	4
AAATCCTGTAATTATAACCTATTAGCC_2	A-MSC	1144	647	A-MSC	22.2902	0
AAATCCTGTAATTATAACTCAGATTCA_2	A-MSC	10458	2273	A-MSC	4.14993	4
AAATCCTGTACAGTGGTAGTTAGCCTA_2	A-MSC	676	414	A-MSC	17.3077	0
AAATCCTGTACCTGAGTCTGCATAGTA_2	A-MSC	1045	653	A-MSC	10.9091	0
AAATCCTGTACTGTTAGACAAACGTGG_2	A-MSC	1721	952	A-MSC	3.13771	0
AAATCCTGTACTTCGAGCACAACTAGT_2	A-MSC	2196	1206	A-MSC	4.09836	0
AAATCCTGTACTTGATGAAACGTGTGA_2	A-MSC	2441	1318	A-MSC	8.11143	3
AAATCCTGTACTTGATGAAAGCCTTCT_2	A-MSC	3072	1463	A-MSC	3.54818	1
AAATCCTGTACTTTAACTAAAGTCATT_2	A-MSC	941	580	A-MSC	5.73858	0
AAATCCTGTAGAATGGAGACACCTTAG_2	A-MSC	553	361	A-MSC	17.7215	0
AAATCCTGTAGAATGGAGGGTGAGTTA_2	A-MSC	1107	657	A-MSC	3.88437	0
AAATCCTGTAGAGGACCAACTAGACCG_2	A-MSC	790	530	A-MSC	6.58228	0
AAATCCTGTAGAGGACCATCAGATTCA_2	A-MSC	1797	662	A-MSC	3.95103	4
AAATCCTGTAGATAGTTCCTAGATAGA_2	A-MSC	4222	1877	A-MSC	3.95547	1
AAATCCTGTAGCGACACCCAGGCATTT_2	A-MSC	2524	1327	A-MSC	5.82409	1
AAATCCTGTAGGCAGCTACAACGATCT_2	A-MSC	1138	729	A-MSC	4.04218	0
AAATCCTGTAGGTTCGCTAAAGAGGCC_2	A-MSC	1405	866	A-MSC	5.05338	0
AAATCCTGTAGTGAAAGGCTATCATGA_2	A-MSC	4939	1966	A-MSC	9.92104	1
AAATCCTGTAGTGTTGTCACTCATACG_2	A-MSC	713	458	A-MSC	14.3058	0
AAATCCTGTATCCAACCGGATGGTCCA_2	A-MSC	830	498	A-MSC	9.15663	0
AAATCCTGTATCCTAGGACAATACAAG_2	A-MSC	2688	1404	A-MSC	2.67857	1
AAATCCTGTATTACCAAGAATTACCGG_2	A-MSC	1178	695	A-MSC	4.32937	0
AAATCCTGTATTACCAAGGTAGAAGCA_2	A-MSC	2190	1173	A-MSC	5.93607	0
AAATCCTGTATTAGGCATGATCTCTTA_2	A-MSC	4074	1719	A-MSC	5.74374	1
AAATCCTGTATTAGGCATGCTCCTTGA_2	A-MSC	2557	1300	A-MSC	4.10637	0
AAATCCTGTATTCATCGTAAGGCCGCA_2	A-MSC	2597	1309	A-MSC	5.12129	1
AAATCCTGTCAACAACGGAGTCTGTAC_2	A-MSC	1219	805	A-MSC	4.59393	0
AAATCCTGTCACCAGGTACTACATGCG_2	A-MSC	2201	1227	A-MSC	3.58928	1
AAATCCTGTCAGCACTTCACTTACGAT_2	A-MSC	4628	2034	A-MSC	3.65169	1
AAATCCTGTCAGTGCCCGACGCTGTTG_2	A-MSC	4521	1568	A-MSC	6.41451	5
AAATCCTGTCAGTGCCCGTCTACGACA_2	A-MSC	809	530	A-MSC	7.78739	0
AAATCCTGTCCGTATCTACAGGGAGGG_2	A-MSC	2096	1086	A-MSC	4.77099	0
AAATCCTGTCGTTCGGTAGAACGACAA_2	A-MSC	639	421	A-MSC	4.38185	0
AAATCCTGTGCTAACTCACAATAGGGT_2	A-MSC	1959	1032	A-MSC	5.0536	0
AAATCCTGTGGAATGATAAACAGAAAC_2	A-MSC	3422	1578	A-MSC	4.41262	1
AAATCCTGTTACAGGATAGCTATGGAA_2	A-MSC	2446	1330	A-MSC	5.5601	3
AAATCCTGTTACTAGTCAAAGCCTTCT_2	A-MSC	2800	1330	A-MSC	5.53571	1
AAATCCTGTTAGAACACAAGCCGCAAG_2	A-MSC	518	346	A-MSC	9.26641	0
AAATCCTGTTAGAACACACAACGATCT_2	A-MSC	1608	957	A-MSC	6.96517	0
AAATCCTGTTAGAACACACTGTACGGA_2	A-MSC	725	438	A-MSC	8.41379	0
AAATCCTGTTAGTCTTGAAATTACCGG_2	A-MSC	4034	1820	A-MSC	3.04908	1
AAATCCTGTTAGTCTTGATGCATAGTA_2	A-MSC	2507	1372	A-MSC	4.98604	1
AAATCCTGTTAGTGACTAACTACATAT_2	A-MSC	3147	1698	A-MSC	5.05243	2
AAATCCTGTTATAGCCCTAATAAACAA_2	A-MSC	845	523	A-MSC	6.27219	0
AAATCCTGTTCATCCTAAAGCTATGTG_2	A-MSC	1203	715	A-MSC	7.56442	0
AAATCCTGTTGACAGACAACGTGGGAG_2	A-MSC	1385	838	A-MSC	4.04332	3
AAATCCTGTTGTGAAGAAGATAGAGGA_2	A-MSC	1158	589	A-MSC	22.0207	3
AAATCCTGTTGTTCTCCATACTTCGGA_2	A-MSC	565	401	A-MSC	4.60177	0
AAATCCTGTTTGGTATGAGAACGACAA_2	A-MSC	1098	686	A-MSC	12.1129	3
AAATCCTGTTTGGTATGATCCTCAATA_2	A-MSC	2061	1156	A-MSC	8.97623	3
AACCGCCTCAAACTGCGCGCTCCTTGA_2	A-MSC	1258	695	A-MSC	20.2703	3
AACCGCCTCAACTCATTGAGCCTGGTT_2	A-MSC	998	587	A-MSC	17.2345	2
AACCGCCTCAAGAGTAGAAGCCTGGTT_2	A-MSC	3897	832	A-MSC	11.9579	4
AACCGCCTCAAGCTACTTAGCCGCAAG_2	A-MSC	1776	948	A-MSC	5.23649	0
AACCGCCTCAAGGACTATAACGTGTGA_2	A-MSC	1861	1086	A-MSC	3.92262	0
AACCGCCTCAAGGACTATATGGGACTC_2	A-MSC	2793	1479	A-MSC	3.40136	0
AACCGCCTCACAATATGGAAATGGAGG_2	A-MSC	2691	1342	A-MSC	4.38499	1
AACCGCCTCACAATATGGCATGAATGA_2	A-MSC	2651	1419	A-MSC	4.60204	1
AACCGCCTCACACATGTCTGTCTATCA_2	A-MSC	551	372	A-MSC	8.71143	0
AACCGCCTCACAGTGGTACAGGGAGGG_2	A-MSC	1883	1005	A-MSC	4.77961	0
AACCGCCTCACCAGGTGTAAGTTTACG_2	A-MSC	3117	714	A-MSC	12.512	4
AACCGCCTCACCAGGTGTGATCAGCGA_2	A-MSC	2411	1220	A-MSC	4.27209	1
AACCGCCTCACGCGAAGCCACGATCCG_2	A-MSC	474	306	A-MSC	17.2996	0
AACCGCCTCACTGTTAGAGCAACATTA_2	A-MSC	376	241	A-MSC	19.4149	0
AACCGCCTCACTGTTAGATACTTCGGA_2	A-MSC	1408	854	A-MSC	2.69886	0
AACCGCCTCACTTCGAGCAGTTGCATC_2	A-MSC	4109	829	A-MSC	14.7481	4
AACCGCCTCACTTGATGAAGTTGCATC_2	A-MSC	1275	764	A-MSC	9.17647	0
AACCGCCTCACTTTAACTGCTATGGAA_2	A-MSC	734	432	A-MSC	10.7629	0
AACCGCCTCAGCGACACCGGCACAACA_2	A-MSC	2925	1555	A-MSC	4.61538	1
AACCGCCTCAGCGACACCTACTTCGGA_2	A-MSC	967	629	A-MSC	6.41158	0
AACCGCCTCAGCTGCCGTAAGGCCGCA_2	A-MSC	829	524	A-MSC	3.49819	0
AACCGCCTCAGGATTCAAAATTACCGG_2	A-MSC	2294	1209	A-MSC	3.48736	0
AACCGCCTCAGGATTCAAAATTCGGCG_2	A-MSC	1872	1113	A-MSC	15.7585	2
AACCGCCTCAGTGAAAGGATGGTCCGT_2	A-MSC	1878	961	A-MSC	5.21832	0
AACCGCCTCATCAACCGATGTATGCGA_2	A-MSC	1517	827	A-MSC	2.76862	0
AACCGCCTCATTACCAAGGATCTCTTA_2	A-MSC	2012	1147	A-MSC	5.91451	0
AACCGCCTCCACCTACCCAAGGCCGCA_2	A-MSC	1292	697	A-MSC	7.81734	2
AACCGCCTCCACTCGAGAAAGTTTACG_2	A-MSC	1328	800	A-MSC	4.29217	0
AACCGCCTCCAGAAATCGCTATTAGCC_2	A-MSC	2505	1358	A-MSC	3.47305	1
AACCGCCTCCAGCACTTCCACAAGTAT_2	A-MSC	1500	846	A-MSC	5.73333	0
AACCGCCTCCAGTGCCCGACTTACGAT_2	A-MSC	2114	1089	A-MSC	6.05487	0
AACCGCCTCCGTTCGGTAACAAGTGCA_2	A-MSC	1512	895	A-MSC	3.90212	0
AACCGCCTCCTAGGTCCTAGTAATTAG_2	A-MSC	2216	1188	A-MSC	2.70758	0
AACCGCCTCCTCTCTCAAAACAGAAAC_2	A-MSC	679	453	A-MSC	5.89102	0
AACCGCCTCCTCTCTCAAACGTGGGAG_2	A-MSC	3174	1744	A-MSC	5.60807	2
AACCGCCTCGCATGGCTACAACGATCT_2	A-MSC	4899	1910	A-MSC	8.57318	2
AACCGCCTCGCTAACTCAGTCTTGGCA_2	A-MSC	3241	1571	A-MSC	6.23264	1
AACCGCCTCGGAATGATAAATTACCGG_2	A-MSC	849	466	A-MSC	24.6172	3
AACCGCCTCGTACATCTAAAATTACAG_2	A-MSC	2309	1174	A-MSC	3.59463	1
AACCGCCTCGTACATCTATCCGTCTTA_2	A-MSC	4063	999	A-MSC	6.59611	4
AACCGCCTCGTGTGTCGAGATGGTCCA_2	A-MSC	2905	1373	A-MSC	5.61102	1
AACCGCCTCTACAGGATACACGATCCG_2	A-MSC	1854	1040	A-MSC	5.66343	0
AACCGCCTCTACAGGATATGAAGCCAA_2	A-MSC	4310	2044	A-MSC	3.57309	1
AACCGCCTCTACTAGTCAAACAGAAAC_2	A-MSC	1564	456	A-MSC	23.977	4
AACCGCCTCTACTAGTCAAGCCTGGTT_2	A-MSC	1267	697	A-MSC	3.15706	0
AACCGCCTCTACTAGTCACTATCATGA_2	A-MSC	1842	909	A-MSC	7.49186	0
AACCGCCTCTATAGCCCTGCTATGGAA_2	A-MSC	3866	1658	A-MSC	4.31971	1
AACCGCCTCTCATTGAGATGTATGCGA_2	A-MSC	1090	738	A-MSC	3.3945	0
AACCGCCTCTCGTTAGCAACGTGGGAG_2	A-MSC	2457	1283	A-MSC	23.199	1
AACCGCCTCTGACAGACACTCAAGACA_2	A-MSC	3080	1540	A-MSC	4.41558	1
AACCGCCTCTGTGAAGAAAGCCTGGTT_2	A-MSC	2830	1346	A-MSC	3.49823	1
AACCGCCTCTGTTCTCCAGGTTGGACA_2	A-MSC	657	364	A-MSC	18.417	0
AACCGCCTCTTGCGTACAAACAGAAAC_2	A-MSC	1517	857	A-MSC	3.49374	0
AACCGCCTCTTGGAGGTAAACATCCAT_2	A-MSC	882	527	A-MSC	15.1927	0
AACGAGAAGAAACGTACCAAAGTCATT_2	A-MSC	1286	783	A-MSC	8.55365	3
AACGAGAAGAAGAGTAGAAACAGAAAC_2	A-MSC	1248	711	A-MSC	9.13462	0
AACGAGAAGAAGAGTAGACTGTACGGA_2	A-MSC	429	274	A-MSC	24.0093	3
AACGAGAAGAAGCTACTTAAATGGAGG_2	A-MSC	777	517	A-MSC	2.3166	0
AACGAGAAGAAGCTACTTAATAAACAA_2	A-MSC	995	531	A-MSC	17.7889	3
AACGAGAAGAAGGACTATACAAACTTT_2	A-MSC	3958	1950	A-MSC	6.13946	3
AACGAGAAGAAGGACTATACTGAATTC_2	A-MSC	845	563	A-MSC	6.27219	3
AACGAGAAGAATCAGTTTACGAACCAG_2	A-MSC	1253	738	A-MSC	11.4126	0
AACGAGAAGAATCAGTTTACGTGGGAG_2	A-MSC	1545	934	A-MSC	7.96117	3
AACGAGAAGACAATATGGGATCAGCGA_2	A-MSC	1787	1010	A-MSC	6.09961	0
AACGAGAAGACACATGTCACAAACTTT_2	A-MSC	1552	829	A-MSC	6.76546	0
AACGAGAAGACAGTGGTACTGTACGGA_2	A-MSC	3237	1569	A-MSC	3.64535	1
AACGAGAAGACCAAAATGCAAACGTGG_2	A-MSC	749	567	A-MSC	0.934579	2
AACGAGAAGACCAGGTGTCAAGTTTCC_2	A-MSC	828	529	A-MSC	5.67633	0
AACGAGAAGACGACCACCCAGGGAGGG_2	A-MSC	2892	1399	A-MSC	4.97925	1
AACGAGAAGACGCGAAGCAGCCGCAAG_2	A-MSC	1208	705	A-MSC	10.2649	3
AACGAGAAGACTATCCTCAGCCGCAAG_2	A-MSC	2376	1194	A-MSC	3.99832	0
AACGAGAAGACTGTTAGACTACATGCG_2	A-MSC	581	309	A-MSC	24.957	0
AACGAGAAGACTGTTAGATCTACGACA_2	A-MSC	3694	1822	A-MSC	3.84407	3
AACGAGAAGACTTCGAGCAACAACGCG_2	A-MSC	2204	1037	A-MSC	4.17423	1
AACGAGAAGACTTGATGATCCTCAATA_2	A-MSC	1190	710	A-MSC	12.521	0
AACGAGAAGAGAGGACCAACAGGCTCC_2	A-MSC	2688	1027	A-MSC	3.68304	4
AACGAGAAGAGAGGACCAACTACATAT_2	A-MSC	1709	915	A-MSC	4.38853	0
AACGAGAAGAGGAGGCGCAGTCTGTAC_2	A-MSC	577	399	A-MSC	10.7452	0
AACGAGAAGAGGAGGCGCTCAGATTCA_2	A-MSC	4404	1892	A-MSC	5.01817	1
AACGAGAAGAGGCAGCTAACAACTAGT_2	A-MSC	2115	1091	A-MSC	6.09929	0
AACGAGAAGAGGCAGCTAAGTCTGTAC_2	A-MSC	1033	652	A-MSC	7.35721	0
AACGAGAAGAGGCAGCTAGATCAGCGA_2	A-MSC	12100	2816	A-MSC	5.17355	1
AACGAGAAGAGGTTCGCTACTCCAGGG_2	A-MSC	2464	1291	A-MSC	6.37175	1
AACGAGAAGAGTGAAAGGAAGGCCGCA_2	A-MSC	2727	1349	A-MSC	3.52035	1
AACGAGAAGATGAGTTACAGTTGTTCT_2	A-MSC	1329	767	A-MSC	13.243	3
AACGAGAAGATGAGTTACCAACGATCT_2	A-MSC	3197	1524	A-MSC	5.06725	0
AACGAGAAGATTACCAAGGGTGAGTTA_2	A-MSC	2025	726	A-MSC	11.7531	4
AACGAGAAGATTCATCGTACGCTGTTG_2	A-MSC	1573	908	A-MSC	6.42085	0
AACGAGAAGCAATTGATCCAAGTTTCC_2	A-MSC	1713	976	A-MSC	2.45184	0
AACGAGAAGCACCAGGTAACTCCAGGG_2	A-MSC	2158	1061	A-MSC	6.34847	1
AACGAGAAGCACCAGGTAGCTCCTTGA_2	A-MSC	10530	2119	A-MSC	4.90978	4
AACGAGAAGCACCCAAAGACTTACGAT_2	A-MSC	1185	672	A-MSC	4.81013	0
AACGAGAAGCACTTATGTAGTAATTAG_2	A-MSC	2089	1143	A-MSC	5.60077	0
AACGAGAAGCACTTATGTGGCACAACA_2	A-MSC	2031	1010	A-MSC	4.38208	0
AACGAGAAGCGCTAAGCATACTTCGGA_2	A-MSC	1785	993	A-MSC	4.2577	0
AACGAGAAGCTAGGTCCTAAGGCCGCA_2	A-MSC	2261	1149	A-MSC	6.94383	0
AACGAGAAGCTAGGTCCTCAGGCATTT_2	A-MSC	2850	1405	A-MSC	3.47368	1
AACGAGAAGCTCTCTCAAAGCTATGTG_2	A-MSC	1070	642	A-MSC	8.31776	0
AACGAGAAGCTTGCTTCACTATCATGA_2	A-MSC	2300	1186	A-MSC	3	1
AACGAGAAGGACACTTAAACGCTGTTG_2	A-MSC	2977	1507	A-MSC	5.17299	1
AACGAGAAGGACCTTAGAACAACTAGT_2	A-MSC	2388	1196	A-MSC	20.0586	3
AACGAGAAGGACCTTAGACGTCTAGGT_2	A-MSC	3810	1759	A-MSC	3.75328	1
AACGAGAAGGATTCATCATCTCGGTTA_2	A-MSC	2203	1028	A-MSC	21.1984	1
AACGAGAAGGCATGGCTAAGTTGCATC_2	A-MSC	995	577	A-MSC	6.53266	0
AACGAGAAGGCCAATGTAAAATTACAG_2	A-MSC	3036	1429	A-MSC	4.61133	1
AACGAGAAGGCCTGTTCATACTTCGGA_2	A-MSC	2253	1153	A-MSC	5.85885	1
AACGAGAAGGCCTGTTCATGCATAGTA_2	A-MSC	2261	1165	A-MSC	7.5188	1
AACGAGAAGGCTAACTCAGGTGAGTTA_2	A-MSC	694	483	A-MSC	8.06916	0
AACGAGAAGGGAATGATAGAACGACAA_2	A-MSC	4040	1890	A-MSC	8.9604	3
AACGAGAAGTACAGGATAGATCTCTTA_2	A-MSC	3888	1849	A-MSC	3.54938	1
AACGAGAAGTACTAGTCACACAAGTAT_2	A-MSC	1917	1053	A-MSC	6.10329	0
AACGAGAAGTAGAACACAACTGAATTC_2	A-MSC	4945	1424	A-MSC	5.60162	4
AACGAGAAGTAGAACACAATGGTCCGT_2	A-MSC	2449	1232	A-MSC	5.71662	3
AACGAGAAGTAGGGATACCAGGGAGGG_2	A-MSC	3100	633	A-MSC	9.6129	4
AACGAGAAGTATAGCCCTCACAAGTAT_2	A-MSC	3717	1724	A-MSC	4.81571	1
AACGAGAAGTGACAGACACAACCTCCA_2	A-MSC	1154	599	A-MSC	8.92548	0
AACGAGAAGTGTTCTCCAAATTACCGG_2	A-MSC	1322	788	A-MSC	5.90015	0
AACGAGAAGTGTTCTCCAGGCACAACA_2	A-MSC	13428	2351	A-MSC	10.1877	4
AACGAGAAGTGTTCTCCAGTTAGCCTA_2	A-MSC	3339	1752	A-MSC	5.78017	3
AACGAGAAGTTCCATTGAAGCCTGGTT_2	A-MSC	505	331	A-MSC	10.8911	0
AACGAGAAGTTCCATTGAGGTGAGTTA_2	A-MSC	689	477	A-MSC	6.96662	0
AACGAGAAGTTGGAGGTACTATTAGCC_2	A-MSC	4989	2042	A-MSC	3.78833	1
AACGAGAAGTTGGTATGACTCAAGACA_2	A-MSC	1594	994	A-MSC	2.50941	0
AACTGTATTAAACGTACCGGTGAGTTA_2	A-MSC	1931	855	A-MSC	20.7664	0
AACTGTATTAAACTGCGCGCTATGGAA_2	A-MSC	1781	992	A-MSC	5.95171	0
AACTGTATTAACCAAAGTCATAGGTCA_2	A-MSC	835	500	A-MSC	10.1796	0
AACTGTATTAACCCTCGGACTCCAGGG_2	A-MSC	1360	808	A-MSC	7.42647	0
AACTGTATTAACCCTCGGCAAGTTTCC_2	A-MSC	1200	443	A-MSC	12.3333	4
AACTGTATTAACTCATTGAGTAATTAG_2	A-MSC	1853	911	A-MSC	8.74258	1
AACTGTATTAATCAGTTTACTACATAT_2	A-MSC	692	441	A-MSC	22.3988	3
AACTGTATTAATCAGTTTACTTACGAT_2	A-MSC	1711	895	A-MSC	4.44185	0
AACTGTATTAATCAGTTTAGCCTGGTT_2	A-MSC	768	481	A-MSC	4.94792	0
AACTGTATTAATCCTGAAACAGGCTCC_2	A-MSC	2047	1158	A-MSC	3.37079	0
AACTGTATTAATCCTGAAGATCAGCGA_2	A-MSC	978	597	A-MSC	11.5542	3
AACTGTATTACAATATGGCAGCCTGGC_2	A-MSC	4310	2021	A-MSC	6.75174	1
AACTGTATTACCAAAATGAAATTACAG_2	A-MSC	2401	1332	A-MSC	4.16493	0
AACTGTATTACCAAAATGATGGTCCGT_2	A-MSC	1918	635	A-MSC	13.0344	4
AACTGTATTACCAAAATGTCTCGGTTA_2	A-MSC	1548	878	A-MSC	3.42377	0
AACTGTATTACCAGGTGTAACGTGTGA_2	A-MSC	4276	1818	A-MSC	4.25631	3
AACTGTATTACCAGGTGTCATGAATGA_2	A-MSC	1885	929	A-MSC	8.01061	0
AACTGTATTACGACCACCTGTATGCGA_2	A-MSC	1562	995	A-MSC	2.56082	0
AACTGTATTACGATGAATAAATTACAG_2	A-MSC	2272	1212	A-MSC	3.56514	0
AACTGTATTACGATGAATGCAACATTA_2	A-MSC	3452	1681	A-MSC	6.83662	1
AACTGTATTACTATCCTCACGCTGTTG_2	A-MSC	3392	721	A-MSC	10.967	4
AACTGTATTACTTCGAGCGTAGAAGCA_2	A-MSC	1475	853	A-MSC	3.86441	0
AACTGTATTACTTCGAGCTCCGTCTTA_2	A-MSC	1507	829	A-MSC	19.7744	3
AACTGTATTACTTTAACTAAGTTTACG_2	A-MSC	1493	568	A-MSC	17.3476	5
AACTGTATTACTTTAACTACGAACCAG_2	A-MSC	1504	882	A-MSC	3.92287	0
AACTGTATTACTTTAACTTCCTCAATA_2	A-MSC	2443	1413	A-MSC	5.97626	0
AACTGTATTAGATAGTTCGCTATGGAA_2	A-MSC	4720	1901	A-MSC	9.66102	3
AACTGTATTAGGAGGCGCAAATGGAGG_2	A-MSC	4388	1999	A-MSC	10.2552	3
AACTGTATTAGGAGGCGCAATGTATCG_2	A-MSC	2120	992	A-MSC	5.28302	0
AACTGTATTAGGAGGCGCATCATTCTG_2	A-MSC	903	585	A-MSC	4.87265	0
AACTGTATTAGGCAGCTAAAGGGTCAG_2	A-MSC	1563	948	A-MSC	4.86244	0
AACTGTATTAGGGCTGGTAAGCCTTCT_2	A-MSC	5221	1743	A-MSC	5.74603	4
AACTGTATTAGGGCTGGTACAGGCTCC_2	A-MSC	1156	693	A-MSC	6.7474	0
AACTGTATTAGGTTCGCTTACTTCGGA_2	A-MSC	3933	1282	A-MSC	7.72947	4
AACTGTATTATCCAACCGCACGATCCG_2	A-MSC	2115	1270	A-MSC	4.72813	3
AACTGTATTATGAGTTACACTGAATTC_2	A-MSC	1075	668	A-MSC	3.72093	0
AACTGTATTATTACCAAGTGAAGCCAA_2	A-MSC	996	620	A-MSC	0.401606	0
AACTGTATTATTCATCGTGCTCCTTGA_2	A-MSC	6300	2397	A-MSC	6.66667	3
AACTGTATTCAACAACGGATGGTCCGT_2	A-MSC	2330	1222	A-MSC	4.72103	0
AACTGTATTCAATTGATCACTTACGAT_2	A-MSC	6924	2003	A-MSC	4.49162	4
AACTGTATTCACAAAGGCTCTCACGGA_2	A-MSC	1801	971	A-MSC	3.49806	0
AACTGTATTCACCCAAAGAAGGCCGCA_2	A-MSC	1537	860	A-MSC	10.6051	0
AACTGTATTCACCTACCCAGCCGCAAG_2	A-MSC	3632	1772	A-MSC	6.4152	3
AACTGTATTCACTTATGTATGGGACTC_2	A-MSC	767	523	A-MSC	6.25815	0
AACTGTATTCAGCACTTCAAAGTCATT_2	A-MSC	1938	1066	A-MSC	6.60475	0
AACTGTATTCCGACAAGACGTACTACG_2	A-MSC	948	620	A-MSC	5.6962	0
AACTGTATTCCGTATCTAAGTTGTTCT_2	A-MSC	3143	1448	A-MSC	3.65892	1
AACTGTATTCCGTATCTAATATTGTAA_2	A-MSC	2688	1365	A-MSC	5.46875	1
AACTGTATTCTAGGTCCTCAAACGTGG_2	A-MSC	1161	698	A-MSC	6.02929	0
AACTGTATTCTAGGTCCTCTAGATAGA_2	A-MSC	2316	1155	A-MSC	4.83592	1
AACTGTATTCTCTCTCAAAAATTACAG_2	A-MSC	1557	976	A-MSC	3.33976	3
AACTGTATTGACACTTAAACTCATACG_2	A-MSC	3737	1769	A-MSC	3.21113	1
AACTGTATTGAGTGCGAACAATACAAG_2	A-MSC	1107	548	A-MSC	27.3713	3
AACTGTATTGAGTGCGAACTGTACGGA_2	A-MSC	1204	724	A-MSC	7.97342	0
AACTGTATTGATGAACTGAACGTGTGA_2	A-MSC	663	392	A-MSC	13.5747	0
AACTGTATTGATGAACTGATCGAGTCT_2	A-MSC	1610	909	A-MSC	2.73292	0
AACTGTATTGATTCATCAACAGGCTCC_2	A-MSC	2831	1404	A-MSC	5.75768	1
AACTGTATTGATTCATCAAGTCTGTAC_2	A-MSC	1062	633	A-MSC	4.61394	0
AACTGTATTGCCAATGTAACAGGCTCC_2	A-MSC	499	298	A-MSC	17.4349	0
AACTGTATTGCCTGTTCAGATGGTCCA_2	A-MSC	1120	668	A-MSC	14.2857	3
AACTGTATTGGAATGATAACATTCGGC_2	A-MSC	1905	969	A-MSC	8.13648	2
AACTGTATTGGAATGATACAGGCATTT_2	A-MSC	3292	1500	A-MSC	5.22479	1
AACTGTATTGTGTGTCGACAACGATCT_2	A-MSC	1574	914	A-MSC	4.5108	0
AACTGTATTTACTAGTCAAACAACGCG_2	A-MSC	1181	677	A-MSC	2.87892	0
AACTGTATTTACTAGTCAACTAGACCG_2	A-MSC	541	369	A-MSC	12.7542	0
AACTGTATTTAGTCTTGAAACGTGTGA_2	A-MSC	5228	2160	A-MSC	5.10712	3
AACTGTATTTAGTGACTAATGGGACTC_2	A-MSC	4323	1995	A-MSC	4.46449	1
AACTGTATTTAGTGACTACAAACGTGG_2	A-MSC	1221	748	A-MSC	6.55201	0
AACTGTATTTGACAGACAAAATGGAGG_2	A-MSC	603	435	A-MSC	5.97015	0
AACTGTATTTGACAGACAAACGTGTGA_2	A-MSC	1937	1060	A-MSC	5.47238	1
AACTTCTCCAACCAAAGTACTACATAT_2	A-MSC	551	351	A-MSC	14.882	0
AACTTCTCCAACCAAAGTGATAGAGGA_2	A-MSC	1615	847	A-MSC	17.709	3
AACTTCTCCAACTCATTGCAGGCATTT_2	A-MSC	1105	679	A-MSC	10.3167	1
AACTTCTCCAACTCATTGGCAACATTA_2	A-MSC	4365	1954	A-MSC	4.67354	1
AACTTCTCCAAGCTACTTCAGCCTGGC_2	A-MSC	1631	946	A-MSC	6.43777	0
AACTTCTCCAAGGACTATAGTTGCATC_2	A-MSC	2039	1105	A-MSC	3.8254	0
AACTTCTCCAATCAGTTTGGCACAACA_2	A-MSC	1112	740	A-MSC	4.22662	0
AACTTCTCCAATCCTGAACACAAGTAT_2	A-MSC	2734	968	A-MSC	7.93709	4
AACTTCTCCAATTATAACAATTCGGCG_2	A-MSC	1450	845	A-MSC	4.48276	0
AACTTCTCCACACATGTCGTTAGCCTA_2	A-MSC	622	250	A-MSC	3.69775	4
AACTTCTCCACCAAAATGAAATGGAGG_2	A-MSC	2603	1212	A-MSC	4.37956	1
AACTTCTCCACCAAAATGAAGCCTTCT_2	A-MSC	7511	2166	A-MSC	5.53854	4
AACTTCTCCACCAAAATGAATAAACAA_2	A-MSC	860	568	A-MSC	8.02326	3
AACTTCTCCACCAAAATGAGCCTGGTT_2	A-MSC	1472	900	A-MSC	4.00815	0
AACTTCTCCACCAAAATGCTACATGCG_2	A-MSC	2755	1396	A-MSC	3.26679	1
AACTTCTCCACCAGGTGTTCTACGACA_2	A-MSC	1368	843	A-MSC	2.63158	0
AACTTCTCCACGACCACCAATTACCGG_2	A-MSC	2647	1360	A-MSC	4.04231	1
AACTTCTCCACGATGAATAAGGGTCAG_2	A-MSC	1401	896	A-MSC	17.3448	1
AACTTCTCCACGCGAAGCAACAACGCG_2	A-MSC	1308	838	A-MSC	3.36391	3
AACTTCTCCACTATCCTCACAGTAAAC_2	A-MSC	557	342	A-MSC	13.2855	0
AACTTCTCCACTATCCTCTCTACGACA_2	A-MSC	692	454	A-MSC	9.10405	0
AACTTCTCCACTTCGAGCACAGTAAAC_2	A-MSC	1222	737	A-MSC	4.74632	0
AACTTCTCCACTTGATGAGGTTGGACA_2	A-MSC	2916	1463	A-MSC	3.63512	1
AACTTCTCCACTTTAACTAGTTGTTCT_2	A-MSC	3306	1703	A-MSC	3.781	1
AACTTCTCCAGAATGGAGCTAAGCTTC_2	A-MSC	898	565	A-MSC	4.67706	0
AACTTCTCCAGCGACACCAGTTGCATC_2	A-MSC	2384	1200	A-MSC	5.78859	1
AACTTCTCCAGGAGGCGCAAAGAGGCC_2	A-MSC	1783	1044	A-MSC	4.65508	0
AACTTCTCCAGGAGGCGCAATTCGGCG_2	A-MSC	2110	1162	A-MSC	4.9763	0
AACTTCTCCAGGCAGCTAAAGGGAACT_2	A-MSC	1132	623	A-MSC	9.27562	0
AACTTCTCCAGGCAGCTAGTAGAAGCA_2	A-MSC	836	485	A-MSC	15.9091	0
AACTTCTCCAGTGTTGTCTGTCTATCA_2	A-MSC	2722	1368	A-MSC	3.8942	1
AACTTCTCCATCAACCGAACTGAATTC_2	A-MSC	963	575	A-MSC	9.44964	0
AACTTCTCCATCAACCGAGTTAGCCTA_2	A-MSC	3080	1586	A-MSC	11.8831	3
AACTTCTCCATCAACCGATCTCGGTTA_2	A-MSC	1359	812	A-MSC	5.22443	0
AACTTCTCCATTACCAAGAGTAATTAG_2	A-MSC	1747	956	A-MSC	6.92616	0
AACTTCTCCATTACCAAGCTAGATAGA_2	A-MSC	2398	1153	A-MSC	4.79566	2
AACTTCTCCATTAGGCATACGCTGTTG_2	A-MSC	1319	791	A-MSC	6.21683	0
AACTTCTCCATTAGGCATACTAGACCG_2	A-MSC	773	502	A-MSC	5.43338	0
AACTTCTCCCAACAACGGACAAGTGCA_2	A-MSC	3983	935	A-MSC	5.84986	4
AACTTCTCCCAACAACGGTTCAGCTCA_2	A-MSC	781	510	A-MSC	11.5237	0
AACTTCTCCCACAAAGGCCATAACGTT_2	A-MSC	1579	879	A-MSC	5.44649	0
AACTTCTCCCACCTACCCAACGTGTGA_2	A-MSC	5432	1583	A-MSC	4.6944	4
AACTTCTCCCAGAAATCGCTCAAGACA_2	A-MSC	1608	856	A-MSC	5.78358	0
AACTTCTCCCCGACAAGACGTACTACG_2	A-MSC	2302	1182	A-MSC	5.64726	1
AACTTCTCCCGCTAAGCAACGCTGTTG_2	A-MSC	1881	1016	A-MSC	2.71132	0
AACTTCTCCCGTTCGGTAAGTTGCATC_2	A-MSC	1550	864	A-MSC	3.16129	0
AACTTCTCCCTAGGTCCTAAGCCTTCT_2	A-MSC	1577	923	A-MSC	6.72162	0
AACTTCTCCCTAGGTCCTCAGGCATTT_2	A-MSC	2627	1364	A-MSC	4.07309	0
AACTTCTCCCTAGGTCCTGCAACATTA_2	A-MSC	2528	1524	A-MSC	3.87658	3
AACTTCTCCCTAGGTCCTTCCTCAATA_2	A-MSC	2626	1442	A-MSC	3.9604	1
AACTTCTCCCTCTCTCAACAGGCATTT_2	A-MSC	537	348	A-MSC	17.5047	0
AACTTCTCCGACCTTAGAACTACATAT_2	A-MSC	1876	1011	A-MSC	4.90405	0
AACTTCTCCGATGAACTGCATGAATGA_2	A-MSC	1656	991	A-MSC	8.21256	3
AACTTCTCCGATGAACTGGGCTACAGA_2	A-MSC	2363	1119	A-MSC	5.7554	1
AACTTCTCCGCCTGTTCAAACAGAAAC_2	A-MSC	327	210	A-MSC	20.7951	3
AACTTCTCCGCCTGTTCAAGCTATGTG_2	A-MSC	1533	830	A-MSC	16.047	3
AACTTCTCCGCCTGTTCAATGGTCCGT_2	A-MSC	1926	1026	A-MSC	6.9055	1
AACTTCTCCGCCTGTTCAGAACGACAA_2	A-MSC	785	521	A-MSC	7.89809	0
AACTTCTCCGGAATGATAAGTTGCATC_2	A-MSC	852	535	A-MSC	5.16432	0
AACTTCTCCGGAGTCTAAACATTCGGC_2	A-MSC	2531	1351	A-MSC	2.68669	0
AACTTCTCCGTACATCTACAACCTCCA_2	A-MSC	3393	1529	A-MSC	5.68818	4
AACTTCTCCGTACATCTACTCAAGACA_2	A-MSC	738	488	A-MSC	4.47154	0
AACTTCTCCGTACATCTAGGTGAGTTA_2	A-MSC	1656	996	A-MSC	8.87681	3
AACTTCTCCTACAGGATAGTTAGCCTA_2	A-MSC	1430	895	A-MSC	2.37762	2
AACTTCTCCTAGAACACAGCTCCTTGA_2	A-MSC	1379	852	A-MSC	2.97317	0
AACTTCTCCTAGGGATACCAGGGAGGG_2	A-MSC	3174	1535	A-MSC	5.13548	1
AACTTCTCCTAGGGATACGGCTACAGA_2	A-MSC	2888	1014	A-MSC	13.0194	3
AACTTCTCCTAGTGACTACAGGCATTT_2	A-MSC	1516	894	A-MSC	4.15567	0
AACTTCTCCTCATCCTAACACAAGTAT_2	A-MSC	2469	1234	A-MSC	12.2317	3
AACTTCTCCTCGTTAGCAGCTCCTTGA_2	A-MSC	1412	830	A-MSC	5.31161	0
AACTTCTCCTGACAGACAAAGGGTCAG_2	A-MSC	1013	617	A-MSC	3.75123	0
AACTTCTCCTGTGAAGAAGGTGAGTTA_2	A-MSC	1092	642	A-MSC	18.2234	3
AACTTCTCCTGTTCTCCATCCGTCTTA_2	A-MSC	2746	1365	A-MSC	19.4101	1
AACTTCTCCTTCCATTGAACACCTTAG_2	A-MSC	1202	786	A-MSC	3.57737	0
AACTTCTCCTTGCGTACAATATTGTAA_2	A-MSC	532	314	A-MSC	7.89474	0
AACTTCTCCTTGGTATGACATGAATGA_2	A-MSC	2745	1402	A-MSC	3.86157	1
AAGACATGCAAACTGCGCACAAACTTT_2	A-MSC	3389	1517	A-MSC	3.45235	1
AAGACATGCAAACTGCGCGAACGACAA_2	A-MSC	3339	722	A-MSC	8.3558	4
AAGACATGCAACCAAAGTAAGTTTACG_2	A-MSC	552	399	A-MSC	4.16667	0
AAGACATGCAACCCTCGGCTATCATGA_2	A-MSC	1793	995	A-MSC	11.1545	3
AAGACATGCAAGAGTAGACTAAGCTTC_2	A-MSC	3011	730	A-MSC	9.66456	4
AAGACATGCAAGGACTATCATGAATGA_2	A-MSC	369	214	A-MSC	25.4743	0
AAGACATGCACAATATGGAACGTGTGA_2	A-MSC	1345	695	A-MSC	18.29	3
AAGACATGCACACATGTCAAGCCTTCT_2	A-MSC	2178	1331	A-MSC	2.84665	1
AAGACATGCACACATGTCACGTGGGAG_2	A-MSC	2987	1359	A-MSC	2.97958	6
AAGACATGCACCAAAATGACTTACGAT_2	A-MSC	1710	943	A-MSC	2.45614	0
AAGACATGCACCAGGTGTAACAGAAAC_2	A-MSC	1839	1060	A-MSC	4.5677	0
AAGACATGCACGACCACCGATGGTCCA_2	A-MSC	4402	1881	A-MSC	4.17992	1
AAGACATGCACGATGAATACAAGTGCA_2	A-MSC	569	357	A-MSC	21.6169	0
AAGACATGCACGATGAATACGAACCAG_2	A-MSC	355	243	A-MSC	20	0
AAGACATGCACGATGAATACTTACGAT_2	A-MSC	1661	954	A-MSC	9.51234	2
AAGACATGCACGATGAATCTAGATAGA_2	A-MSC	1208	856	A-MSC	3.39404	0
AAGACATGCACGCGAAGCTCCGTCTTA_2	A-MSC	431	319	A-MSC	8.81671	0
AAGACATGCACTGTTAGACATGAATGA_2	A-MSC	790	474	A-MSC	11.1392	0
AAGACATGCAGATAGTTCCTAAGCTTC_2	A-MSC	5079	2151	A-MSC	3.48494	1
AAGACATGCAGATAGTTCCTATCATGA_2	A-MSC	2098	1082	A-MSC	3.86082	1
[truncated: 5,421 more rows]

## Sheet: cell_meta_table_ECs
cell.id	orig.ident	nCount_RNA	nFeature_RNA	sample	percent.mito	Clusters
AAATCCTGTAGGTTCGCTGTTAGCCTA_1	E-EC	1859	1146	E-EC	7.10059	0
AAATCCTGTTACAGGATAAGTTGCATC_1	E-EC	852	501	E-EC	24.1784	0
AACCGCCTCACTTGATGAACTCCAGGG_1	E-EC	2836	1722	E-EC	5.53597	4
AACCGCCTCAGGGCTGGTTCTCACGGA_1	E-EC	5488	2749	E-EC	2.55102	0
AACCGCCTCTACTAGTCAGTTAGCCTA_1	E-EC	3453	1679	E-EC	8.5433	0
AACGAGAAGAATTATAACTCCGTCTTA_1	E-EC	2668	1555	E-EC	3.44828	0
AACGAGAAGAGAATGGAGACTCCAGGG_1	E-EC	2339	1205	E-EC	13.1253	0
AACGAGAAGAGGATTCAAACGCTGTTG_1	E-EC	4369	2030	E-EC	9.22408	3
AACGAGAAGCAGAAATCGAATTCGGCG_1	E-EC	5940	2551	E-EC	6.17845	0
AACGAGAAGCGCTAAGCAACTAGACCG_1	E-EC	5268	2392	E-EC	4.70767	0
AACGAGAAGGCCAATGTAACTCATACG_1	E-EC	5058	2405	E-EC	6.52432	0
AACTGTATTACACATGTCCTATTAGCC_1	E-EC	4784	2377	E-EC	7.00251	0
AACTGTATTATGAGTTACCATAACGTT_1	E-EC	1881	1182	E-EC	5.90112	0
AACTGTATTATTCATCGTCAGGGAGGG_1	E-EC	2278	1141	E-EC	15.8033	0
AACTGTATTCACAAAGGCTCTCGGTTA_1	E-EC	2217	1367	E-EC	5.50293	0
AACTGTATTGTGTGTCGAAATTCGGCG_1	E-EC	4096	2026	E-EC	6.71387	0
AACTGTATTTATAGCCCTAACAACGCG_1	E-EC	3177	1715	E-EC	3.80862	4
AACTTCTCCACGCGAAGCACTCATACG_1	E-EC	8362	3340	E-EC	4.80746	0
AACTTCTCCATCCAACCGCTATCATGA_1	E-EC	2665	1627	E-EC	3.75235	0
AACTTCTCCGCCAATGTACTGTACGGA_1	E-EC	1256	875	E-EC	6.60828	2
AAGACATGCAATTATAACACGCTGTTG_1	E-EC	3424	1728	E-EC	4.52687	0
AAGACATGCATCCTAGGACTATTAGCC_1	E-EC	4126	2118	E-EC	3.92632	4
AAGACATGCCGCTAAGCACAGGCATTT_1	E-EC	6105	2569	E-EC	8.63227	4
AAGACATGCTAGTCTTGACGTACTACG_1	E-EC	1376	909	E-EC	8.64826	2
AAGCTCAACAAACGTACCAGCTATGTG_1	E-EC	2445	1487	E-EC	6.62577	2
AAGCTCAACACGCGAAGCGTAGAAGCA_1	E-EC	2207	1241	E-EC	11.6901	4
AAGCTCAACATCCAACCGAAGCCTTCT_1	E-EC	8322	3190	E-EC	4.49411	1
AAGCTCAACCTCTCTCAAACAACTAGT_1	E-EC	3024	1632	E-EC	15.3439	2
AAGCTCAACGTACATCTAACAAGTGCA_1	E-EC	3461	1862	E-EC	5.6631	0
AAGCTCAACTGTTCTCCACTGTACGGA_1	E-EC	1332	918	E-EC	5.70571	3
AAGGCGATCAAACTGCGCCAAGTAGAA_1	E-EC	2969	1623	E-EC	0.269451	4
AAGGCGATCAACCAAAGTAGTTGTTCT_1	E-EC	3172	1707	E-EC	3.05801	0
AAGGCGATCACTTCGAGCGATAGAGGA_1	E-EC	4756	2195	E-EC	4.3524	0
AAGTAACCCAACCAAAGTAATTACCGG_1	E-EC	4921	2242	E-EC	7.07173	3
AAGTAACCCAACCCTCGGGTCTTGGCA_1	E-EC	1824	1106	E-EC	10.307	0
AAGTAACCCACCAGGTGTGGTGAGTTA_1	E-EC	3184	1526	E-EC	8.57412	0
AAGTAACCCACGATGAATAATGTATCG_1	E-EC	6105	2563	E-EC	4.11138	3
AAGTAACCCACTTGATGAGGCTACAGA_1	E-EC	1398	853	E-EC	9.58512	0
AAGTAACCCATCCTAGGAGAACGACAA_1	E-EC	1696	987	E-EC	15.0354	0
AAGTAACCCTCATTGAGATCAGATTCA_1	E-EC	5036	2411	E-EC	5.65925	0
AAGTAACCCTGTGAAGAAAGCCTGGTT_1	E-EC	4457	2256	E-EC	5.13799	0
AAGTAACCCTGTTCTCCAATGGTCCGT_1	E-EC	7772	3261	E-EC	3.95008	2
AATATTGGGAGTGTTGTCATATTGTAA_1	E-EC	1066	730	E-EC	4.59662	2
AATATTGGGCACAAAGGCCTATTAGCC_1	E-EC	8401	3469	E-EC	3.71384	0
AATATTGGGCAGTGCCCGCATAACGTT_1	E-EC	3517	1828	E-EC	10.4635	2
AATATTGGGCTTGCTTCATCAGATTCA_1	E-EC	5407	2460	E-EC	4.86407	1
AATATTGGGGACACTTAACTACATGCG_1	E-EC	1777	1100	E-EC	5.17727	0
AATCGAATGAAATAAATAGGCACAACA_1	E-EC	2527	1488	E-EC	4.31342	0
AATCGAATGACTTTAACTATCGAGTCT_1	E-EC	2667	1575	E-EC	5.81177	2
AATCGAATGCACTCGAGACTCAAGACA_1	E-EC	2691	1464	E-EC	6.54032	3
AATCGAATGCCATGCACAAAGGCCGCA_1	E-EC	1950	1231	E-EC	3.64103	3
AATCGAATGTCATTGAGAACGTGGGAG_1	E-EC	2233	1260	E-EC	4.65741	0
ACAAGGATCAAACTGCGCGGCTACAGA_1	E-EC	3316	1774	E-EC	8.71532	0
ACAAGGATCAGCGACACCAATAAACAA_1	E-EC	1143	839	E-EC	5.68679	2
ACAAGGATCCTAGGTCCTATATTGTAA_1	E-EC	5000	2197	E-EC	5.94	0
ACAAGGATCGACCTTAGACACAAGTAT_1	E-EC	2423	1365	E-EC	6.52084	0
ACAAGGATCGTGTGTCGAACACCTTAG_1	E-EC	949	710	E-EC	2.21286	4
ACAAGGATCTCGTTAGCACAATACAAG_1	E-EC	4427	2266	E-EC	2.52993	4
ACACACAAAACTTCGAGCACGTGGGAG_1	E-EC	3562	1851	E-EC	3.22852	0
ACACACAAAATTCATCGTACTCCAGGG_1	E-EC	4495	2263	E-EC	8.80979	0
ACACACAAACAGCACTTCGATAGAGGA_1	E-EC	1222	829	E-EC	3.60065	0
ACACACAAACAGCACTTCGGTGAGTTA_1	E-EC	4756	2120	E-EC	4.18419	0
ACACACAAACCGACAAGAACATTCGGC_1	E-EC	3898	1944	E-EC	7.87583	4
ACACACAAAGCTAACTCAATCATTCTG_1	E-EC	1896	1093	E-EC	10.443	0
ACACACAAATATAGCCCTATGGGACTC_1	E-EC	1023	797	E-EC	3.22581	2
ACACACAAATTGGTATGAAACAGAAAC_1	E-EC	1853	987	E-EC	5.99029	1
ACACGAGATACAATATGGCGTACTACG_1	E-EC	1998	1137	E-EC	6.85686	0
ACACGAGATACAGTGGTACAAGTAGAA_1	E-EC	2598	1344	E-EC	10.7005	0
ACACGAGATATCAACCGATACTTCGGA_1	E-EC	4309	2083	E-EC	5.91785	0
ACACGAGATCAACAACGGTTCAGCTCA_1	E-EC	1143	782	E-EC	7.52406	0
ACACGCCGGAAACGTACCAATGTATCG_1	E-EC	4401	2170	E-EC	6.8848	2
ACACGCCGGACACATGTCATATTGTAA_1	E-EC	1615	985	E-EC	12.322	3
ACACGCCGGCACTCGAGACAATACAAG_1	E-EC	2840	1536	E-EC	10.8803	2
ACACGCCGGTACTAGTCAAATAAACAA_1	E-EC	4130	2085	E-EC	3.68039	0
ACACGCCGGTACTAGTCAGATCAGCGA_1	E-EC	1877	1100	E-EC	6.97922	0
ACACGCCGGTAGTCTTGACACAAGTAT_1	E-EC	6431	2597	E-EC	7.61934	1
ACACGCCGGTGACAGACAACTCATACG_1	E-EC	5573	2651	E-EC	4.68329	0
ACAGTTCCGACGATGAATGGCACAACA_1	E-EC	1559	1000	E-EC	5.51636	0
ACAGTTCCGAGTGAAAGGCTACATGCG_1	E-EC	2396	1366	E-EC	5.38397	0
ACAGTTCCGCAGCACTTCCACGATCCG_1	E-EC	4666	2294	E-EC	6.96528	4
ACAGTTCCGTAGTGACTAACAGTAAAC_1	E-EC	7417	3039	E-EC	6.33679	2
ACAGTTCCGTTCCATTGACAACCTCCA_1	E-EC	7140	2856	E-EC	5.09804	0
ACATAAGCGACGATGAATCGTCTAGGT_1	E-EC	2405	1383	E-EC	6.56965	1
ACATAAGCGCACCTACCCCAATACAAG_1	E-EC	11170	3860	E-EC	4.68218	4
ACATAAGCGCAGCACTTCTCTCGGTTA_1	E-EC	1512	911	E-EC	8.7963	0
ACATAAGCGGAGTGCGAAACTTACGAT_1	E-EC	4060	2090	E-EC	6.7734	0
ACATAAGCGGCATGGCTAGTCTTGGCA_1	E-EC	2905	1600	E-EC	4.13081	0
ACATAAGCGTGTGAAGAAAAGGCCGCA_1	E-EC	1454	900	E-EC	7.77166	3
ACCAAGGACACTTCGAGCGAACGACAA_1	E-EC	3450	1839	E-EC	8.08696	0
ACCAAGGACCACCCAAAGCTAAGCTTC_1	E-EC	6960	2984	E-EC	5.48851	0
ACCCTGACCACTTCGAGCACTCCAGGG_1	E-EC	1216	818	E-EC	8.55263	0
ACCCTGACCGACACTTAAAAGCCTTCT_1	E-EC	2083	1297	E-EC	6.72108	0
ACCCTGACCTAGTGACTACTACATGCG_1	E-EC	1144	757	E-EC	8.82867	3
ACCCTGACCTCATCCTAAAAATTACAG_1	E-EC	1316	843	E-EC	9.11854	3
ACCGGATAGACGATGAATAAGGGTCAG_1	E-EC	4462	2200	E-EC	6.43209	2
ACCGGATAGACTATCCTCATCATTCTG_1	E-EC	3122	1802	E-EC	5.4132	2
ACCGGATAGGCCAATGTACGTACTACG_1	E-EC	4142	2137	E-EC	3.98358	0
ACCTTGCGGACCAGGTGTAGTTGTTCT_1	E-EC	2663	1481	E-EC	7.39767	1
ACCTTGCGGAGCGACACCCGTCTAGGT_1	E-EC	875	520	E-EC	11.6571	0
ACCTTGCGGATCCTAGGATCCTCAATA_1	E-EC	2742	1396	E-EC	9.66448	1
ACCTTGCGGCAATTGATCGGCTACAGA_1	E-EC	2204	1228	E-EC	13.9746	3
ACCTTGCGGGATGAACTGAAATGGAGG_1	E-EC	3327	1773	E-EC	9.55816	4
ACCTTGCGGTACAGGATACAATACAAG_1	E-EC	2583	1484	E-EC	11.537	2
ACCTTGCGGTGTGAAGAACAGCCTGGC_1	E-EC	1870	1127	E-EC	11.7112	0
ACCTTGCGGTTGGAGGTACAGGGAGGG_1	E-EC	4790	2241	E-EC	4.11273	0
ACGAAAGGTCAACAACGGATATTGTAA_1	E-EC	3117	1655	E-EC	7.31473	0
ACGAAAGGTCCGACAAGAAATAAACAA_1	E-EC	1829	1019	E-EC	7.65446	1
ACGAAAGGTGCATGGCTATGTCTATCA_1	E-EC	3156	1671	E-EC	6.74905	4
ACGAAAGGTGTGCAGTAAAGCTATGTG_1	E-EC	1321	872	E-EC	9.00833	0
ACGCAATCAAAACTGCGCACAACTAGT_1	E-EC	2463	1347	E-EC	4.3443	0
ACGCAATCAAATTATAACAAGGGTCAG_1	E-EC	3706	1664	E-EC	8.90448	1
ACGCAATCAACGCGAAGCACTAGACCG_1	E-EC	2357	1341	E-EC	6.66101	0
ACGCAATCACAACAACGGGCTCCTTGA_1	E-EC	4410	2151	E-EC	6.43991	4
ACGCAATCACAATTGATCCAACGATCT_1	E-EC	2333	1363	E-EC	5.015	4
ACGCAATCACACAAAGGCGATAGAGGA_1	E-EC	2379	1410	E-EC	6.01093	4
ACGCAATCACACTCGAGAAACAACGCG_1	E-EC	3162	1676	E-EC	4.68058	1
ACGCAATCACTCTCTCAAAGCCTGGTT_1	E-EC	1881	1036	E-EC	21.4779	1
ACGCAATCATTGGAGGTAAGTAATTAG_1	E-EC	3067	1633	E-EC	7.10792	4
ACGCAATCATTGGTATGACAATACAAG_1	E-EC	7314	3075	E-EC	7.73858	0
ACGGATATTAGGGCTGGTCAGGCATTT_1	E-EC	3703	1903	E-EC	6.40022	0
ACGGATATTGCTAACTCACATAACGTT_1	E-EC	2187	1371	E-EC	7.63603	4
AGAACTTCCACAGTGGTAAAGGGTCAG_1	E-EC	1776	986	E-EC	15.5405	3
AGAACTTCCACTTCGAGCGATCAGCGA_1	E-EC	1543	1013	E-EC	7.3234	0
AGAACTTCCAGGAGGCGCAATGTATCG_1	E-EC	1781	1078	E-EC	7.13083	0
AGAACTTCCATTACCAAGCTGTACGGA_1	E-EC	2674	1419	E-EC	9.91025	3
AGAACTTCCCACTTATGTAGCCGCAAG_1	E-EC	3685	1849	E-EC	7.08277	4
AGAACTTCCCGTTCGGTACACAAGTAT_1	E-EC	2202	1270	E-EC	9.08265	0
AGAACTTCCTAGGGATACACTACATAT_1	E-EC	2427	1414	E-EC	4.44994	0
AGAACTTCCTAGGGATACAGTCTGTAC_1	E-EC	4135	2169	E-EC	7.93229	4
AGAACTTCCTGTTCTCCAAAATTACAG_1	E-EC	1477	926	E-EC	13.6087	0
AGAAGCACTAAGGACTATACATTCGGC_1	E-EC	4302	2240	E-EC	3.13808	0
AGAAGCACTACCTGAGTCAGCCTGGTT_1	E-EC	3102	1542	E-EC	16.3121	3
AGAAGCACTAGAGGACCAACTTACGAT_1	E-EC	3268	1765	E-EC	4.58996	1
AGAAGCACTAGAGGACCACGTACTACG_1	E-EC	1409	965	E-EC	2.76792	0
AGAAGCACTAGGGCTGGTGATCAGCGA_1	E-EC	1069	702	E-EC	9.54163	0
AGAAGCACTATGAGTTACTCCTCAATA_1	E-EC	3251	1948	E-EC	2.27622	4
AGAAGCACTCAACAACGGAATTACCGG_1	E-EC	2252	1319	E-EC	6.52753	0
AGAAGCACTCAAGACCTACACAAGTAT_1	E-EC	3537	1807	E-EC	5.99378	0
AGAGAAGTTAAACGTACCACAACTAGT_1	E-EC	4450	2061	E-EC	6.94382	1
AGAGAAGTTAGAATGGAGCATGAATGA_1	E-EC	3152	1748	E-EC	4.98096	0
AGAGAAGTTAGGCAGCTAATATTGTAA_1	E-EC	2140	1153	E-EC	12.5701	0
AGAGAAGTTCACTCGAGAAATAAACAA_1	E-EC	2369	1417	E-EC	4.64331	0
AGAGAAGTTCAGTGCCCGGATCAGCGA_1	E-EC	1920	1263	E-EC	7.44792	0
AGAGAAGTTTAGTCTTGACAATACAAG_1	E-EC	1551	887	E-EC	12.1212	1
AGAGAAGTTTGTTCTCCATGAAGCCAA_1	E-EC	2958	1668	E-EC	7.1332	0
AGAGAAGTTTTGCGTACAAGTAATTAG_1	E-EC	1282	883	E-EC	7.25429	2
AGAGAAGTTTTGGTATGAACATTCGGC_1	E-EC	5922	2797	E-EC	6.67004	4
AGAGCTATGAAGCTACTTAACAGAAAC_1	E-EC	6742	3103	E-EC	3.85642	4
AGAGCTATGCACAAAGGCGATGGTCCA_1	E-EC	3398	1709	E-EC	8.299	1
AGAGCTATGCACCAGGTAACTCCAGGG_1	E-EC	2101	1409	E-EC	1.18991	0
AGAGCTATGCGCTAAGCAGGTTGGACA_1	E-EC	3236	1817	E-EC	5.19159	0
AGAGCTATGGAGTGCGAAAACATCCAT_1	E-EC	2899	1605	E-EC	4.79476	3
AGAGCTATGGGAATGATACTCAAGACA_1	E-EC	2452	1414	E-EC	6.85155	4
AGAGCTATGGTACATCTACTAGATAGA_1	E-EC	4557	2182	E-EC	5.70551	0
AGAGCTATGTAGTCTTGAAATAAACAA_1	E-EC	1981	1247	E-EC	5.04796	2
AGAGCTATGTGACAGACATCAGATTCA_1	E-EC	5259	2305	E-EC	3.803	1
AGCACACAGAGGATTCAAATATTGTAA_1	E-EC	3937	1839	E-EC	7.31521	0
AGCACACAGATTAGGCATAGTTGTTCT_1	E-EC	5457	2637	E-EC	4.61792	2
AGCACACAGCAACAACGGAGCCTGGTT_1	E-EC	2267	1258	E-EC	9.74857	3
AGCACACAGGATTCATCACAGGGAGGG_1	E-EC	3908	1955	E-EC	7.75333	0
AGCACACAGTAGTGACTAGATAGAGGA_1	E-EC	2661	1408	E-EC	12.2886	0
AGCCATCACAGCGACACCGAACGACAA_1	E-EC	5070	2331	E-EC	6.37081	3
AGCCATCACAGGGCTGGTTGAAGCCAA_1	E-EC	1767	1057	E-EC	9.50764	3
AGCCATCACCACCCAAAGAAATTACAG_1	E-EC	4400	2099	E-EC	6.93182	0
AGCCATCACCACTTATGTACAACTAGT_1	E-EC	2443	1390	E-EC	5.44413	2
AGCCATCACGTGCAGTAAATGGGACTC_1	E-EC	3272	1688	E-EC	7.12103	3
AGCCCAATCACTGTTAGAAAATTACAG_1	E-EC	4141	2067	E-EC	6.27868	4
AGCCCAATCAGTGAAAGGTCAGATTCA_1	E-EC	2388	1405	E-EC	4.31323	2
AGCCCAATCCACCTACCCAAGCCTTCT_1	E-EC	6607	2991	E-EC	3.76873	0
AGCCCAATCGCCAATGTAAACAACGCG_1	E-EC	2159	1356	E-EC	6.48448	0
AGCCCAATCGCCAATGTACAACCTCCA_1	E-EC	2963	1634	E-EC	5.56868	0
AGGAGATTAAAGCTACTTAAATGGAGG_1	E-EC	4305	2008	E-EC	6.15563	1
AGGAGATTAACCTGAGTCACAAACTTT_1	E-EC	3102	1737	E-EC	6.38298	4
AGGAGATTAACGACCACCACAAACTTT_1	E-EC	5287	2422	E-EC	4.12332	3
AGGAGATTAAGGAGGCGCGCAACATTA_1	E-EC	3676	1762	E-EC	9.49402	3
AGGAGATTAATTAGGCATAGTTGCATC_1	E-EC	2415	1215	E-EC	11.5942	0
AGGAGATTACAGAAATCGCAACGATCT_1	E-EC	8619	3359	E-EC	4.47848	0
AGTAAAGCCAATCCTGAAGGTTGGACA_1	E-EC	3235	1848	E-EC	4.63679	0
AGTAAAGCCACACATGTCTGTCTATCA_1	E-EC	1671	1043	E-EC	10.4129	0
AGTAAAGCCACGCGAAGCACTCATACG_1	E-EC	3559	1700	E-EC	13.8241	0
AGTAAAGCCATGAGTTACACGCTGTTG_1	E-EC	1987	1233	E-EC	4.78108	0
AGTAAAGCCATTCATCGTTCCGTCTTA_1	E-EC	7839	3334	E-EC	4.65621	4
AGTAAAGCCCAGAAATCGAATTACCGG_1	E-EC	938	674	E-EC	4.58422	2
AGTAAAGCCCGCTAAGCAAAAGAGGCC_1	E-EC	6479	2921	E-EC	4.80012	0
AGTAAAGCCGCATGGCTAAATGTATCG_1	E-EC	6349	2496	E-EC	5.02441	1
AGTAAAGCCTAGTCTTGAATCATTCTG_1	E-EC	6831	2954	E-EC	5.27009	0
AGTATCTGTAACTCATTGACGAACCAG_1	E-EC	5173	2460	E-EC	3.94355	0
AGTATCTGTACGCGAAGCGTCTTGGCA_1	E-EC	7994	3300	E-EC	4.72855	2
AGTATCTGTACTATCCTCAAAGTCATT_1	E-EC	1779	1056	E-EC	8.31928	0
AGTATCTGTCTTGCTTCAAACAGAAAC_1	E-EC	3917	1811	E-EC	4.74853	0
AGTATCTGTTTGCGTACAAAAGTCATT_1	E-EC	3174	1659	E-EC	3.56018	0
ATACTTAGGAACCCTCGGCAACCTCCA_1	E-EC	4686	2257	E-EC	3.73453	0
ATACTTAGGACTGTTAGATCCTCAATA_1	E-EC	1311	787	E-EC	14.7979	1
ATACTTAGGAGTGTTGTCCGTCTAGGT_1	E-EC	5398	2331	E-EC	8.22527	1
ATACTTAGGTGACAGACATACTTCGGA_1	E-EC	5938	2516	E-EC	5.30482	1
ATAGACGAGATCAACCGAGGCACAACA_1	E-EC	3387	1881	E-EC	3.89725	0
ATAGACGAGCAAGACCTAAAAGAGGCC_1	E-EC	2773	1581	E-EC	5.12081	4
ATAGACGAGCACCTACCCAATGTATCG_1	E-EC	2478	1405	E-EC	5.52865	0
ATAGACGAGCACCTACCCATCATTCTG_1	E-EC	5812	2477	E-EC	8.74054	0
ATAGACGAGCCGTATCTACAATACAAG_1	E-EC	3829	1777	E-EC	5.04048	1
ATAGACGAGCCGTATCTAGTAGAAGCA_1	E-EC	1495	997	E-EC	4.54849	0
ATAGACGAGGACACTTAAAACATCCAT_1	E-EC	3726	1836	E-EC	5.26033	1
ATCAGAGCTAGAATGGAGCATAACGTT_1	E-EC	3428	1694	E-EC	5.0175	0
ATCAGAGCTCAGCACTTCCAGGGAGGG_1	E-EC	8455	3229	E-EC	4.51804	0
ATCAGAGCTCTCTCTCAATGAAGCCAA_1	E-EC	2141	1317	E-EC	3.87669	2
ATCAGAGCTGTGCAGTAACAACCTCCA_1	E-EC	1213	860	E-EC	4.86397	3
ATCAGAGCTGTGCAGTAAGATCAGCGA_1	E-EC	3878	1991	E-EC	4.58999	0
ATCAGAGCTTTGGTATGAAGTTGTTCT_1	E-EC	6561	2828	E-EC	8.44383	0
ATCCCGGAGAGATAGTTCCATGAATGA_1	E-EC	1101	734	E-EC	9.26431	0
ATCCCGGAGAGCTGCCGTCTAAGCTTC_1	E-EC	4751	2349	E-EC	4.37803	4
ATCCCGGAGATTCATCGTTGCATAGTA_1	E-EC	5828	2517	E-EC	7.05216	4
ATCCCGGAGGACCTTAGAAACAACGCG_1	E-EC	1708	869	E-EC	22.0141	0
ATCCCGGAGGCCTGTTCACAATAGGGT_1	E-EC	5038	2341	E-EC	6.45097	4
ATCCCGGAGGCTAACTCAAAGGGTCAG_1	E-EC	3126	1671	E-EC	6.14203	3
ATCCCGGAGTCATTGAGAATCATTCTG_1	E-EC	3154	1532	E-EC	17.2479	1
ATCTCCACAAATCCTGAAACTACATAT_1	E-EC	2880	1654	E-EC	5.90278	0
ATCTCCACAACTTCGAGCCGTCTAGGT_1	E-EC	1107	745	E-EC	10.9304	0
ATCTCCACAGACCTTAGAGCTATGGAA_1	E-EC	5044	2374	E-EC	5.5115	0
ATCTCCACAGTACATCTACAAACGTGG_1	E-EC	1842	1209	E-EC	6.08035	2
ATCTCCACATAGTCTTGAAGTCTGTAC_1	E-EC	2322	1318	E-EC	7.75194	4
ATCTCCACATGACAGACAAAGCCTTCT_1	E-EC	2054	1299	E-EC	3.7001	0
ATCTCCACATTCCATTGACTCAAGACA_1	E-EC	2442	1428	E-EC	4.7502	0
ATGGATCCAACTTCGAGCCAACGATCT_1	E-EC	4641	2097	E-EC	11.0537	3
ATGGATCCAACTTCGAGCGATCTCTTA_1	E-EC	3992	2126	E-EC	5.21042	2
ATGGATCCAAGAGGACCAAAGCCTTCT_1	E-EC	1259	765	E-EC	16.1239	2
ATGGATCCAATCAACCGAGATCAGCGA_1	E-EC	1989	1240	E-EC	7.89341	0
ATGGATCCAGTACATCTAGTTAGCCTA_1	E-EC	2215	1306	E-EC	3.61174	1
ATGGATCCATAGTGACTAACAAACTTT_1	E-EC	2694	1522	E-EC	4.89978	0
ATGGATCCATTGGTATGAACTAGACCG_1	E-EC	2006	1256	E-EC	2.74177	0
ATGTAATGGACGATGAATAGTTGTTCT_1	E-EC	2973	1501	E-EC	13.4208	1
ATGTAATGGACTATCCTCCTAGATAGA_1	E-EC	2812	1424	E-EC	3.84068	1
ATGTAATGGACTGTTAGAGGTTGGACA_1	E-EC	5190	2221	E-EC	9.47977	3
ATGTAATGGAGGCAGCTAGTAGAAGCA_1	E-EC	6033	2453	E-EC	7.84021	0
ATGTAATGGAGGGCTGGTCAACCTCCA_1	E-EC	3568	1867	E-EC	4.73655	0
ATGTAATGGAGGTTCGCTCTCAAGACA_1	E-EC	2121	1212	E-EC	4.62046	0
ATGTAATGGGAGTGCGAACGTACTACG_1	E-EC	5566	2418	E-EC	3.57528	0
ATGTAATGGTAGAACACACATGAATGA_1	E-EC	3483	1831	E-EC	6.74706	0
ATTAAGTGCAAGAGTAGAAACAGAAAC_1	E-EC	960	658	E-EC	10.5208	3
ATTAAGTGCAATTATAACGATCTCTTA_1	E-EC	3449	1799	E-EC	6.72659	0
ATTAAGTGCATGAGTTACATGGTCCGT_1	E-EC	941	614	E-EC	14.9841	1
ATTATTACCACGACCACCAGTAATTAG_1	E-EC	740	526	E-EC	12.027	1
ATTATTACCAGGAGGCGCCATAGGTCA_1	E-EC	2001	997	E-EC	16.3918	0
ATTATTACCAGGCAGCTAAGTAATTAG_1	E-EC	2254	1289	E-EC	8.74002	1
ATTATTACCAGTGTTGTCCAGCCTGGC_1	E-EC	4014	2179	E-EC	4.78326	0
ATTATTACCATTAGGCATAAAGTCATT_1	E-EC	1270	846	E-EC	6.69291	0
ATTATTACCCAATTGATCAAGGCCGCA_1	E-EC	2313	1355	E-EC	5.2313	3
ATTATTACCTACAGGATAAAGGGAACT_1	E-EC	1402	919	E-EC	8.91583	3
ATTATTACCTGACAGACAAAGCCTTCT_1	E-EC	1008	587	E-EC	24.7024	0
ATTATTACCTGTGAAGAAAACAACGCG_1	E-EC	3386	1922	E-EC	6.76314	4
ATTATTACCTTGCGTACACTCAAGACA_1	E-EC	3072	1728	E-EC	3.90625	2
ATTGGCTAAAATTATAACAGTTGTTCT_1	E-EC	2527	1408	E-EC	10.6846	0
ATTGGCTAACACCTACCCACTCCAGGG_1	E-EC	4513	2191	E-EC	4.38733	1
ATTGGCTAACTTGCTTCACTATTAGCC_1	E-EC	3376	1858	E-EC	3.67299	0
ATTGGCTAATACTAGTCACAACGATCT_1	E-EC	1283	853	E-EC	8.72954	3
ATTGGCTAATAGGGATACCATAACGTT_1	E-EC	1283	759	E-EC	15.1988	3
ATTGGCTAATGACAGACATACTTCGGA_1	E-EC	3472	1593	E-EC	11.8664	0
ATTTAGATGACTTTAACTAACGTGTGA_1	E-EC	4728	2171	E-EC	8.8198	0
ATTTAGATGAGATAGTTCAAGCCTTCT_1	E-EC	2983	1567	E-EC	10.4257	1
ATTTAGATGCAGTGCCCGACACCTTAG_1	E-EC	2177	1338	E-EC	4.50161	2
ATTTAGATGCCATGCACAAGCCGCAAG_1	E-EC	6076	2889	E-EC	3.8183	0
ATTTAGATGCCGACAAGAGGCACAACA_1	E-EC	2533	1385	E-EC	11.5673	0
ATTTAGATGTACTAGTCAACAACTAGT_1	E-EC	3259	1742	E-EC	8.40749	0
ATTTAGATGTCATCCTAACAACCTCCA_1	E-EC	1184	756	E-EC	8.02365	0
ATTTAGATGTGTGAAGAACGTACTACG_1	E-EC	3433	1973	E-EC	4.16545	0
CAAACCGCCAAATAAATAACAAACTTT_1	E-EC	2395	1270	E-EC	8.97704	4
CAAACCGCCAAGGACTATTCTCGGTTA_1	E-EC	2064	1361	E-EC	4.36047	0
CAAACCGCCATTAGGCATCACGATCCG_1	E-EC	5790	2590	E-EC	4.71503	3
CAAACCGCCTGACAGACACTCAAGACA_1	E-EC	3174	1749	E-EC	3.78072	0
CAAAGGCACAGCGACACCCACAAGTAT_1	E-EC	1139	806	E-EC	9.83319	2
CAAAGGCACAGGCAGCTAGCTCCTTGA_1	E-EC	5268	2352	E-EC	5.77069	0
CAAAGGCACAGTGTTGTCAACAACGCG_1	E-EC	5160	2187	E-EC	4.14729	0
CAAAGGCACATCCTAGGATGTATGCGA_1	E-EC	2573	1509	E-EC	3.26467	1
CAAAGGCACGATGAACTGAGCCGCAAG_1	E-EC	1620	1008	E-EC	8.7037	0
CAAAGGCACGATTCATCATCCTCAATA_1	E-EC	3102	1574	E-EC	11.8311	0
CAAAGGCACTTGCGTACAAGTAATTAG_1	E-EC	1893	1076	E-EC	10.6709	3
CAAAGTGTGAACCAAAGTCAACGATCT_1	E-EC	1752	850	E-EC	24.6005	1
CAAAGTGTGATCCAACCGGCTCCTTGA_1	E-EC	2214	1345	E-EC	5.78139	0
CAAAGTGTGCACAAAGGCAATTACCGG_1	E-EC	2516	1357	E-EC	12.3609	0
CAAAGTGTGCACCTACCCAAGGGAACT_1	E-EC	1733	1198	E-EC	4.32776	0
CAAAGTGTGCACTTATGTGTAGAAGCA_1	E-EC	5180	2490	E-EC	3.26255	0
CAAAGTGTGCCGTATCTATCAGATTCA_1	E-EC	1617	965	E-EC	8.16327	2
CAAAGTGTGTAGTGACTACACAAGTAT_1	E-EC	3121	1727	E-EC	5.28677	0
CAACATATTAAATAAATAGATCAGCGA_1	E-EC	1323	893	E-EC	6.50038	0
CAACATATTAAGAGTAGACTACATGCG_1	E-EC	1432	903	E-EC	5.65642	1
CAACATATTACACATGTCACAACTAGT_1	E-EC	920	631	E-EC	12.6087	0
CAACATATTACGACCACCTCCTCAATA_1	E-EC	2227	1321	E-EC	7.7683	1
CAACATATTACGCGAAGCCGTACTACG_1	E-EC	1383	792	E-EC	16.9197	1
CAACATATTGAGTGCGAAACAAACTTT_1	E-EC	3895	1746	E-EC	13.5815	3
CAACATATTGTGTGTCGAACGTGGGAG_1	E-EC	4500	2177	E-EC	4.71111	0
CAACATATTTTGCGTACACAATACAAG_1	E-EC	1885	1123	E-EC	11.565	0
CAAGCAAGCAAGCTACTTAGTTGTTCT_1	E-EC	5850	2636	E-EC	5.17949	0
CAAGCAAGCACAATATGGTCCGTCTTA_1	E-EC	2333	1403	E-EC	5.87227	0
CAAGCAAGCACAGTGGTATGAAGCCAA_1	E-EC	2943	1702	E-EC	5.1648	0
CAAGCAAGCGAGTGCGAAACTTACGAT_1	E-EC	4947	2218	E-EC	9.35921	3
CAAGCAAGCGCCTGTTCAAGTAATTAG_1	E-EC	3255	1683	E-EC	6.298	0
CACACACTAAAACGTACCTCCGTCTTA_1	E-EC	2836	1433	E-EC	8.77997	0
CACACACTAAACCAAAGTCTACATGCG_1	E-EC	2513	1432	E-EC	8.87386	4
CACACACTAAGAGGACCATCCGTCTTA_1	E-EC	2224	1326	E-EC	5.30576	0
CACACACTAAGAGGACCATTCAGCTCA_1	E-EC	1446	931	E-EC	6.50069	0
CACACACTACACTTATGTAGCTATGTG_1	E-EC	1167	796	E-EC	7.5407	2
CACACACTACGTTCGGTAATCATTCTG_1	E-EC	3082	1647	E-EC	5.5159	0
CACATTGCAAGGAGGCGCGATCAGCGA_1	E-EC	3544	1887	E-EC	4.54289	0
CACATTGCAAGGCAGCTAAACATCCAT_1	E-EC	4431	2286	E-EC	4.10742	0
CACATTGCAAGGGCTGGTACTCCAGGG_1	E-EC	831	565	E-EC	11.793	3
CACATTGCACAATTGATCACGAACCAG_1	E-EC	921	622	E-EC	9.12052	0
CACATTGCACACAAAGGCCAAGTAGAA_1	E-EC	6568	2923	E-EC	5.80085	4
CACATTGCACAGCACTTCAAGGCCGCA_1	E-EC	7016	3047	E-EC	3.57754	4
CACATTGCAGATTCATCATGAAGCCAA_1	E-EC	4822	2226	E-EC	6.65699	0
CACATTGCAGCATGGCTACAGCCTGGC_1	E-EC	1730	1076	E-EC	7.16763	2
CACATTGCATACAGGATACTAAGCTTC_1	E-EC	2312	1396	E-EC	5.44983	2
CACATTGCATGTGAAGAAGTAGAAGCA_1	E-EC	1601	995	E-EC	14.5534	0
CAGAATCGTGACACTTAACAACGATCT_1	E-EC	2762	1435	E-EC	12.0927	1
CAGAATCGTTGTGAAGAACGTCTAGGT_1	E-EC	2942	1623	E-EC	7.8518	0
CAGAATCGTTTCCATTGATCTACGACA_1	E-EC	4257	2084	E-EC	5.26192	4
CAGCAAGATACAGTGGTAACGCTGTTG_1	E-EC	2505	1302	E-EC	8.62275	0
CAGCAAGATACAGTGGTACATGAATGA_1	E-EC	1564	1014	E-EC	6.07417	0
CAGCAAGATCAATTGATCCGTACTACG_1	E-EC	2584	1471	E-EC	6.30805	0
CAGCTGACAAACCCTCGGTCCTCAATA_1	E-EC	7625	3024	E-EC	4.01311	1
CAGCTGACAAACTCATTGCAACCTCCA_1	E-EC	1377	972	E-EC	4.28468	0
CAGCTGACAAATCCTGAACGTCTAGGT_1	E-EC	1866	1164	E-EC	6.2701	2
CAGCTGACAACCTGAGTCGCAACATTA_1	E-EC	2326	1272	E-EC	13.6285	4
CAGCTGACAATCAACCGATTCAGCTCA_1	E-EC	2927	1704	E-EC	3.17731	0
CAGCTGACATACTAGTCAACTCCAGGG_1	E-EC	4527	2229	E-EC	7.51049	4
CAGCTGACATAGGGATACAAATGGAGG_1	E-EC	2062	1311	E-EC	4.2677	0
CAGCTGACATGACAGACAAATTACCGG_1	E-EC	1273	777	E-EC	7.22702	1
CAGGTGTAGAAGGACTATAACAACGCG_1	E-EC	2507	1471	E-EC	5.42481	0
CAGGTGTAGAAGGACTATACATTCGGC_1	E-EC	1238	797	E-EC	11.3086	3
CAGGTGTAGACCAGGTGTAACAGAAAC_1	E-EC	3535	1809	E-EC	13.0127	0
CAGGTGTAGACCAGGTGTACATTCGGC_1	E-EC	3916	2002	E-EC	5.00511	0
CAGGTGTAGCGCTAAGCAAATAAACAA_1	E-EC	1994	1190	E-EC	4.96489	0
CAGTTTCACACAATATGGATATTGTAA_1	E-EC	1447	953	E-EC	5.94333	0
CAGTTTCACAGGCAGCTAAAGGGAACT_1	E-EC	1872	1078	E-EC	9.9359	0
CAGTTTCACCACCCAAAGTTCAGCTCA_1	E-EC	1444	932	E-EC	7.40997	0
CAGTTTCACTTGGAGGTAGATCTCTTA_1	E-EC	3079	1612	E-EC	11.3998	0
CCACTTGGAAAGCTACTTTCTCACGGA_1	E-EC	1957	1081	E-EC	11.1906	0
CCACTTGGAACAGTGGTACTACATGCG_1	E-EC	1032	653	E-EC	9.30233	0
CCACTTGGAAGGATTCAAATGGGACTC_1	E-EC	2018	1231	E-EC	4.55897	1
CCACTTGGAAGTGTTGTCCTCAAGACA_1	E-EC	2379	1386	E-EC	7.22993	0
CCACTTGGACACCCAAAGTCTACGACA_1	E-EC	5910	2800	E-EC	3.53638	4
CCACTTGGACCATGCACACAAGTAGAA_1	E-EC	1737	1014	E-EC	16.4652	4
CCACTTGGACCATGCACAGTAGAAGCA_1	E-EC	1827	1108	E-EC	8.97646	3
CCACTTGGACTTGCTTCAATATTGTAA_1	E-EC	1410	936	E-EC	8.29787	0
CCACTTGGAGCTAACTCACTATTAGCC_1	E-EC	2938	1715	E-EC	4.76515	4
CCACTTGGATCATTGAGAAAGGGAACT_1	E-EC	902	645	E-EC	7.64967	0
CCACTTGGATCATTGAGAACTACATAT_1	E-EC	2061	1179	E-EC	11.0626	0
CCTAGTATAAGTGTTGTCACTGAATTC_1	E-EC	4426	2193	E-EC	4.85766	0
CCTAGTATAATTCATCGTCTAAGCTTC_1	E-EC	1947	1123	E-EC	4.16025	1
CCTAGTATACAACAACGGGAACGACAA_1	E-EC	3252	1713	E-EC	7.77983	3
CCTAGTATACACAAAGGCTGTATGCGA_1	E-EC	1878	1129	E-EC	12.9925	0
CCTAGTATACTTGCTTCATGTCTATCA_1	E-EC	2118	1153	E-EC	15.628	1
CCTAGTATAGATTCATCATGTCTATCA_1	E-EC	2871	1535	E-EC	6.93138	0
CCTAGTATAGCTAACTCAACACCTTAG_1	E-EC	2563	1352	E-EC	7.37417	2
CCTAGTATAGTACATCTAAGCCTGGTT_1	E-EC	1719	1125	E-EC	3.19953	0
CCTAGTATATAGTCTTGACTATCATGA_1	E-EC	4228	1930	E-EC	8.58562	3
CCTGAGCAAAACCCTCGGACAGTAAAC_1	E-EC	3316	1611	E-EC	9.74065	0
CCTGAGCAAACGATGAATGGTTGGACA_1	E-EC	2937	1490	E-EC	9.94212	0
CCTGAGCAAATCCTAGGACATAGGTCA_1	E-EC	2603	1407	E-EC	9.98847	4
CCTGAGCAACAATTGATCAAGGGTCAG_1	E-EC	1848	1050	E-EC	12.013	0
CCTGAGCAATAGAACACAGGTTGGACA_1	E-EC	2622	1338	E-EC	10.984	1
CCTGAGCAATATAGCCCTTCAGATTCA_1	E-EC	2575	1356	E-EC	4.62136	0
CGGTCCAGGACGATGAATGATCTCTTA_1	E-EC	2845	1501	E-EC	8.85764	0
CGGTCCAGGATGAGTTACCAATACAAG_1	E-EC	5704	2539	E-EC	7.46844	4
CGGTCCAGGCACCTACCCCAAGTTTCC_1	E-EC	3307	1563	E-EC	15.1497	0
CGGTCCAGGCGCTAAGCACAAGTAGAA_1	E-EC	1246	885	E-EC	6.17978	0
CGGTCCAGGGAGTGCGAAACTGAATTC_1	E-EC	5022	2544	E-EC	7.56671	4
CGGTCCAGGTGTGAAGAAGTTAGCCTA_1	E-EC	6393	2756	E-EC	5.24011	0
CGTTACTAAAACCCTCGGTGTATGCGA_1	E-EC	1100	836	E-EC	3.27273	0
CGTTACTAAACTTCGAGCCAAGTTTCC_1	E-EC	2657	1576	E-EC	3.1991	4
CGTTACTAAAGGAGGCGCTGTATGCGA_1	E-EC	1222	768	E-EC	5.40098	0
CTAACTCGCACTATCCTCCACAAGTAT_1	E-EC	1728	1016	E-EC	11.4583	3
CTAACTCGCGCTAACTCACAATAGGGT_1	E-EC	4365	2208	E-EC	4.85682	2
CTACAGAACACAATATGGAGTAATTAG_1	E-EC	6126	2860	E-EC	4.42377	0
CTACAGAACCAACAACGGATCATTCTG_1	E-EC	7416	3070	E-EC	6.91748	1
CTACAGAACCACCCAAAGCAAGTAGAA_1	E-EC	5975	2685	E-EC	5.17155	0
CTACAGAACCACCTACCCCTAGATAGA_1	E-EC	7519	2944	E-EC	5.09376	0
CTACAGAACGCCAATGTATGTATGCGA_1	E-EC	1593	1089	E-EC	2.57376	0
CTATGAAATAAACGTACCGGTTGGACA_1	E-EC	2108	1299	E-EC	4.79127	2
CTATGAAATAACCAAAGTAAGTTTACG_1	E-EC	5562	2663	E-EC	4.54872	2
CTATGAAATACAGTGGTAGAACGACAA_1	E-EC	4924	2094	E-EC	3.93989	0
CTATGAAATAGAATGGAGGTTAGCCTA_1	E-EC	8322	3148	E-EC	5.88801	0
CTATGAAATAGGGCTGGTAACATCCAT_1	E-EC	3975	2065	E-EC	6.18868	0
CTATGAAATCACCAGGTATCTCGGTTA_1	E-EC	1344	837	E-EC	13.3185	1
CTATGAAATCCATGCACAGATAGAGGA_1	E-EC	1248	839	E-EC	10.9776	2
CTATGAAATTATAGCCCTTCAGATTCA_1	E-EC	3218	1858	E-EC	4.2573	4
CTATGAAATTGACAGACACAACGATCT_1	E-EC	4022	2147	E-EC	6.61363	3
CTATGAAATTTGGAGGTAAATTCGGCG_1	E-EC	4275	1947	E-EC	5.56725	0
CTTCACATAAATCAGTTTAGTAATTAG_1	E-EC	3523	1963	E-EC	5.53506	0
CTTCACATAACTGTTAGAAGCTATGTG_1	E-EC	905	571	E-EC	6.62983	1
CTTCACATAAGTGTTGTCATGGTCCGT_1	E-EC	2693	1522	E-EC	5.53286	0
CTTCACATAATGAGTTACAAGGGAACT_1	E-EC	2905	1438	E-EC	6.95353	1
CTTGTACTACAATTGATCCAGCCTGGC_1	E-EC	3731	1847	E-EC	5.54811	0
CTTGTACTACTAGGTCCTAACAACGCG_1	E-EC	1733	1016	E-EC	13.4449	0
CTTGTACTAGATGAACTGTACTTCGGA_1	E-EC	2105	1259	E-EC	9.69121	0
CTTGTACTATAGAACACAGGTGAGTTA_1	E-EC	1056	774	E-EC	0.094697	2
GAATCTGTAACTGTTAGACAGGCATTT_1	E-EC	8138	3268	E-EC	4.54657	0
GAATCTGTAATTAGGCATCACGATCCG_1	E-EC	2905	1659	E-EC	5.33563	1
GAATCTGTATTGCGTACAGATAGAGGA_1	E-EC	3147	1711	E-EC	8.77026	0
GACGGATTAAAGAGTAGAGAACGACAA_1	E-EC	2979	1611	E-EC	4.19604	1
GACGGATTAAAGGACTATCACGATCCG_1	E-EC	2446	1381	E-EC	4.45626	1
GACGGATTAACTTCGAGCCAGGGAGGG_1	E-EC	3987	1913	E-EC	8.77853	3
GACGGATTAAGCTGCCGTCATAACGTT_1	E-EC	3138	1736	E-EC	9.52836	1
GACGGATTAATGAGTTACCAAACGTGG_1	E-EC	1214	775	E-EC	12.2735	0
GACGGATTATAGTGACTAGTCTTGGCA_1	E-EC	1882	1229	E-EC	4.78215	4
GAGCCAATAAAACGTACCGGCTACAGA_1	E-EC	1664	1026	E-EC	8.53365	2
GAGCCAATAAATCAGTTTGATGGTCCA_1	E-EC	5940	2479	E-EC	8.3165	3
GAGCCAATAACGACCACCACGTGGGAG_1	E-EC	1929	1141	E-EC	9.69414	0
GAGCCAATAACTGTTAGAACTGAATTC_1	E-EC	2789	1426	E-EC	10.0394	3
GAGCCAATACCGACAAGAACTACATAT_1	E-EC	2491	1397	E-EC	4.89763	4
GAGCCAATAGATGAACTGGATCTCTTA_1	E-EC	1315	723	E-EC	19.0875	0
GAGGATGGAACAGTGGTAAAGGCCGCA_1	E-EC	2234	1327	E-EC	6.75918	0
GAGGATGGAACCTGAGTCCAAACGTGG_1	E-EC	4491	1983	E-EC	4.98775	1
GAGGATGGAACTATCCTCAGCCTGGTT_1	E-EC	2735	1653	E-EC	4.46069	2
GAGGATGGAATCCTAGGAAAAGTCATT_1	E-EC	1370	961	E-EC	6.05839	2
GAGGATGGACCGACAAGAACTAGACCG_1	E-EC	3028	1602	E-EC	12.4174	3
GAGGATGGACCGTATCTAATGGGACTC_1	E-EC	8235	3077	E-EC	6.29022	1
GAGGATGGACTAGGTCCTGGTGAGTTA_1	E-EC	5152	2265	E-EC	8.32686	0
GAGGATGGAGCCAATGTAATATTGTAA_1	E-EC	2552	1431	E-EC	5.76019	0
GAGGATGGATAGTGACTACTATTAGCC_1	E-EC	2348	1339	E-EC	5.2385	3
GAGGTGCTAAATCAGTTTAACGTGTGA_1	E-EC	4796	2365	E-EC	4.3578	4
GAGGTGCTAACGATGAATGCTATGGAA_1	E-EC	2900	1569	E-EC	5.41379	1
GAGGTGCTAAGGTTCGCTACGTGGGAG_1	E-EC	3343	1717	E-EC	10.8286	0
GAGGTGCTATCATTGAGACAACGATCT_1	E-EC	3405	1817	E-EC	6.60793	0
GAGGTGCTATGACAGACAACAACTAGT_1	E-EC	946	631	E-EC	10.0423	1
GAGTACATTAAGCTACTTATATTGTAA_1	E-EC	2165	1135	E-EC	18.9376	0
GAGTACATTACCAAAATGTCAGATTCA_1	E-EC	4643	2453	E-EC	5.31984	0
GAGTACATTACCAGGTGTACTCATACG_1	E-EC	1479	1058	E-EC	4.86815	2
GAGTACATTATGAGTTACCATGAATGA_1	E-EC	3055	1478	E-EC	10.18	0
GAGTACATTGTGCAGTAAAACAACGCG_1	E-EC	1235	836	E-EC	4.77733	0
GAGTACATTGTGCAGTAAGCTCCTTGA_1	E-EC	2387	1387	E-EC	11.814	0
GAGTATTAGAGCTGCCGTCAATACAAG_1	E-EC	3436	1739	E-EC	13.1839	3
GAGTATTAGCACCTACCCTGTATGCGA_1	E-EC	2764	1733	E-EC	3.18379	2
GAGTATTAGCCATGCACAAAAGAGGCC_1	E-EC	4731	2389	E-EC	4.29085	2
GAGTATTAGGCATGGCTAAAATGGAGG_1	E-EC	3090	1767	E-EC	3.94822	4
GAGTATTAGGCCAATGTACTAAGCTTC_1	E-EC	3578	1881	E-EC	2.90665	4
GAGTATTAGGTACATCTAACTTACGAT_1	E-EC	3718	1863	E-EC	13.2598	0
[truncated: 1,257 more rows]
