# Supplementary material for: A specialized bone marrow microenvironment for fetal haematopoiesis
Source: Nat Commun. 2022 Mar 14;13:1327. doi: 10.1038/s41467-022-28775-x (PMC8921288; doi:10.1038/s41467-022-28775-x)
Supplement: Supplementary file 5 — Supplementary Data 2 [file 41467_2022_28775_MOESM5_ESM.xlsx]

## Sheet: cluster-markers_All
	p_val	avg_logFC	pct.1	pct.2	p_val_adj	cluster	gene
Cxcl12	0	3.11446	0.999	0.684	0	0	Cxcl12
Lpl	0	2.91166	0.966	0.405	0	0	Lpl
Hp	0	2.85479	0.908	0.458	0	0	Hp
Lepr	0	2.50528	0.931	0.423	0	0	Lepr
Cxcl14	0	2.4733	0.938	0.472	0	0	Cxcl14
Gas6	0	2.417	0.937	0.485	0	0	Gas6
Serping1	0	2.35252	0.977	0.535	0	0	Serping1
Esm1	0	2.32765	0.808	0.383	0	0	Esm1
Igfbp5	0	2.28747	0.986	0.479	0	0	Igfbp5
Kitl	0	2.24441	0.898	0.414	0	0	Kitl
Igfbp4	0	2.23999	0.995	0.545	0	0	Igfbp4
Pappa	0	2.2371	0.779	0.334	0	0	Pappa
Wisp2	0	2.12613	0.703	0.373	0	0	Wisp2
Cyp1b1	0	2.10393	0.867	0.418	0	0	Cyp1b1
Apoe	0	2.083	0.919	0.548	0	0	Apoe
Vcam1	0	2.08217	0.864	0.408	0	0	Vcam1
Chrdl1	0	2.06048	0.859	0.492	0	0	Chrdl1
Ebf3	0	2.0118	0.793	0.376	0	0	Ebf3
Dpep1	0	1.98574	0.725	0.373	0	0	Dpep1
Serpina3n	0	1.93028	0.568	0.306	0	0	Serpina3n
C1ra	0	1.92562	0.734	0.415	0	0	C1ra
Clu	0	1.89268	0.842	0.452	0	0	Clu
Ackr4	0	1.88609	0.764	0.393	0	0	Ackr4
Kng1	0	1.86867	0.632	0.286	0	0	Kng1
Grem1	0	1.86764	0.63	0.276	0	0	Grem1
Slc26a7	0	1.8441	0.628	0.336	0	0	Slc26a7
Tmem176b	0	1.82624	0.968	0.644	0	0	Tmem176b
Gpx3	0	1.82586	0.957	0.595	0	0	Gpx3
Sfrp4	0	1.8034	0.714	0.394	0	0	Sfrp4
Kng2	0	1.79452	0.612	0.331	0	0	Kng2
Ms4a4d	0	1.76014	0.578	0.331	0	0	Ms4a4d
Serpine2	0	1.75322	0.989	0.549	0	0	Serpine2
H2-K1	0	1.7151	0.982	0.81	0	0	H2-K1
Fbln5	0	1.70879	0.882	0.407	0	0	Fbln5
Agt	0	1.69516	0.623	0.324	0	0	Agt
Ibsp	0	1.69004	0.915	0.59	0	0	Ibsp
C4b	0	1.65435	0.633	0.432	0	0	C4b
Fstl1	0	1.64773	0.935	0.49	0	0	Fstl1
Ppap2b	0	1.62684	0.939	0.467	0	0	Ppap2b
Fst	0	1.62626	0.566	0.3	0	0	Fst
H2-D1	0	1.62559	0.994	0.878	0	0	H2-D1
Adamts2	0	1.61807	0.73	0.407	0	0	Adamts2
Cp	0	1.6033	0.914	0.492	0	0	Cp
Tmem176a	0	1.56791	0.845	0.573	0	0	Tmem176a
Mme	0	1.56405	0.606	0.353	0	0	Mme
C2	0	1.52601	0.469	0.265	0	0	C2
C1s	0	1.52025	0.624	0.313	0	0	C1s
Fbn1	0	1.51289	0.746	0.289	0	0	Fbn1
Cd302	0	1.51267	0.697	0.482	0	0	Cd302
Serpina3c	0	1.50386	0.447	0.238	0	0	Serpina3c
Plxdc2	0	1.49987	0.655	0.32	0	0	Plxdc2
Foxc1	0	1.48302	0.767	0.467	0	0	Foxc1
Cdh11	0	1.45657	0.873	0.381	0	0	Cdh11
Igsf3	0	1.44757	0.681	0.401	0	0	Igsf3
Arrdc4	0	1.44108	0.559	0.425	0	0	Arrdc4
Epdr1	0	1.40024	0.663	0.468	0	0	Epdr1
Mpdz	0	1.38794	0.503	0.243	0	0	Mpdz
Abi3bp	0	1.3718	0.541	0.263	0	0	Abi3bp
Ak3	0	1.33827	0.669	0.43	0	0	Ak3
Steap4	0	1.33319	0.546	0.375	0	0	Steap4
Ebf1	0	1.32854	0.655	0.365	0	0	Ebf1
Runx1	0	1.29798	0.646	0.537	0	0	Runx1
Fgfr2	0	1.29588	0.616	0.335	0	0	Fgfr2
Samhd1	0	1.27334	0.667	0.553	0	0	Samhd1
Pdgfrb	0	1.25217	0.492	0.279	0	0	Pdgfrb
Mdk	0	1.25001	0.555	0.267	0	0	Mdk
Ogn	0	1.24406	0.678	0.327	0	0	Ogn
Mylk	0	1.22289	0.72	0.45	0	0	Mylk
Epas1	0	1.211	0.761	0.507	0	0	Epas1
Slc6a6	0	1.20857	0.706	0.533	0	0	Slc6a6
Ghr	0	1.20373	0.449	0.267	0	0	Ghr
Igfbp3	0	1.16892	0.466	0.211	0	0	Igfbp3
Antxr1	0	1.16305	0.622	0.385	0	0	Antxr1
Ifitm3	0	1.16194	0.895	0.566	0	0	Ifitm3
Csf1	0	1.16118	0.784	0.479	0	0	Csf1
Ptprd	0	1.16065	0.659	0.403	0	0	Ptprd
Tgfbr3	0	1.15783	0.638	0.528	0	0	Tgfbr3
Dpysl3	0	1.15688	0.664	0.412	0	0	Dpysl3
Pdgfra	0	1.15034	0.546	0.31	0	0	Pdgfra
Marcks	0	1.13719	0.876	0.591	0	0	Marcks
Lox	0	1.13186	0.632	0.393	0	0	Lox
Tnc	0	1.13051	0.897	0.376	0	0	Tnc
Nrp1	0	1.1216	0.774	0.533	0	0	Nrp1
Sepp1	0	1.11742	0.941	0.617	0	0	Sepp1
B2m	0	1.10897	0.986	0.873	0	0	B2m
Rbms1	0	1.07763	0.721	0.596	0	0	Rbms1
Ltbp1	0	1.07422	0.464	0.265	0	0	Ltbp1
Igf1	0	1.07308	0.501	0.275	0	0	Igf1
Slc1a5	0	1.07089	0.574	0.434	0	0	Slc1a5
Loxl1	0	1.06695	0.536	0.233	0	0	Loxl1
Islr	0	1.06074	0.831	0.519	0	0	Islr
Lamb1	0	1.06038	0.446	0.241	0	0	Lamb1
Itih5	0	1.02457	0.405	0.229	0	0	Itih5
Gja1	0	1.00667	0.809	0.528	0	0	Gja1
Bicc1	0	1.00332	0.49	0.24	0	0	Bicc1
Igfbp7	0	0.981594	0.96	0.645	0	0	Igfbp7
Nid1	0	0.944919	0.603	0.33	0	0	Nid1
Lamc1	0	0.939259	0.503	0.301	0	0	Lamc1
Olfml2b	0	0.937045	0.588	0.34	0	0	Olfml2b
KCTD12	0	0.932586	0.627	0.428	0	0	KCTD12
Colec12	0	0.921302	0.631	0.477	0	0	Colec12
Pcolce	0	0.853563	0.601	0.392	0	0	Pcolce
Bgn	0	0.850309	0.942	0.661	0	0	Bgn
Col4a1	0	0.834881	0.795	0.369	0	0	Col4a1
Prrx1	0	0.834838	0.444	0.231	0	0	Prrx1
App	0	0.795869	0.925	0.703	0	0	App
Sdc1	0	0.778079	0.28	0.155	0	0	Sdc1
Tpm1	0	0.770264	0.908	0.738	0	0	Tpm1
Pcdhga9	0	0.754763	0.726	0.593	0	0	Pcdhga9
Fbln1	0	0.728261	0.266	0.126	0	0	Fbln1
Cald1	0	0.642702	0.71	0.53	0	0	Cald1
Col6a1	0	0.579993	0.891	0.557	0	0	Col6a1
Ctsl	0	0.541493	0.592	0.411	0	0	Ctsl
Nedd4	0	0.499522	0.882	0.863	0	0	Nedd4
H6pd	4.68695e-307	1.02596	0.405	0.265	8.14593e-303	0	H6pd
Tmbim6	1.81379e-306	0.654999	0.792	0.802	3.15236e-302	0	Tmbim6
Snai2	1.98335e-298	1.19203	0.551	0.416	3.44707e-294	0	Snai2
Psap	9.29067e-292	0.699908	0.719	0.656	1.61472e-287	0	Psap
Lgals3bp	2.0316e-289	1.16095	0.629	0.601	3.53092e-285	0	Lgals3bp
Clmp	1.05754e-287	1.00248	0.463	0.308	1.83801e-283	0	Clmp
Trf	5.08961e-287	1.92584	0.531	0.415	8.84574e-283	0	Trf
Laptm4a	1.08748e-286	0.483112	0.877	0.805	1.89004e-282	0	Laptm4a
Il34	3.68902e-285	1.53755	0.49	0.332	6.41153e-281	0	Il34
Cfh	4.8291e-285	0.480518	0.679	0.469	8.39297e-281	0	Cfh
Gpx8	1.31179e-275	0.940019	0.556	0.432	2.27989e-271	0	Gpx8
Spry1	2.45769e-273	1.28411	0.469	0.333	4.27146e-269	0	Spry1
Itm2b	3.28252e-272	0.331665	0.932	0.908	5.70502e-268	0	Itm2b
Bmp4	1.84036e-271	1.05229	0.288	0.157	3.19855e-267	0	Bmp4
Col4a2	8.65864e-270	0.59394	0.512	0.323	1.50487e-265	0	Col4a2
S100a11	5.71109e-266	0.711634	0.678	0.591	9.92588e-262	0	S100a11
Sgce	5.6499e-256	0.915472	0.51	0.388	9.81953e-252	0	Sgce
Notch3	1.13287e-251	1.05015	0.496	0.349	1.96892e-247	0	Notch3
H2-Q10	1.28872e-250	1.44744	0.47	0.333	2.2398e-246	0	H2-Q10
Itgb1	9.60888e-250	0.537792	0.781	0.785	1.67002e-245	0	Itgb1
Gpm6b	3.41736e-249	1.2176	0.438	0.311	5.93936e-245	0	Gpm6b
1500009L16Rik	1.17842e-241	0.990715	0.314	0.194	2.04809e-237	0	1500009L16Rik
Maf	3.31366e-239	0.942467	0.537	0.409	5.75913e-235	0	Maf
Ism1	1.83915e-236	1.17664	0.368	0.236	3.19644e-232	0	Ism1
Six1	5.38081e-236	0.867801	0.32	0.204	9.35185e-232	0	Six1
Rbms3	7.35252e-229	0.997477	0.393	0.284	1.27787e-224	0	Rbms3
Mgst1	5.97607e-227	1.10323	0.446	0.328	1.03864e-222	0	Mgst1
Egfr	8.08751e-225	0.951398	0.337	0.201	1.40561e-220	0	Egfr
Basp1	4.37049e-224	0.956686	0.377	0.275	7.5959e-220	0	Basp1
Lama4	3.4967e-223	0.64509	0.297	0.206	6.07726e-219	0	Lama4
Agmo	2.65782e-214	0.260192	0.074	0.36	4.61929e-210	0	Agmo
Col6a2	4.68923e-213	0.396213	0.761	0.523	8.14989e-209	0	Col6a2
Sfrp1	2.94717e-212	0.969908	0.327	0.229	5.12218e-208	0	Sfrp1
Anxa6	2.37173e-210	0.749951	0.531	0.451	4.12206e-206	0	Anxa6
Pam	3.99596e-209	0.534361	0.684	0.555	6.94498e-205	0	Pam
Nptn	1.8342e-207	0.851807	0.622	0.616	3.18785e-203	0	Nptn
Fgf7	2.20175e-204	1.20426	0.409	0.27	3.82664e-200	0	Fgf7
Tle2	9.44558e-202	0.266896	0.066	0.379	1.64164e-197	0	Tle2
Aplp2	2.9487e-201	0.593846	0.698	0.678	5.12485e-197	0	Aplp2
Emp1	1.02553e-200	0.580563	0.505	0.38	1.78236e-196	0	Emp1
Gm26924	3.99811e-199	0.380374	0.939	0.944	6.94872e-195	0	Gm26924
Fth1	2.2812e-198	0.294551	0.908	0.885	3.96473e-194	0	Fth1
Gdpd2	2.57057e-198	1.28523	0.406	0.26	4.46766e-194	0	Gdpd2
Serpina3g	1.56906e-197	1.49445	0.462	0.372	2.72702e-193	0	Serpina3g
Angpt1	3.06694e-193	0.973373	0.39	0.284	5.33033e-189	0	Angpt1
Gnai1	8.66488e-193	0.670481	0.262	0.207	1.50596e-188	0	Gnai1
2008-09-01	2.20007e-191	0.74506	0.551	0.505	3.82372e-187	0	2008-09-01
Lphn2	7.26229e-191	0.667584	0.339	0.268	1.26219e-186	0	Lphn2
Fhl2	8.31982e-191	1.11886	0.442	0.355	1.44599e-186	0	Fhl2
Itm2c	6.02567e-189	0.589926	0.706	0.68	1.04726e-184	0	Itm2c
Id4	8.5938e-187	1.06833	0.355	0.272	1.4936e-182	0	Id4
Hspa5	8.01431e-184	0.397782	0.856	0.853	1.39289e-179	0	Hspa5
Zeb2	1.06505e-183	0.928359	0.569	0.527	1.85106e-179	0	Zeb2
Fmo2	5.31925e-181	1.43299	0.424	0.303	9.24486e-177	0	Fmo2
Cbln1	1.14589e-180	1.79578	0.441	0.336	1.99156e-176	0	Cbln1
Vegfc	8.87604e-179	1.1147	0.399	0.279	1.54266e-174	0	Vegfc
Slc29a1	2.48048e-175	0.578535	0.703	0.682	4.31107e-171	0	Slc29a1
Dag1	3.84765e-175	0.697277	0.413	0.346	6.68721e-171	0	Dag1
Lamp2	4.29816e-175	0.577441	0.702	0.713	7.4702e-171	0	Lamp2
Hsp90b1	2.11262e-174	0.382836	0.819	0.824	3.67174e-170	0	Hsp90b1
Dse	5.74024e-168	0.786442	0.386	0.32	9.97654e-164	0	Dse
Lbp	1.48069e-163	1.30644	0.459	0.402	2.57344e-159	0	Lbp
Gstm2	3.34243e-163	0.994015	0.391	0.309	5.80914e-159	0	Gstm2
Atn1	8.2886e-160	0.862249	0.563	0.541	1.44056e-155	0	Atn1
Crebrf	1.52704e-159	0.256655	0.164	0.49	2.65399e-155	0	Crebrf
H2-M3	4.18864e-159	0.327074	0.119	0.421	7.27986e-155	0	H2-M3
Tmem59	3.76468e-158	0.415917	0.757	0.777	6.54302e-154	0	Tmem59
Tcf7l2	4.17185e-155	0.570035	0.311	0.279	7.25068e-151	0	Tcf7l2
Scara3	4.36705e-153	0.548347	0.522	0.411	7.58993e-149	0	Scara3
Gstm1	2.23756e-149	0.851151	0.512	0.461	3.88888e-145	0	Gstm1
Insig2	2.04292e-148	0.884126	0.487	0.461	3.55059e-144	0	Insig2
Cnn2	2.02793e-147	0.597801	0.581	0.542	3.52454e-143	0	Cnn2
Nudt4	8.4258e-146	0.730509	0.553	0.543	1.4644e-141	0	Nudt4
Tns3	3.18229e-143	0.974487	0.48	0.446	5.53081e-139	0	Tns3
Il1r1	4.91166e-141	1.2027	0.447	0.408	8.53647e-137	0	Il1r1
Casp12	1.07586e-139	0.31139	0.123	0.413	1.86984e-135	0	Casp12
Lpp	1.10698e-137	0.711612	0.428	0.38	1.92393e-133	0	Lpp
Pros1	1.41415e-136	0.731039	0.439	0.393	2.45778e-132	0	Pros1
Col8a1	4.83457e-136	0.863447	0.395	0.311	8.40248e-132	0	Col8a1
2011-09-01	2.64662e-135	0.612525	0.439	0.405	4.59982e-131	0	2011-09-01
Fzd1	7.99306e-135	0.959727	0.301	0.255	1.38919e-130	0	Fzd1
Ctsb	1.49999e-133	0.354811	0.754	0.761	2.60698e-129	0	Ctsb
Ifih1	7.83642e-132	0.289184	0.105	0.37	1.36197e-127	0	Ifih1
Akap12	7.48274e-131	0.705698	0.362	0.302	1.3005e-126	0	Akap12
Pmp22	3.6565e-128	0.511602	0.372	0.313	6.35499e-124	0	Pmp22
Lgals8	9.52527e-128	0.269084	0.16	0.472	1.65549e-123	0	Lgals8
Card6	9.68903e-126	0.290236	0.101	0.378	1.68395e-121	0	Card6
Cd1d1	1.1107e-125	1.00059	0.356	0.305	1.9304e-121	0	Cd1d1
Bcl6	8.39291e-125	0.434086	0.146	0.43	1.45869e-120	0	Bcl6
Ahnak	8.80729e-125	0.448602	0.587	0.513	1.53071e-120	0	Ahnak
Il1rn	2.12029e-124	1.46338	0.364	0.263	3.68507e-120	0	Il1rn
Gnao1	5.86322e-123	0.393451	0.109	0.359	1.01903e-118	0	Gnao1
Tap2	6.43254e-120	0.354598	0.182	0.481	1.11798e-115	0	Tap2
Itm2a	2.4778e-118	0.765277	0.442	0.416	4.30642e-114	0	Itm2a
Zcchc24	4.84214e-118	0.777262	0.398	0.364	8.41564e-114	0	Zcchc24
Susd2	7.65365e-118	1.2427	0.366	0.291	1.3302e-113	0	Susd2
Nfib	9.4437e-118	0.540422	0.454	0.388	1.64131e-113	0	Nfib
Mxra8	6.61636e-117	0.611525	0.502	0.456	1.14992e-112	0	Mxra8
Tap1	4.22539e-116	0.287507	0.118	0.407	7.34373e-112	0	Tap1
Ephx2	1.57643e-115	0.308543	0.1	0.347	2.73983e-111	0	Ephx2
Srpx	2.49692e-115	0.584825	0.462	0.4	4.33965e-111	0	Srpx
Mettl7a1	7.32867e-115	0.395973	0.155	0.448	1.27372e-110	0	Mettl7a1
Pik3r1	8.26158e-113	0.882796	0.547	0.584	1.43586e-108	0	Pik3r1
St3gal6	1.14534e-110	0.846228	0.56	0.621	1.9906e-106	0	St3gal6
Reep3	1.75455e-109	0.525135	0.533	0.513	3.04941e-105	0	Reep3
Sepw1	3.44575e-108	0.49728	0.605	0.626	5.98872e-104	0	Sepw1
Ecm1	4.37494e-108	0.848394	0.406	0.362	7.60365e-104	0	Ecm1
Tifa	7.98187e-108	0.400888	0.129	0.399	1.38725e-103	0	Tifa
Dlc1	5.13652e-106	0.647606	0.468	0.439	8.92727e-102	0	Dlc1
Grn	4.83835e-105	0.637564	0.581	0.59	8.40906e-101	0	Grn
Wdr86	8.96764e-105	0.992283	0.283	0.181	1.55858e-100	0	Wdr86
Rras	1.12737e-104	0.622037	0.345	0.33	1.95936e-100	0	Rras
Tnfrsf19	9.9854e-104	0.901848	0.339	0.298	1.73546e-99	0	Tnfrsf19
Gas1	5.24192e-103	0.36264	0.318	0.275	9.11046e-99	0	Gas1
Sulf1	3.89328e-102	0.81888	0.282	0.225	6.76652e-98	0	Sulf1
Prdx4	3.40269e-101	0.603659	0.347	0.358	5.91387e-97	0	Prdx4
Zfhx4	7.01016e-101	0.693918	0.299	0.268	1.21837e-96	0	Zfhx4
H2-Q6	4.41199e-99	0.392122	0.132	0.36	7.66805e-95	0	H2-Q6
Oat	8.44949e-99	0.567295	0.518	0.531	1.46852e-94	0	Oat
Hmgn3	4.75441e-98	0.670329	0.284	0.291	8.26316e-94	0	Hmgn3
Adcy2	4.93447e-98	1.02704	0.35	0.311	8.57611e-94	0	Adcy2
Fam69a	1.46498e-96	0.815454	0.302	0.31	2.54613e-92	0	Fam69a
Limch1	1.14694e-95	0.445229	0.311	0.293	1.99339e-91	0	Limch1
Cyp4v3	2.0438e-95	0.41233	0.127	0.365	3.55212e-91	0	Cyp4v3
Fam161a	5.04042e-95	0.311743	0.086	0.344	8.76026e-91	0	Fam161a
Samd9l	5.66829e-95	0.277506	0.145	0.406	9.85149e-91	0	Samd9l
Thra	6.52704e-95	0.63964	0.442	0.447	1.1344e-90	0	Thra
Nkd2	6.98995e-95	0.252609	0.078	0.283	1.21485e-90	0	Nkd2
Ifit1	1.16156e-93	0.339716	0.094	0.271	2.01879e-89	0	Ifit1
Npc2	6.26217e-93	0.677805	0.546	0.598	1.08836e-88	0	Npc2
Apobec1	6.71291e-93	0.46286	0.167	0.44	1.1667e-88	0	Apobec1
Cygb	1.35368e-92	0.839965	0.337	0.273	2.3527e-88	0	Cygb
Mxd4	1.96902e-92	0.619227	0.566	0.589	3.42216e-88	0	Mxd4
Lhfp	5.52408e-92	0.858319	0.342	0.324	9.60084e-88	0	Lhfp
St5	3.42382e-91	0.998269	0.324	0.315	5.9506e-87	0	St5
Pten	8.98448e-90	0.711457	0.554	0.617	1.5615e-85	0	Pten
Tnip1	6.1729e-88	0.266223	0.1	0.377	1.07285e-83	0	Tnip1
Dmpk	1.52581e-87	0.255225	0.14	0.398	2.65185e-83	0	Dmpk
Sdc2	7.16128e-87	0.472139	0.527	0.494	1.24463e-82	0	Sdc2
C3	2.65818e-86	1.31376	0.323	0.255	4.61991e-82	0	C3
Id3	1.68004e-85	0.378511	0.561	0.512	2.91991e-81	0	Id3
Ptx3	2.54944e-85	1.13216	0.313	0.28	4.43094e-81	0	Ptx3
Stat1	9.39859e-85	0.419314	0.189	0.463	1.63348e-80	0	Stat1
S1pr3	1.25492e-84	1.06275	0.431	0.42	2.18104e-80	0	S1pr3
Pgrmc1	2.61557e-84	0.470141	0.294	0.326	4.54586e-80	0	Pgrmc1
Cflar	4.73917e-84	0.250957	0.21	0.502	8.23667e-80	0	Cflar
Ltbp2	6.24615e-83	1.28969	0.377	0.333	1.08558e-78	0	Ltbp2
Syde1	1.22716e-82	0.676725	0.261	0.28	2.1328e-78	0	Syde1
Sema5a	8.40891e-82	0.567513	0.307	0.281	1.46147e-77	0	Sema5a
Man2b2	1.6837e-81	0.916385	0.42	0.439	2.92626e-77	0	Man2b2
Apod	2.08102e-81	0.980997	0.369	0.338	3.61681e-77	0	Apod
Tcf7l1	2.733e-81	0.469625	0.302	0.311	4.74996e-77	0	Tcf7l1
Mpzl1	1.32212e-80	0.331386	0.305	0.326	2.29784e-76	0	Mpzl1
C6	5.08075e-80	1.28771	0.358	0.305	8.83034e-76	0	C6
Unc93b1	2.58434e-79	0.260761	0.124	0.39	4.49158e-75	0	Unc93b1
Clec2d	2.52491e-78	0.805764	0.486	0.48	4.3883e-74	0	Clec2d
Fcgrt	2.31922e-77	0.628796	0.495	0.502	4.0308e-73	0	Fcgrt
Slfn8	3.05199e-77	0.32855	0.092	0.26	5.30437e-73	0	Slfn8
Vegfa	3.41744e-77	0.638162	0.317	0.336	5.93951e-73	0	Vegfa
Rasl11a	6.57023e-77	0.259654	0.101	0.343	1.14191e-72	0	Rasl11a
Paqr8	4.58328e-76	0.309759	0.087	0.337	7.96574e-72	0	Paqr8
Dact1	2.90938e-75	0.635892	0.242	0.259	5.05651e-71	0	Dact1
Rbpms	6.28578e-75	0.726643	0.352	0.343	1.09247e-70	0	Rbpms
Gpc6	7.37545e-75	0.671074	0.395	0.384	1.28185e-70	0	Gpc6
Zrsr1	2.63145e-74	0.305396	0.159	0.436	4.57347e-70	0	Zrsr1
Pdia6	5.80989e-74	0.431295	0.537	0.561	1.00976e-69	0	Pdia6
Gns	1.92458e-73	0.827528	0.362	0.376	3.34491e-69	0	Gns
Cldn10	4.74722e-72	1.12177	0.362	0.353	8.25067e-68	0	Cldn10
Lamp1	2.15836e-71	0.450905	0.64	0.742	3.75122e-67	0	Lamp1
Zbtb38	1.54108e-70	0.292635	0.167	0.447	2.67839e-66	0	Zbtb38
Psmb9	2.968e-70	0.34896	0.147	0.341	5.15839e-66	0	Psmb9
Isg15	6.94338e-70	0.281852	0.092	0.277	1.20676e-65	0	Isg15
Deptor	1.88847e-69	0.988375	0.357	0.371	3.28216e-65	0	Deptor
Lmo4	4.86892e-69	0.322096	0.519	0.525	8.46218e-65	0	Lmo4
Map3k14	1.77338e-68	0.265648	0.066	0.315	3.08213e-64	0	Map3k14
Rtp4	5.8683e-68	0.468767	0.15	0.35	1.01991e-63	0	Rtp4
Slc16a2	1.07062e-67	0.733836	0.302	0.316	1.86074e-63	0	Slc16a2
Nrp2	1.29277e-67	0.26423	0.312	0.319	2.24683e-63	0	Nrp2
Gpr88	2.60437e-67	1.12672	0.324	0.273	4.52639e-63	0	Gpr88
Emp2	5.15155e-67	0.86632	0.472	0.498	8.95339e-63	0	Emp2
Cd81	2.47811e-66	0.275106	0.61	0.637	4.30695e-62	0	Cd81
Cpq	2.52249e-66	0.795048	0.425	0.451	4.38409e-62	0	Cpq
Nuak1	6.18826e-66	0.317161	0.152	0.398	1.07552e-61	0	Nuak1
Ncstn	7.50963e-66	0.479508	0.287	0.332	1.30517e-61	0	Ncstn
Atxn7l3b	1.05849e-65	0.480841	0.479	0.545	1.83966e-61	0	Atxn7l3b
Slc35a5	3.03915e-65	0.257137	0.145	0.417	5.28204e-61	0	Slc35a5
Dpysl2	7.82355e-65	0.304583	0.208	0.266	1.35973e-60	0	Dpysl2
Dlg5	8.13175e-65	0.822665	0.268	0.279	1.4133e-60	0	Dlg5
Trip10	1.13538e-64	0.253812	0.137	0.396	1.97329e-60	0	Trip10
Kirrel	6.42165e-64	0.755361	0.377	0.385	1.11608e-59	0	Kirrel
Tapbp	1.29504e-63	0.683473	0.562	0.679	2.25078e-59	0	Tapbp
Oasl2	3.51234e-62	0.449834	0.151	0.342	6.10445e-58	0	Oasl2
Ifngr1	2.12405e-61	0.650464	0.388	0.427	3.6916e-57	0	Ifngr1
Soat1	1.08051e-60	0.818014	0.329	0.357	1.87793e-56	0	Soat1
Olfml3	4.73644e-60	0.453407	0.485	0.47	8.23193e-56	0	Olfml3
Pxk	6.45173e-60	0.28909	0.148	0.407	1.12131e-55	0	Pxk
Ywhab	3.70483e-59	0.323857	0.668	0.761	6.43899e-55	0	Ywhab
Wnt4	4.22528e-58	0.396224	0.135	0.338	7.34353e-54	0	Wnt4
Aldh1a2	4.30188e-58	1.30126	0.315	0.274	7.47667e-54	0	Aldh1a2
Ar	3.13312e-57	1.21756	0.419	0.446	5.44536e-53	0	Ar
Flna	8.54472e-57	0.263006	0.434	0.462	1.48507e-52	0	Flna
Hgsnat	6.51799e-56	0.260482	0.154	0.41	1.13283e-51	0	Hgsnat
Irf2	7.87037e-56	0.283796	0.246	0.533	1.36787e-51	0	Irf2
Lima1	9.88929e-56	0.405311	0.262	0.301	1.71876e-51	0	Lima1
Cmtm6	9.9307e-56	0.285903	0.18	0.44	1.72596e-51	0	Cmtm6
Xdh	4.69959e-55	0.381708	0.131	0.285	8.16789e-51	0	Xdh
Ubxn8	3.98618e-54	0.351391	0.173	0.438	6.92798e-50	0	Ubxn8
Zbtb4	1.12095e-53	0.374905	0.197	0.442	1.94821e-49	0	Zbtb4
P2ry14	1.20399e-52	0.384614	0.112	0.251	2.09254e-48	0	P2ry14
Hes1	1.36366e-52	0.645701	0.413	0.44	2.37004e-48	0	Hes1
Angpt4	1.41172e-52	0.25802	0.131	0.283	2.45357e-48	0	Angpt4
Fuca1	1.96644e-52	0.252886	0.254	0.529	3.41766e-48	0	Fuca1
Plekhm3	2.87208e-52	0.282421	0.114	0.354	4.99168e-48	0	Plekhm3
Abhd12	1.4469e-51	0.354886	0.201	0.459	2.51472e-47	0	Abhd12
Calu	3.65897e-51	0.361556	0.614	0.662	6.35929e-47	0	Calu
Frmd4a	8.6447e-51	0.314344	0.146	0.398	1.50245e-46	0	Frmd4a
Ninl	1.50541e-50	0.368094	0.096	0.299	2.6164e-46	0	Ninl
Fat1	2.00454e-50	0.432262	0.266	0.294	3.48389e-46	0	Fat1
Ahcyl1	4.12466e-50	0.638906	0.388	0.45	7.16865e-46	0	Ahcyl1
Frmd6	1.86522e-49	0.497812	0.19	0.257	3.24175e-45	0	Frmd6
Ctsf	5.71152e-49	0.390653	0.241	0.493	9.92663e-45	0	Ctsf
Ptprg	5.90856e-49	0.404393	0.235	0.284	1.02691e-44	0	Ptprg
Iigp1	8.60976e-49	1.34423	0.389	0.391	1.49638e-44	0	Iigp1
Tor3a	2.59763e-47	0.258572	0.111	0.358	4.51468e-43	0	Tor3a
Rcn3	3.59994e-47	0.309642	0.599	0.587	6.25669e-43	0	Rcn3
Ston1	6.65252e-46	0.277368	0.092	0.311	1.15621e-41	0	Ston1
Nampt	1.01798e-45	0.270878	0.165	0.423	1.76924e-41	0	Nampt
Actn1	1.57741e-45	0.457127	0.514	0.559	2.74153e-41	0	Actn1
Fndc3b	3.15589e-45	0.365766	0.523	0.531	5.48494e-41	0	Fndc3b
Stat6	3.5682e-45	0.252053	0.147	0.397	6.20153e-41	0	Stat6
Camk2n1	4.66171e-45	0.748499	0.401	0.437	8.10206e-41	0	Camk2n1
Cebpa	8.87792e-45	0.915637	0.378	0.41	1.54298e-40	0	Cebpa
Elmo2	1.01056e-44	0.268428	0.164	0.262	1.75635e-40	0	Elmo2
Bscl2	1.8736e-44	0.273412	0.136	0.396	3.25632e-40	0	Bscl2
Pon3	1.88675e-44	0.454725	0.174	0.411	3.27917e-40	0	Pon3
Erlin2	1.9231e-44	0.358836	0.183	0.271	3.34235e-40	0	Erlin2
H2-T22	2.57581e-44	0.397512	0.129	0.361	4.47676e-40	0	H2-T22
Rnd3	6.16647e-44	0.551074	0.247	0.286	1.07173e-39	0	Rnd3
Gbp2	6.96714e-44	0.543204	0.164	0.323	1.21089e-39	0	Gbp2
Acvr1	1.05499e-43	0.588175	0.251	0.312	1.83358e-39	0	Acvr1
Il15	4.15806e-43	0.292918	0.102	0.304	7.22671e-39	0	Il15
Podnl1	6.33366e-43	0.564096	0.177	0.354	1.10079e-38	0	Podnl1
Tsc22d3	3.69364e-42	0.266894	0.193	0.438	6.41954e-38	0	Tsc22d3
Ctdsp2	1.14775e-41	0.388703	0.375	0.436	1.99479e-37	0	Ctdsp2
Fermt2	1.53714e-41	0.404132	0.392	0.419	2.67154e-37	0	Fermt2
Phactr1	2.47839e-41	0.912302	0.261	0.262	4.30743e-37	0	Phactr1
Amotl2	4.67742e-41	0.64311	0.392	0.434	8.12936e-37	0	Amotl2
Tspan17	6.58251e-41	0.503793	0.174	0.393	1.14404e-36	0	Tspan17
Spon1	1.19394e-40	1.02916	0.306	0.289	2.07506e-36	0	Spon1
Snx18	4.03404e-40	0.35192	0.217	0.294	7.01116e-36	0	Snx18
Fzd5	2.81149e-39	0.935915	0.316	0.355	4.88637e-35	0	Fzd5
Man1a	5.04897e-39	0.63295	0.381	0.436	8.77511e-35	0	Man1a
Synm	6.78906e-39	0.373653	0.145	0.328	1.17994e-34	0	Synm
Ctso	8.82049e-39	0.288782	0.113	0.338	1.533e-34	0	Ctso
Cyb5	1.04211e-38	0.371819	0.566	0.641	1.81118e-34	0	Cyb5
Rhbdf1	1.04386e-37	0.362512	0.187	0.259	1.81423e-33	0	Rhbdf1
Trim35	1.76345e-37	0.306026	0.197	0.284	3.06487e-33	0	Trim35
Fads3	2.56284e-37	0.378365	0.142	0.376	4.45421e-33	0	Fads3
Tcn2	3.77821e-37	0.272144	0.263	0.326	6.56652e-33	0	Tcn2
Tbl1xr1	1.74347e-36	0.255202	0.189	0.446	3.03015e-32	0	Tbl1xr1
Tuba1a	2.87418e-36	0.45461	0.516	0.577	4.99532e-32	0	Tuba1a
Idh1	3.92232e-36	0.462316	0.3	0.372	6.81699e-32	0	Idh1
P2rx4	1.89908e-35	0.493292	0.173	0.394	3.30061e-31	0	P2rx4
Ak1	2.02418e-35	0.424699	0.198	0.42	3.51802e-31	0	Ak1
Serpina3f	3.34429e-35	1.0377	0.285	0.257	5.81238e-31	0	Serpina3f
Lmo7	6.61478e-35	0.777891	0.397	0.453	1.14965e-30	0	Lmo7
Tgfb1i1	8.31184e-35	0.598669	0.353	0.401	1.4446e-30	0	Tgfb1i1
Aldh3a1	1.04172e-34	0.630507	0.19	0.357	1.81052e-30	0	Aldh3a1
Gstt3	1.9953e-34	0.286379	0.097	0.324	3.46784e-30	0	Gstt3
Mocs1	2.38589e-34	0.2802	0.149	0.403	4.14667e-30	0	Mocs1
Rai14	4.84893e-34	0.544005	0.218	0.293	8.42744e-30	0	Rai14
Tnfsf12	1.24522e-33	0.696574	0.356	0.411	2.16419e-29	0	Tnfsf12
Mt2	2.35882e-33	0.410845	0.279	0.508	4.09963e-29	0	Mt2
H2-Q7	3.57059e-33	0.979768	0.386	0.45	6.20569e-29	0	H2-Q7
Vezt	4.12034e-33	0.355182	0.132	0.367	7.16115e-29	0	Vezt
Itgav	4.20746e-33	0.59258	0.36	0.42	7.31256e-29	0	Itgav
Hoxc6	8.23254e-33	0.365786	0.133	0.332	1.43082e-28	0	Hoxc6
Ifitm2	9.16547e-33	0.251259	0.641	0.718	1.59296e-28	0	Ifitm2
Mmp23	3.21077e-32	0.486022	0.154	0.344	5.58032e-28	0	Mmp23
Myo1b	1.00779e-31	0.489164	0.236	0.271	1.75153e-27	0	Myo1b
Maged1	4.33127e-31	0.374212	0.329	0.402	7.52774e-27	0	Maged1
Nfia	5.4918e-31	0.475498	0.385	0.467	9.54474e-27	0	Nfia
Ski	2.45592e-30	0.449079	0.358	0.426	4.26838e-26	0	Ski
Acvr1b	2.64853e-30	0.314708	0.103	0.333	4.60315e-26	0	Acvr1b
Gstt1	1.45578e-29	0.550612	0.153	0.295	2.53014e-25	0	Gstt1
Cdh2	1.97947e-29	0.734938	0.262	0.255	3.44032e-25	0	Cdh2
Ifnar2	2.55196e-29	0.412855	0.173	0.389	4.4353e-25	0	Ifnar2
Ggt5	2.62254e-29	0.94241	0.294	0.286	4.55798e-25	0	Ggt5
Pde1a	3.09865e-29	0.375985	0.129	0.269	5.38546e-25	0	Pde1a
Dhrs3	3.44561e-29	0.353573	0.263	0.499	5.98848e-25	0	Dhrs3
Cbr3	9.2732e-29	0.418897	0.129	0.326	1.61168e-24	0	Cbr3
Plxnd1	1.53184e-28	0.302362	0.191	0.409	2.66234e-24	0	Plxnd1
Vwa5a	5.22897e-28	0.266515	0.153	0.382	9.08794e-24	0	Vwa5a
Txndc5	8.68564e-28	0.286625	0.276	0.367	1.50956e-23	0	Txndc5
Pla1a	1.46967e-27	0.597424	0.162	0.32	2.55429e-23	0	Pla1a
Ssh2	1.65267e-27	0.30085	0.172	0.403	2.87234e-23	0	Ssh2
Parva	2.24023e-27	0.438266	0.297	0.349	3.89353e-23	0	Parva
Efemp2	2.73793e-27	0.461558	0.247	0.314	4.75853e-23	0	Efemp2
Pkd2	2.96207e-27	0.458415	0.279	0.35	5.14807e-23	0	Pkd2
Rcn1	5.46211e-27	0.318847	0.355	0.432	9.49315e-23	0	Rcn1
Porcn	5.99123e-27	0.340342	0.101	0.302	1.04128e-22	0	Porcn
H2-T23	6.93713e-27	0.369334	0.155	0.327	1.20567e-22	0	H2-T23
Kazn	7.6559e-27	0.32784	0.102	0.293	1.3306e-22	0	Kazn
Cnrip1	1.33577e-26	0.265748	0.1	0.326	2.32158e-22	0	Cnrip1
Laptm4b	1.44189e-26	0.273026	0.126	0.342	2.506e-22	0	Laptm4b
Nhs	7.82518e-26	0.281926	0.077	0.265	1.36002e-21	0	Nhs
Cxcl9	8.13678e-26	1.38145	0.147	0.263	1.41417e-21	0	Cxcl9
Foxp1	8.6922e-26	0.29072	0.292	0.366	1.5107e-21	0	Foxp1
Cdk14	9.54762e-26	0.569223	0.208	0.28	1.65938e-21	0	Cdk14
Cdc42ep1	1.24287e-25	0.658471	0.34	0.393	2.16011e-21	0	Cdc42ep1
Fam13a	2.61702e-25	0.483681	0.122	0.287	4.54839e-21	0	Fam13a
Dhrs7	2.89818e-25	0.252071	0.163	0.388	5.03703e-21	0	Dhrs7
Bfar	4.37841e-25	0.251464	0.194	0.318	7.60968e-21	0	Bfar
Epb4.1l4b	5.39229e-25	0.846468	0.272	0.318	9.3718e-21	0	Epb4.1l4b
Irx3	5.4068e-25	0.390375	0.144	0.327	9.39702e-21	0	Irx3
Vit	1.09447e-24	0.311486	0.27	0.472	1.9022e-20	0	Vit
Ggh	1.29266e-24	0.363167	0.224	0.449	2.24664e-20	0	Ggh
Pon2	1.594e-24	0.746324	0.394	0.501	2.77036e-20	0	Pon2
Acp2	1.71057e-24	0.27751	0.141	0.37	2.97297e-20	0	Acp2
Tef	1.93258e-24	0.321914	0.127	0.349	3.35883e-20	0	Tef
Dtnbp1	2.65411e-24	0.346522	0.165	0.397	4.61284e-20	0	Dtnbp1
Esr1	2.84977e-24	0.463397	0.164	0.347	4.9529e-20	0	Esr1
Cd151	1.31031e-23	0.480977	0.479	0.575	2.27733e-19	0	Cd151
Mycbp2	1.36887e-23	0.661712	0.366	0.463	2.37909e-19	0	Mycbp2
Bace2	1.52e-23	0.305726	0.131	0.323	2.64176e-19	0	Bace2
Fam46a	1.97471e-23	0.476411	0.439	0.51	3.43205e-19	0	Fam46a
Smarca2	3.08581e-23	0.39461	0.439	0.519	5.36314e-19	0	Smarca2
Ccdc152	1.22103e-22	0.476672	0.153	0.289	2.12216e-18	0	Ccdc152
Dram1	2.01942e-22	0.448106	0.162	0.35	3.50975e-18	0	Dram1
Man2a2	2.18373e-22	0.267583	0.111	0.332	3.79532e-18	0	Man2a2
Slc12a7	2.59737e-22	0.251902	0.096	0.317	4.51423e-18	0	Slc12a7
Med13l	4.77465e-22	0.430016	0.34	0.448	8.29833e-18	0	Med13l
Chst2	1.01017e-21	0.283936	0.21	0.283	1.75568e-17	0	Chst2
Ltbp3	1.17364e-21	0.390616	0.274	0.352	2.03979e-17	0	Ltbp3
Pde5a	1.75204e-21	0.29687	0.158	0.318	3.04505e-17	0	Pde5a
Parp3	5.79304e-21	0.418888	0.166	0.372	1.00683e-16	0	Parp3
Socs2	6.39103e-21	0.35066	0.231	0.452	1.11076e-16	0	Socs2
Rnase4	7.62923e-21	0.489632	0.344	0.402	1.32596e-16	0	Rnase4
Fxyd1	8.10685e-21	0.632996	0.414	0.491	1.40897e-16	0	Fxyd1
Ptgfrn	3.07883e-20	0.328686	0.174	0.261	5.351e-16	0	Ptgfrn
Sh3d19	3.1877e-20	0.307583	0.201	0.425	5.54023e-16	0	Sh3d19
Hnmt	6.4238e-20	0.597594	0.171	0.336	1.11646e-15	0	Hnmt
Itga1	8.28477e-20	0.643738	0.284	0.363	1.43989e-15	0	Itga1
Sgpl1	9.08648e-20	0.377306	0.201	0.426	1.57923e-15	0	Sgpl1
Tnfrsf21	9.93671e-20	0.545785	0.243	0.452	1.727e-15	0	Tnfrsf21
Dapk1	1.18333e-19	0.787602	0.279	0.354	2.05663e-15	0	Dapk1
Ctnnd1	1.28819e-19	0.489061	0.412	0.509	2.23887e-15	0	Ctnnd1
Asph	2.57662e-19	0.591476	0.318	0.424	4.47816e-15	0	Asph
Rftn1	8.12506e-19	0.711604	0.274	0.313	1.41214e-14	0	Rftn1
Nfkbie	1.52611e-18	0.57839	0.173	0.351	2.65238e-14	0	Nfkbie
Cib1	1.99499e-18	0.263823	0.109	0.343	3.46729e-14	0	Cib1
Enpp5	3.0638e-18	0.565851	0.235	0.433	5.32488e-14	0	Enpp5
Slc29a3	3.75831e-18	0.356447	0.129	0.34	6.53195e-14	0	Slc29a3
Glg1	5.13102e-18	0.344905	0.446	0.554	8.91772e-14	0	Glg1
Cldn25	5.8196e-18	0.291624	0.32	0.438	1.01145e-13	0	Cldn25
Rasa3	6.35108e-18	0.64698	0.319	0.409	1.10382e-13	0	Rasa3
Hoxa10	6.52514e-18	0.435539	0.205	0.305	1.13407e-13	0	Hoxa10
Tead1	7.02573e-18	0.583826	0.271	0.344	1.22107e-13	0	Tead1
Olfml2a	8.73674e-18	0.623897	0.304	0.314	1.51845e-13	0	Olfml2a
Dnajc3	1.44974e-17	0.361315	0.557	0.694	2.51965e-13	0	Dnajc3
Gm4951	1.48543e-17	1.04932	0.313	0.343	2.58167e-13	0	Gm4951
A2m	1.65185e-17	0.535229	0.108	0.271	2.87091e-13	0	A2m
Plxna2	1.67434e-17	0.846073	0.315	0.392	2.91001e-13	0	Plxna2
Leprotl1	3.84689e-17	0.279472	0.24	0.467	6.68589e-13	0	Leprotl1
Mprip	6.07104e-17	0.296119	0.247	0.47	1.05515e-12	0	Mprip
Crim1	1.13236e-16	0.421276	0.314	0.401	1.96804e-12	0	Crim1
Irf1	1.41213e-16	0.457929	0.262	0.471	2.45429e-12	0	Irf1
Pbx1	1.87653e-16	0.372531	0.239	0.336	3.26141e-12	0	Pbx1
Stat2	3.08525e-16	0.354589	0.139	0.355	5.36217e-12	0	Stat2
Derl2	5.931e-16	0.333335	0.185	0.409	1.03081e-11	0	Derl2
Fam102b	7.56778e-16	0.487307	0.228	0.327	1.31528e-11	0	Fam102b
Gypc	2.02524e-15	0.512302	0.243	0.365	3.51987e-11	0	Gypc
Antxr2	2.08101e-15	0.356745	0.191	0.396	3.6168e-11	0	Antxr2
Ginm1	2.40209e-15	0.43642	0.29	0.509	4.17483e-11	0	Ginm1
Eda	3.87061e-15	0.389404	0.109	0.274	6.72711e-11	0	Eda
Gab1	4.03227e-15	0.25021	0.161	0.388	7.00809e-11	0	Gab1
Fmo1	4.33004e-15	0.756191	0.281	0.307	7.52561e-11	0	Fmo1
Rpn2	4.79185e-15	0.36299	0.392	0.52	8.32824e-11	0	Rpn2
Naglu	4.86399e-15	0.28761	0.125	0.336	8.45361e-11	0	Naglu
Fut11	5.1231e-15	0.364852	0.21	0.325	8.90395e-11	0	Fut11
Olfm1	9.20738e-15	0.374327	0.203	0.309	1.60024e-10	0	Olfm1
Cblb	1.08885e-14	0.400073	0.147	0.352	1.89243e-10	0	Cblb
Cstb	2.01374e-14	0.390613	0.359	0.47	3.49988e-10	0	Cstb
Prrc2b	3.48691e-14	0.294381	0.332	0.452	6.06025e-10	0	Prrc2b
Osmr	3.75232e-14	0.535175	0.253	0.434	6.52153e-10	0	Osmr
Gpr116	5.16622e-14	0.451199	0.407	0.46	8.97889e-10	0	Gpr116
Mgmt	1.09392e-13	0.321924	0.089	0.27	1.90124e-09	0	Mgmt
Slc39a1	1.76926e-13	0.367097	0.354	0.456	3.07498e-09	0	Slc39a1
Slc5a3	2.48577e-13	0.842032	0.349	0.446	4.32027e-09	0	Slc5a3
Polk	2.56057e-13	0.305494	0.105	0.317	4.45026e-09	0	Polk
Ergic3	3.16445e-13	0.285512	0.388	0.633	5.49981e-09	0	Ergic3
Kctd11	3.55046e-13	0.298331	0.093	0.278	6.17069e-09	0	Kctd11
Tacc1	4.74157e-13	0.332271	0.37	0.615	8.24084e-09	0	Tacc1
Trim8	6.1629e-13	0.424683	0.305	0.531	1.07111e-08	0	Trim8
Tmem9b	7.16569e-13	0.372141	0.253	0.47	1.2454e-08	0	Tmem9b
Trip6	7.70239e-13	0.273571	0.144	0.277	1.33867e-08	0	Trip6
Klf9	8.18848e-13	0.658923	0.366	0.473	1.42316e-08	0	Klf9
Trim56	1.10738e-12	0.288901	0.202	0.432	1.92462e-08	0	Trim56
H2-Q4	1.71735e-12	0.612396	0.239	0.41	2.98475e-08	0	H2-Q4
Efnb1	3.10721e-12	0.285425	0.183	0.383	5.40032e-08	0	Efnb1
Ddx58	3.22935e-12	0.322116	0.124	0.332	5.6126e-08	0	Ddx58
Ptpn1	5.33046e-12	0.363659	0.262	0.486	9.26434e-08	0	Ptpn1
Ltbr	7.75634e-12	0.365598	0.233	0.346	1.34805e-07	0	Ltbr
B3gnt1	9.04002e-12	0.482307	0.205	0.318	1.57116e-07	0	B3gnt1
Tmem86a	1.06269e-11	0.923619	0.281	0.362	1.84695e-07	0	Tmem86a
Ndrg2	1.40395e-11	0.336682	0.186	0.291	2.44006e-07	0	Ndrg2
Pld3	1.40587e-11	0.379807	0.255	0.372	2.44339e-07	0	Pld3
Enpp4	1.06327e-10	0.820839	0.386	0.512	1.84796e-06	0	Enpp4
Fign	1.17583e-10	0.273114	0.092	0.276	2.0436e-06	0	Fign
Tmem159	1.5412e-10	0.490659	0.152	0.338	2.67861e-06	0	Tmem159
Ptpn14	1.57842e-10	0.260832	0.141	0.27	2.74329e-06	0	Ptpn14
Rere	1.84484e-10	0.363809	0.212	0.34	3.20634e-06	0	Rere
Hfe	2.1644e-10	0.588246	0.193	0.344	3.76172e-06	0	Hfe
Slco3a1	2.36396e-10	0.417195	0.188	0.3	4.10856e-06	0	Slco3a1
Pmepa1	2.55388e-10	0.378984	0.363	0.45	4.43865e-06	0	Pmepa1
Stat5b	2.68252e-10	0.321155	0.183	0.395	4.66222e-06	0	Stat5b
Crtap	2.99741e-10	0.252362	0.324	0.428	5.20951e-06	0	Crtap
Cebpd	3.04739e-10	0.39593	0.292	0.49	5.29636e-06	0	Cebpd
Mrps6	3.81142e-10	0.306358	0.153	0.361	6.62424e-06	0	Mrps6
Speg	4.31053e-10	0.329289	0.092	0.271	7.49171e-06	0	Speg
Pgd	4.32949e-10	0.27438	0.182	0.326	7.52466e-06	0	Pgd
Nav1	5.53754e-10	0.361645	0.243	0.437	9.62424e-06	0	Nav1
Phactr2	6.5171e-10	0.280361	0.238	0.351	1.13267e-05	0	Phactr2
Mdfic	6.89888e-10	0.296852	0.123	0.321	1.19902e-05	0	Mdfic
Nenf	7.42791e-10	0.267452	0.185	0.395	1.29097e-05	0	Nenf
Wls	1.06204e-09	0.425362	0.343	0.448	1.84582e-05	0	Wls
Sel1l	2.42739e-09	0.293341	0.246	0.376	4.2188e-05	0	Sel1l
Clip2	2.52701e-09	0.336843	0.131	0.33	4.39195e-05	0	Clip2
Spsb1	3.43559e-09	0.522751	0.22	0.314	5.97105e-05	0	Spsb1
Fbrsl1	4.06548e-09	0.475164	0.17	0.364	7.0658e-05	0	Fbrsl1
Zfp703	6.17174e-09	0.50597	0.232	0.352	0.000107265	0	Zfp703
Adam9	9.29278e-09	0.42368	0.257	0.364	0.000161509	0	Adam9
D8Ertd82e	1.16282e-08	0.286933	0.078	0.256	0.000202098	0	D8Ertd82e
Sned1	1.41224e-08	0.497084	0.17	0.261	0.000245448	0	Sned1
Eif4e3	1.50808e-08	0.371865	0.163	0.289	0.000262105	0	Eif4e3
Nr1d2	1.58033e-08	0.353606	0.119	0.318	0.000274661	0	Nr1d2
Nlgn2	1.68522e-08	0.57233	0.192	0.308	0.000292891	0	Nlgn2
Ddr1	1.98608e-08	0.412829	0.148	0.297	0.00034518	0	Ddr1
Bcl9l	2.17203e-08	0.287762	0.199	0.326	0.000377499	0	Bcl9l
Zcchc14	2.2619e-08	0.404696	0.217	0.33	0.000393119	0	Zcchc14
Zfp36l1	2.44071e-08	0.549918	0.434	0.561	0.000424195	0	Zfp36l1
Hvcn1	2.50718e-08	0.690687	0.233	0.288	0.000435748	0	Hvcn1
Ifi47	2.98696e-08	0.597358	0.266	0.406	0.000519134	0	Ifi47
Fkbp7	3.2732e-08	0.27767	0.277	0.395	0.000568882	0	Fkbp7
Apbb2	3.43506e-08	0.598108	0.292	0.394	0.000597013	0	Apbb2
Phex	5.19297e-08	0.509988	0.144	0.276	0.000902538	0	Phex
Hoxa9	8.16867e-08	0.27247	0.176	0.368	0.00141971	0	Hoxa9
Shc1	9.00011e-08	0.29932	0.236	0.386	0.00156422	0	Shc1
Plekhh2	9.27238e-08	0.506511	0.194	0.351	0.00161154	0	Plekhh2
Rnaset2b	1.39983e-07	0.410889	0.315	0.526	0.0024329	0	Rnaset2b
Slc50a1	1.89535e-07	0.300203	0.164	0.305	0.00329412	0	Slc50a1
Tnfrsf1a	2.14763e-07	0.514225	0.274	0.384	0.00373259	0	Tnfrsf1a
Ermp1	2.31636e-07	0.389725	0.175	0.37	0.00402583	0	Ermp1
Dtx3l	3.32995e-07	0.258558	0.128	0.307	0.00578745	0	Dtx3l
Slc40a1	3.42271e-07	0.68245	0.273	0.384	0.00594867	0	Slc40a1
Bst2	3.44571e-07	0.418388	0.237	0.417	0.00598865	0	Bst2
Frk	3.70977e-07	0.332472	0.096	0.255	0.00644757	0	Frk
Rspo3	4.031e-07	0.595309	0.267	0.422	0.00700587	0	Rspo3
Eml4	5.95698e-07	0.294823	0.15	0.347	0.0103532	0	Eml4
Ubr1	6.31577e-07	0.331021	0.181	0.33	0.0109768	0	Ubr1
Ddr2	7.16625e-07	0.45472	0.374	0.474	0.0124549	0	Ddr2
Prdx5	9.83629e-07	0.395766	0.435	0.594	0.0170955	0	Prdx5
Aig1	1.08359e-06	0.489744	0.208	0.391	0.0188328	0	Aig1
Klhl24	1.38978e-06	0.655217	0.329	0.458	0.0241544	0	Klhl24
Ddit4l	1.65728e-06	0.600142	0.208	0.35	0.0288036	0	Ddit4l
Ypel3	1.69008e-06	0.3416	0.368	0.574	0.0293735	0	Ypel3
Tmod3	2.17324e-06	0.36368	0.406	0.54	0.0377709	0	Tmod3
Cul1	2.45614e-06	0.3857	0.313	0.533	0.0426878	0	Cul1
Spry4	3.01037e-06	0.339675	0.132	0.263	0.0523202	0	Spry4
2001-03-01	3.43179e-06	0.82935	0.228	0.252	0.0596444	0	2001-03-01
Errfi1	5.33296e-06	0.636266	0.239	0.349	0.0926869	0	Errfi1
Cited2	5.52216e-06	0.580795	0.341	0.469	0.0959751	0	Cited2
Eva1a	8.23173e-06	0.471242	0.161	0.324	0.143068	0	Eva1a
Runx2	1.07404e-05	0.621684	0.414	0.547	0.186669	0	Runx2
Stat3	1.31543e-05	0.412157	0.378	0.507	0.228622	0	Stat3
Nr1d1	1.62909e-05	0.754663	0.263	0.43	0.283136	0	Nr1d1
Epb4.1l2	1.7139e-05	0.275063	0.228	0.36	0.297876	0	Epb4.1l2
Emc2	1.88292e-05	0.466628	0.246	0.441	0.327252	0	Emc2
Amy1	1.91085e-05	0.761452	0.22	0.267	0.332106	0	Amy1
Shisa5	2.6211e-05	0.364471	0.246	0.424	0.455547	0	Shisa5
Fzd7	2.69357e-05	0.252079	0.127	0.317	0.468142	0	Fzd7
Kcnip3	2.83673e-05	0.892208	0.265	0.343	0.493024	0	Kcnip3
Abca9	3.03094e-05	0.513656	0.163	0.297	0.526777	0	Abca9
Cx3cl1	5.22755e-05	0.659925	0.183	0.277	0.908549	0	Cx3cl1
Dlg3	5.28236e-05	0.297875	0.127	0.314	0.918074	0	Dlg3
Psmb10	6.57818e-05	0.393928	0.216	0.403	1	0	Psmb10
Notch2	6.61643e-05	0.313947	0.183	0.326	1	0	Notch2
Emb	8.04037e-05	0.361658	0.338	0.443	1	0	Emb
Pdia5	8.23141e-05	0.316722	0.207	0.347	1	0	Pdia5
Arhgap42	8.69493e-05	0.454928	0.15	0.265	1	0	Arhgap42
Sdf4	9.01894e-05	0.36377	0.365	0.583	1	0	Sdf4
Pdia4	9.18279e-05	0.364718	0.304	0.443	1	0	Pdia4
Scarf2	0.000123716	0.283207	0.148	0.334	1	0	Scarf2
Map1lc3a	0.000147272	0.265121	0.278	0.407	1	0	Map1lc3a
Ccdc71l	0.000181034	0.262923	0.122	0.331	1	0	Ccdc71l
St3gal1	0.000242107	0.427456	0.335	0.546	1	0	St3gal1
Tmem66	0.00025074	0.364187	0.286	0.483	1	0	Tmem66
Aldh7a1	0.000259667	0.320296	0.128	0.319	1	0	Aldh7a1
Slc25a4	0.000344952	0.260779	0.381	0.515	1	0	Slc25a4
Arhgap6	0.000380799	0.525347	0.19	0.314	1	0	Arhgap6
Igf2	0.00041059	0.387563	0.127	0.269	1	0	Igf2
Stard3nl	0.000435662	0.393836	0.21	0.352	1	0	Stard3nl
Gsr	0.000548182	0.463313	0.262	0.406	1	0	Gsr
Jdp2	0.000717152	0.396341	0.18	0.314	1	0	Jdp2
Sema6d	0.000758595	0.58176	0.213	0.371	1	0	Sema6d
Acap2	0.000758859	0.360324	0.231	0.378	1	0	Acap2
Mt1	0.00124243	0.44742	0.344	0.516	1	0	Mt1
Ptpra	0.00150268	0.266045	0.271	0.472	1	0	Ptpra
Tmem50a	0.00161235	0.307764	0.447	0.676	1	0	Tmem50a
Slfn5	0.00170591	0.399392	0.226	0.305	1	0	Slfn5
Map4k4	0.00182862	0.255924	0.361	0.499	1	0	Map4k4
Ifngr2	0.00224175	0.427032	0.223	0.358	1	0	Ifngr2
Lrpap1	0.00238971	0.469977	0.251	0.431	1	0	Lrpap1
Srpx2	0.00251773	0.319229	0.217	0.317	1	0	Srpx2
Stx7	0.00255263	0.408098	0.288	0.48	1	0	Stx7
Rin2	0.00324696	0.268738	0.145	0.287	1	0	Rin2
Il3ra	0.00339381	0.297217	0.114	0.284	1	0	Il3ra
Atf5	0.00357738	0.318058	0.152	0.332	1	0	Atf5
Abca8a	0.00475069	0.800024	0.277	0.349	1	0	Abca8a
Acadm	0.00578655	0.282627	0.196	0.359	1	0	Acadm
Chst15	0.00639395	0.561002	0.368	0.514	1	0	Chst15
Lrrc58	0.00660294	0.450014	0.292	0.44	1	0	Lrrc58
Serinc1	0.00661826	0.372816	0.427	0.587	1	0	Serinc1
Acadsb	0.00681419	0.342571	0.222	0.399	1	0	Acadsb
Efemp1	0.0071522	0.660931	0.182	0.28	1	0	Efemp1
Gm2a	0.00750074	0.353603	0.304	0.429	1	0	Gm2a
Htra1	0.00755556	0.582166	0.301	0.404	1	0	Htra1
Atp13a3	0.00929327	0.361517	0.208	0.37	1	0	Atp13a3
Smpdl3a	0.00956239	0.548733	0.292	0.435	1	0	Smpdl3a
Col2a1	0	4.75525	0.994	0.423	0	1	Col2a1
Chad	0	4.22417	0.993	0.262	0	1	Chad
Col9a1	0	4.07576	0.984	0.192	0	1	Col9a1
Acan	0	3.97854	0.989	0.138	0	1	Acan
Hapln1	0	3.93908	0.986	0.122	0	1	Hapln1
Col9a2	0	3.84763	0.987	0.196	0	1	Col9a2
Col9a3	0	3.62936	0.98	0.11	0	1	Col9a3
Lect1	0	3.58771	0.983	0.135	0	1	Lect1
Comp	0	3.5264	0.987	0.236	0	1	Comp
Matn3	0	3.43772	0.975	0.156	0	1	Matn3
Col27a1	0	3.20643	0.984	0.209	0	1	Col27a1
Fmod	0	3.20229	0.954	0.178	0	1	Fmod
Col11a2	0	3.02011	0.986	0.247	0	1	Col11a2
3110079O15Rik	0	3.01501	0.97	0.145	0	1	3110079O15Rik
Sox9	0	2.95853	0.97	0.174	0	1	Sox9
Col11a1	0	2.89967	0.992	0.31	0	1	Col11a1
Ppa1	0	2.79583	0.942	0.224	0	1	Ppa1
Panx3	0	2.72801	0.929	0.183	0	1	Panx3
Ucma	0	2.70367	0.902	0.099	0	1	Ucma
Fxyd2	0	2.618	0.958	0.129	0	1	Fxyd2
Scrg1	0	2.59089	0.956	0.059	0	1	Scrg1
Pcolce2	0	2.54439	0.969	0.117	0	1	Pcolce2
Fn1	0	2.45574	0.946	0.226	0	1	Fn1
Crispld1	0	2.35209	0.932	0.12	0	1	Crispld1
Mfi2	0	2.27351	0.959	0.055	0	1	Mfi2
Mgp	0	2.21413	0.979	0.52	0	1	Mgp
Col12a1	0	2.19499	0.927	0.212	0	1	Col12a1
Prelp	0	2.19152	0.967	0.448	0	1	Prelp
Chst11	0	2.13418	0.963	0.274	0	1	Chst11
Sdc4	0	2.09645	0.952	0.259	0	1	Sdc4
Epyc	0	2.09393	0.915	0.029	0	1	Epyc
Cytl1	0	2.09051	0.761	0.121	0	1	Cytl1
Papss2	0	2.0812	0.96	0.209	0	1	Papss2
Prkg2	0	2.076	0.953	0.099	0	1	Prkg2
Plod2	0	2.058	0.982	0.276	0	1	Plod2
Fos	0	2.05635	0.976	0.415	0	1	Fos
Egr1	0	2.02159	0.971	0.342	0	1	Egr1
Ccdc80	0	1.98259	0.977	0.282	0	1	Ccdc80
Slc26a2	0	1.97386	0.944	0.196	0	1	Slc26a2
1500015O10Rik	0	1.90444	0.923	0.145	0	1	1500015O10Rik
Col6a3	0	1.89659	0.957	0.212	0	1	Col6a3
Mia	0	1.88811	0.937	0.128	0	1	Mia
Cyr61	0	1.84255	0.925	0.223	0	1	Cyr61
Susd5	0	1.78112	0.89	0.073	0	1	Susd5
Smpd3	0	1.7466	0.908	0.194	0	1	Smpd3
Cspg4	0	1.74438	0.891	0.101	0	1	Cspg4
Jun	0	1.71686	0.958	0.455	0	1	Jun
Nrep	0	1.68923	0.896	0.295	0	1	Nrep
Ctgf	0	1.68078	0.892	0.326	0	1	Ctgf
Wwp2	0	1.65165	0.921	0.196	0	1	Wwp2
Pth1r	0	1.62514	0.96	0.292	0	1	Pth1r
Sparc	0	1.61095	1	0.852	0	1	Sparc
Sema3d	0	1.60335	0.874	0.137	0	1	Sema3d
Fgfr3	0	1.58698	0.915	0.199	0	1	Fgfr3
Colgalt2	0	1.58616	0.923	0.117	0	1	Colgalt2
Mfge8	0	1.57663	0.905	0.286	0	1	Mfge8
Crispld2	0	1.56313	0.895	0.154	0	1	Crispld2
Car12	0	1.51307	0.897	0.109	0	1	Car12
Trpv4	0	1.51297	0.901	0.106	0	1	Trpv4
Ldlrad3	0	1.51185	0.898	0.085	0	1	Ldlrad3
Fosb	0	1.50568	0.938	0.314	0	1	Fosb
Peg3	0	1.47502	0.912	0.131	0	1	Peg3
2610018G03Rik	0	1.43586	0.786	0.174	0	1	2610018G03Rik
Ncmap	0	1.42947	0.858	0.064	0	1	Ncmap
Ier2	0	1.41594	0.909	0.236	0	1	Ier2
Fbln7	0	1.39996	0.84	0.081	0	1	Fbln7
F5	0	1.39006	0.917	0.192	0	1	F5
Pla2g5	0	1.38214	0.845	0.141	0	1	Pla2g5
Ckap4	0	1.38075	0.969	0.536	0	1	Ckap4
Msi2	0	1.37677	0.934	0.25	0	1	Msi2
Angptl2	0	1.3761	0.87	0.12	0	1	Angptl2
Scd2	0	1.37068	0.832	0.291	0	1	Scd2
Tnfrsf11b	0	1.37038	0.837	0.089	0	1	Tnfrsf11b
Lsp1	0	1.35336	0.933	0.141	0	1	Lsp1
Unc5c	0	1.31507	0.86	0.132	0	1	Unc5c
Sdc3	0	1.28169	0.928	0.239	0	1	Sdc3
Prnp	0	1.26069	0.898	0.246	0	1	Prnp
Zfp36	0	1.2595	0.924	0.392	0	1	Zfp36
Thbs3	0	1.22849	0.874	0.079	0	1	Thbs3
Sobp	0	1.21503	0.9	0.158	0	1	Sobp
Klf4	0	1.2142	0.862	0.233	0	1	Klf4
Sox5	0	1.20487	0.823	0.118	0	1	Sox5
F13a1	0	1.20162	0.713	0.199	0	1	F13a1
Ivns1abp	0	1.19577	0.941	0.291	0	1	Ivns1abp
Clec11a	0	1.17923	0.924	0.358	0	1	Clec11a
Anxa8	0	1.1777	0.831	0.08	0	1	Anxa8
Scd1	0	1.16524	0.914	0.244	0	1	Scd1
Egr2	0	1.15865	0.83	0.152	0	1	Egr2
Serpinh1	0	1.15274	0.982	0.595	0	1	Serpinh1
Cpe	0	1.14769	0.92	0.255	0	1	Cpe
Junb	0	1.14246	0.958	0.458	0	1	Junb
Capn6	0	1.14074	0.817	0.083	0	1	Capn6
Ppic	0	1.13956	0.943	0.448	0	1	Ppic
Col16a1	0	1.1059	0.733	0.152	0	1	Col16a1
Edil3	0	1.10129	0.795	0.111	0	1	Edil3
Zfp385b	0	1.08958	0.829	0.13	0	1	Zfp385b
S100a1	0	1.08603	0.924	0.382	0	1	S100a1
Hoxc8	0	1.08319	0.892	0.147	0	1	Hoxc8
Fkbp9	0	1.08222	0.928	0.383	0	1	Fkbp9
Thbs1	0	1.07783	0.774	0.25	0	1	Thbs1
Gm11547	0	1.07769	0.865	0.023	0	1	Gm11547
Kcnma1	0	1.06878	0.861	0.117	0	1	Kcnma1
Tspan3	0	1.06739	0.949	0.357	0	1	Tspan3
Dnajb1	0	1.06023	0.862	0.272	0	1	Dnajb1
Calml3	0	1.05866	0.797	0.082	0	1	Calml3
Ppp1r1b	0	1.05705	0.853	0.033	0	1	Ppp1r1b
Bhlhe40	0	1.05463	0.825	0.155	0	1	Bhlhe40
Tsc22d1	0	1.0525	0.966	0.537	0	1	Tsc22d1
Btg2	0	1.04762	0.876	0.297	0	1	Btg2
Chadl	0	1.044	0.842	0.019	0	1	Chadl
Lgals3	0	1.04304	0.791	0.173	0	1	Lgals3
1190002N15Rik	0	1.02707	0.851	0.283	0	1	1190002N15Rik
Slc38a3	0	1.02485	0.862	0.067	0	1	Slc38a3
Kcna6	0	1.01936	0.835	0.071	0	1	Kcna6
Itga10	0	1.0042	0.732	0.166	0	1	Itga10
Hspg2	0	0.993527	0.867	0.231	0	1	Hspg2
Shisa2	0	0.990895	0.826	0.067	0	1	Shisa2
Shisa4	0	0.986988	0.897	0.197	0	1	Shisa4
Sox8	0	0.985065	0.844	0.126	0	1	Sox8
H19	0	0.976724	0.637	0.127	0	1	H19
Trps1	0	0.952025	0.816	0.196	0	1	Trps1
Runx3	0	0.950481	0.887	0.238	0	1	Runx3
Zbtb20	0	0.943373	0.961	0.466	0	1	Zbtb20
Alpl	0	0.940394	0.869	0.286	0	1	Alpl
9930013L23Rik	0	0.937482	0.861	0.129	0	1	9930013L23Rik
Nrk	0	0.93539	0.71	0.071	0	1	Nrk
Id2	0	0.928019	0.653	0.213	0	1	Id2
R3hdml	0	0.925104	0.738	0.05	0	1	R3hdml
Hspa1b	0	0.92288	0.789	0.233	0	1	Hspa1b
Rspo4	0	0.919163	0.822	0.066	0	1	Rspo4
Tubb2a	0	0.916484	0.865	0.249	0	1	Tubb2a
Pkdcc	0	0.907221	0.795	0.111	0	1	Pkdcc
Plagl1	0	0.906864	0.876	0.245	0	1	Plagl1
P4ha1	0	0.904995	0.794	0.228	0	1	P4ha1
C1qtnf3	0	0.898132	0.585	0.029	0	1	C1qtnf3
Col6a11	0	0.897255	0.98	0.534	0	1	Col6a1
Csgalnact1	0	0.893136	0.737	0.159	0	1	Csgalnact1
Phlda1	0	0.892936	0.755	0.171	0	1	Phlda1
Grb10	0	0.892278	0.828	0.319	0	1	Grb10
Serinc5	0	0.885604	0.84	0.188	0	1	Serinc5
Syt8	0	0.878832	0.845	0.046	0	1	Syt8
Zcchc5	0	0.878262	0.628	0.056	0	1	Zcchc5
Atf3	0	0.864729	0.755	0.089	0	1	Atf3
Spats2l	0	0.862832	0.819	0.105	0	1	Spats2l
Wwtr1	0	0.862047	0.891	0.253	0	1	Wwtr1
Htra3	0	0.854257	0.851	0.123	0	1	Htra3
Auts2	0	0.851116	0.669	0.126	0	1	Auts2
Slc44a2	0	0.846091	0.947	0.408	0	1	Slc44a2
Tnni2	0	0.845376	0.749	0.048	0	1	Tnni2
Cd109	0	0.837392	0.829	0.091	0	1	Cd109
Kif21a	0	0.836229	0.639	0.075	0	1	Kif21a
Stc2	0	0.835159	0.824	0.112	0	1	Stc2
Col6a21	0	0.833196	0.967	0.464	0	1	Col6a2
Pdrg1	0	0.827052	0.854	0.241	0	1	Pdrg1
Sspn	0	0.814266	0.856	0.251	0	1	Sspn
Insig1	0	0.808636	0.839	0.224	0	1	Insig1
Creb3l2	0	0.805122	0.715	0.261	0	1	Creb3l2
Pde4dip	0	0.800195	0.732	0.156	0	1	Pde4dip
Ugdh	0	0.796375	0.756	0.206	0	1	Ugdh
Bhlhe41	0	0.794002	0.819	0.113	0	1	Bhlhe41
Hdlbp	0	0.793683	0.867	0.486	0	1	Hdlbp
Rcn2	0	0.785557	0.806	0.299	0	1	Rcn2
Prr5	0	0.784956	0.776	0.061	0	1	Prr5
Cst3	0	0.783392	0.987	0.857	0	1	Cst3
Gdf10	0	0.782531	0.67	0.17	0	1	Gdf10
S100b	0	0.778942	0.678	0.227	0	1	S100b
Enpp1	0	0.777328	0.811	0.212	0	1	Enpp1
Vit1	0	0.771333	0.892	0.287	0	1	Vit
P4hb	0	0.768559	0.94	0.631	0	1	P4hb
Neo1	0	0.768508	0.858	0.199	0	1	Neo1
Cobll1	0	0.765975	0.848	0.073	0	1	Cobll1
Wscd2	0	0.762664	0.824	0.071	0	1	Wscd2
Fgfrl1	0	0.762479	0.671	0.212	0	1	Fgfrl1
Sh3pxd2a	0	0.761978	0.896	0.254	0	1	Sh3pxd2a
Bmp7	0	0.760414	0.645	0.025	0	1	Bmp7
Rasd1	0	0.759122	0.803	0.06	0	1	Rasd1
Fam20b	0	0.751279	0.745	0.259	0	1	Fam20b
Sertad4	0	0.751127	0.743	0.044	0	1	Sertad4
Hs3st3b1	0	0.749973	0.812	0.099	0	1	Hs3st3b1
Atp2b1	0	0.749268	0.913	0.369	0	1	Atp2b1
Fxyd6	0	0.748655	0.719	0.091	0	1	Fxyd6
Socs3	0	0.748611	0.858	0.23	0	1	Socs3
Kdelr3	0	0.746465	0.736	0.259	0	1	Kdelr3
Gfpt1	0	0.74353	0.772	0.2	0	1	Gfpt1
1700025G04Rik	0	0.743399	0.795	0.179	0	1	1700025G04Rik
Kctd4	0	0.739699	0.801	0.019	0	1	Kctd4
Emilin1	0	0.73518	0.855	0.263	0	1	Emilin1
Tob1	0	0.735042	0.72	0.236	0	1	Tob1
Nfat5	0	0.73433	0.887	0.271	0	1	Nfat5
Gfpt2	0	0.725836	0.685	0.147	0	1	Gfpt2
Cbfb	0	0.72509	0.877	0.249	0	1	Cbfb
Fndc3b1	0	0.722601	0.866	0.43	0	1	Fndc3b
Fscn1	0	0.709242	0.844	0.28	0	1	Fscn1
Cd9	0	0.706716	0.955	0.522	0	1	Cd9
Shox2	0	0.706536	0.886	0.283	0	1	Shox2
Nfix	0	0.706148	0.948	0.555	0	1	Nfix
Gm5506	0	0.703842	0.765	0.286	0	1	Gm5506
Hhip	0	0.701435	0.744	0.047	0	1	Hhip
Tmx1	0	0.699168	0.916	0.423	0	1	Tmx1
Tgfb2	0	0.697082	0.812	0.1	0	1	Tgfb2
Twsg1	0	0.694626	0.661	0.195	0	1	Twsg1
Vgll4	0	0.6919	0.852	0.21	0	1	Vgll4
Ikbip	0	0.691815	0.744	0.281	0	1	Ikbip
Chst12	0	0.688669	0.864	0.232	0	1	Chst12
Leprel4	0	0.688365	0.65	0.132	0	1	Leprel4
Fkbp10	0	0.688066	0.762	0.259	0	1	Fkbp10
Lepre1	0	0.687751	0.654	0.141	0	1	Lepre1
Prss50	0	0.681617	0.789	0.084	0	1	Prss50
Tmie	0	0.680034	0.818	0.133	0	1	Tmie
RP23-103I12.13	0	0.677044	0.832	0.259	0	1	RP23-103I12.13
Slc35d1	0	0.676102	0.74	0.161	0	1	Slc35d1
Ppp3ca	0	0.674734	0.92	0.398	0	1	Ppp3ca
Fam101a	0	0.668996	0.563	0.062	0	1	Fam101a
Anxa5	0	0.666362	0.915	0.486	0	1	Anxa5
Pid1	0	0.666081	0.85	0.169	0	1	Pid1
Serpine1	0	0.665684	0.714	0.099	0	1	Serpine1
Hoxc10	0	0.664811	0.698	0.146	0	1	Hoxc10
Adk	0	0.663546	0.876	0.289	0	1	Adk
Paics	0	0.661251	0.922	0.438	0	1	Paics
Gramd2	0	0.658934	0.769	0.025	0	1	Gramd2
Hspa1a	0	0.658042	0.778	0.174	0	1	Hspa1a
Clec3a	0	0.654476	0.809	0.009	0	1	Clec3a
Loxl3	0	0.650988	0.69	0.211	0	1	Loxl3
Lpar1	0	0.650476	0.848	0.218	0	1	Lpar1
Ccnd1	0	0.645136	0.667	0.145	0	1	Ccnd1
AI597468	0	0.644228	0.722	0.251	0	1	AI597468
Scin	0	0.638419	0.659	0.115	0	1	Scin
Gpc1	0	0.637104	0.878	0.248	0	1	Gpc1
Smim5	0	0.629993	0.824	0.152	0	1	Smim5
Rftn2	0	0.627343	0.782	0.163	0	1	Rftn2
Slc13a5	0	0.626561	0.818	0.124	0	1	Slc13a5
Bpifb1	0	0.625623	0.734	0.006	0	1	Bpifb1
Mdfi	0	0.623389	0.717	0.134	0	1	Mdfi
Rrbp1	0	0.622738	0.908	0.578	0	1	Rrbp1
Morf4l2	0	0.621129	0.814	0.388	0	1	Morf4l2
0610007N19Rik	0	0.61955	0.746	0.266	0	1	0610007N19Rik
Ank	0	0.61834	0.801	0.292	0	1	Ank
Cdc42ep3	0	0.617176	0.817	0.391	0	1	Cdc42ep3
Hif1a	0	0.612584	0.819	0.273	0	1	Hif1a
2810001G20Rik	0	0.612177	0.812	0.147	0	1	2810001G20Rik
Chi3l1	0	0.60924	0.598	0.03	0	1	Chi3l1
Snai1	0	0.606235	0.657	0.141	0	1	Snai1
Hs3st3a1	0	0.605724	0.791	0.036	0	1	Hs3st3a1
Dap	0	0.60359	0.854	0.427	0	1	Dap
Rarg	0	0.59916	0.746	0.296	0	1	Rarg
Slc38a2	0	0.595397	0.838	0.375	0	1	Slc38a2
Bmpr1a	0	0.584644	0.785	0.211	0	1	Bmpr1a
Dnajc25	0	0.582289	0.761	0.254	0	1	Dnajc25
Tspan13	0	0.580656	0.853	0.235	0	1	Tspan13
Rcn31	0	0.578797	0.903	0.498	0	1	Rcn3
Nt5e	0	0.577248	0.687	0.154	0	1	Nt5e
Bcat1	0	0.575374	0.569	0.082	0	1	Bcat1
Camk4	0	0.574053	0.756	0.074	0	1	Camk4
Cyp51	0	0.572076	0.588	0.118	0	1	Cyp51
Klf10	0	0.570904	0.83	0.217	0	1	Klf10
Cxxc5	0	0.568762	0.661	0.151	0	1	Cxxc5
Notum	0	0.568327	0.632	0.05	0	1	Notum
Scpep1	0	0.564262	0.869	0.287	0	1	Scpep1
Fam129b	0	0.563048	0.786	0.206	0	1	Fam129b
Atp1b3	0	0.562956	0.923	0.48	0	1	Atp1b3
Ssr4	0	0.556725	0.793	0.372	0	1	Ssr4
Vimp	0	0.555966	0.857	0.373	0	1	Vimp
Slc39a14	0	0.55539	0.778	0.157	0	1	Slc39a14
Tiparp	0	0.549569	0.797	0.178	0	1	Tiparp
Slc8a3	0	0.54724	0.737	0.128	0	1	Slc8a3
Anxa4	0	0.546818	0.812	0.258	0	1	Anxa4
Sc4mol	0	0.545249	0.662	0.124	0	1	Sc4mol
Ngef	0	0.538783	0.775	0.046	0	1	Ngef
Setd7	0	0.536404	0.86	0.284	0	1	Setd7
Lbh	0	0.536104	0.882	0.368	0	1	Lbh
Pam1	0	0.533439	0.929	0.484	0	1	Pam
Arf4	0	0.528115	0.862	0.57	0	1	Arf4
Prdm6	0	0.527523	0.785	0.021	0	1	Prdm6
Mef2c	0	0.523525	0.811	0.297	0	1	Mef2c
Kank1	0	0.517747	0.679	0.143	0	1	Kank1
Dlx5	0	0.517364	0.889	0.284	0	1	Dlx5
Gadd45b	0	0.515241	0.81	0.165	0	1	Gadd45b
Aebp1	0	0.514538	0.637	0.164	0	1	Aebp1
Ubl3	0	0.513291	0.867	0.3	0	1	Ubl3
Slc16a4	0	0.510814	0.727	0.149	0	1	Slc16a4
Itpr2	0	0.510528	0.797	0.223	0	1	Itpr2
Mfsd7c	0	0.507534	0.792	0.121	0	1	Mfsd7c
Clint1	0	0.507423	0.877	0.466	0	1	Clint1
Cpne8	0	0.50699	0.744	0.21	0	1	Cpne8
Slc2a5	0	0.506947	0.78	0.009	0	1	Slc2a5
Id1	0	0.506577	0.805	0.205	0	1	Id1
Setd8	0	0.505172	0.888	0.327	0	1	Setd8
Yipf5	0	0.504922	0.791	0.315	0	1	Yipf5
Sort1	0	0.503795	0.848	0.266	0	1	Sort1
Pdcd4	0	0.500075	0.852	0.298	0	1	Pdcd4
Nim1	0	0.498161	0.599	0.106	0	1	Nim1
Scube1	0	0.496193	0.763	0.049	0	1	Scube1
Efcab1	0	0.49298	0.644	0.048	0	1	Efcab1
Gjc3	0	0.491854	0.778	0.055	0	1	Gjc3
Fkbp14	0	0.491847	0.622	0.161	0	1	Fkbp14
Bcl7a	0	0.488024	0.81	0.188	0	1	Bcl7a
Il17b	0	0.487063	0.764	0.005	0	1	Il17b
Copz2	0	0.485764	0.769	0.255	0	1	Copz2
Steap1	0	0.485502	0.785	0.085	0	1	Steap1
Ctdspl	0	0.484019	0.782	0.213	0	1	Ctdspl
Cox4i2	0	0.480408	0.739	0.129	0	1	Cox4i2
Me1	0	0.479161	0.624	0.16	0	1	Me1
Ephb3	0	0.47869	0.641	0.048	0	1	Ephb3
Sp7	0	0.476602	0.884	0.291	0	1	Sp7
Fam89a	0	0.474916	0.65	0.026	0	1	Fam89a
S100a10	0	0.474442	0.823	0.355	0	1	S100a10
Bgn1	0	0.473671	0.974	0.654	0	1	Bgn
Pde4b	0	0.470827	0.799	0.137	0	1	Pde4b
Impa2	0	0.468985	0.769	0.154	0	1	Impa2
Acpl2	0	0.468939	0.659	0.232	0	1	Acpl2
C1qtnf6	0	0.460826	0.768	0.169	0	1	C1qtnf6
Dync1i1	0	0.460803	0.75	0.069	0	1	Dync1i1
Tmem30a	0	0.458501	0.926	0.499	0	1	Tmem30a
Cab39l	0	0.458256	0.812	0.256	0	1	Cab39l
Pura	0	0.457277	0.918	0.508	0	1	Pura
Pak1	0	0.457104	0.806	0.206	0	1	Pak1
Uso1	0	0.454714	0.779	0.255	0	1	Uso1
Fads1	0	0.45282	0.793	0.319	0	1	Fads1
Fap	0	0.44845	0.916	0.37	0	1	Fap
Osbpl1a	0	0.447933	0.796	0.188	0	1	Osbpl1a
Aff3	0	0.44762	0.697	0.071	0	1	Aff3
Slc39a11	0	0.447304	0.784	0.13	0	1	Slc39a11
Lrig3	0	0.446549	0.682	0.084	0	1	Lrig3
Igdcc4	0	0.444888	0.582	0.041	0	1	Igdcc4
Srebf1	0	0.444712	0.718	0.213	0	1	Srebf1
Car8	0	0.444586	0.738	0.143	0	1	Car8
Zfp9	0	0.444359	0.624	0.107	0	1	Zfp9
Pak3	0	0.443446	0.56	0.049	0	1	Pak3
Socs1	0	0.44307	0.637	0.07	0	1	Socs1
Scn1b	0	0.442715	0.867	0.287	0	1	Scn1b
Lef1	0	0.442517	0.615	0.136	0	1	Lef1
Rab28	0	0.44219	0.756	0.171	0	1	Rab28
Furin	0	0.439769	0.831	0.265	0	1	Furin
Extl1	0	0.43726	0.741	0.021	0	1	Extl1
Lingo1	0	0.433454	0.757	0.061	0	1	Lingo1
Wnt11	0	0.432794	0.638	0.053	0	1	Wnt11
Ryk	0	0.4318	0.796	0.344	0	1	Ryk
Socs5	0	0.431599	0.792	0.141	0	1	Socs5
Myo5a	0	0.429972	0.773	0.141	0	1	Myo5a
Znhit6	0	0.429417	0.65	0.187	0	1	Znhit6
Ccdc88a	0	0.428938	0.915	0.443	0	1	Ccdc88a
Loxl2	0	0.428697	0.708	0.122	0	1	Loxl2
Rexo2	0	0.42811	0.908	0.44	0	1	Rexo2
Hsd17b7	0	0.42786	0.769	0.166	0	1	Hsd17b7
Amotl1	0	0.423797	0.859	0.307	0	1	Amotl1
Nog	0	0.423592	0.725	0.116	0	1	Nog
Uxs1	0	0.421137	0.639	0.186	0	1	Uxs1
Nid2	0	0.418501	0.72	0.074	0	1	Nid2
Arc	0	0.411625	0.686	0.06	0	1	Arc
Prickle1	0	0.410329	0.581	0.103	0	1	Prickle1
Capn2	0	0.408561	0.877	0.339	0	1	Capn2
Fam20c	0	0.408535	0.647	0.082	0	1	Fam20c
Ahdc1	0	0.402704	0.675	0.188	0	1	Ahdc1
Slc35a3	0	0.40125	0.695	0.188	0	1	Slc35a3
Plekhb1	0	0.397019	0.567	0.066	0	1	Plekhb1
Wnt5a	0	0.39654	0.652	0.094	0	1	Wnt5a
Pitpnc1	0	0.387762	0.836	0.276	0	1	Pitpnc1
Agpat4	0	0.383269	0.635	0.183	0	1	Agpat4
Dpcr1	0	0.381984	0.728	0.015	0	1	Dpcr1
Pdia51	0	0.380389	0.7	0.2	0	1	Pdia5
Eps8l2	0	0.379847	0.725	0.07	0	1	Eps8l2
Pax1	0	0.378385	0.729	0.013	0	1	Pax1
Arl2bp	0	0.373934	0.829	0.318	0	1	Arl2bp
Scarb1	0	0.372954	0.807	0.262	0	1	Scarb1
Slc41a1	0	0.372948	0.587	0.145	0	1	Slc41a1
Yipf4	0	0.372745	0.803	0.352	0	1	Yipf4
Mtss1l	0	0.369703	0.885	0.39	0	1	Mtss1l
Nrbp2	0	0.368475	0.683	0.166	0	1	Nrbp2
BC030870	0	0.367901	0.752	0.005	0	1	BC030870
Slc35e3	0	0.365863	0.73	0.081	0	1	Slc35e3
Btg1	0	0.362427	0.773	0.234	0	1	Btg1
Zfp260	0	0.361883	0.722	0.218	0	1	Zfp260
Mybl1	0	0.361263	0.518	0.058	0	1	Mybl1
Taf13	0	0.361242	0.739	0.124	0	1	Taf13
Grb14	0	0.358849	0.645	0.215	0	1	Grb14
Lum	0	0.358719	0.783	0.232	0	1	Lum
Qser1	0	0.357502	0.733	0.166	0	1	Qser1
Wnt5b	0	0.357136	0.74	0.155	0	1	Wnt5b
Klhl21	0	0.356493	0.671	0.136	0	1	Klhl21
Ost4	0	0.354503	0.759	0.284	0	1	Ost4
Cpa6	0	0.354291	0.753	0.01	0	1	Cpa6
Arsi	0	0.350722	0.515	0.034	0	1	Arsi
Pde3b	0	0.349571	0.699	0.128	0	1	Pde3b
Akt2	0	0.348981	0.691	0.23	0	1	Akt2
Chpt1	0	0.348172	0.718	0.205	0	1	Chpt1
Rgma	0	0.348157	0.732	0.07	0	1	Rgma
Fam114a1	0	0.348056	0.704	0.209	0	1	Fam114a1
Nckap5	0	0.345745	0.738	0.022	0	1	Nckap5
Ptch1	0	0.345542	0.69	0.051	0	1	Ptch1
Mall	0	0.343157	0.633	0.039	0	1	Mall
Thoc7	0	0.34274	0.8	0.269	0	1	Thoc7
Neat1	0	0.338367	0.857	0.463	0	1	Neat1
Rnf11	0	0.336077	0.794	0.273	0	1	Rnf11
Mcu	0	0.332083	0.692	0.196	0	1	Mcu
Eif1a	0	0.331986	0.712	0.217	0	1	Eif1a
Plcd1	0	0.330575	0.727	0.172	0	1	Plcd1
Mapre3	0	0.330347	0.77	0.171	0	1	Mapre3
Cebpd1	0	0.329798	0.83	0.33	0	1	Cebpd
Sc5d	0	0.329015	0.656	0.155	0	1	Sc5d
2610524H06Rik	0	0.327699	0.586	0.126	0	1	2610524H06Rik
Chpf	0	0.326663	0.619	0.151	0	1	Chpf
Slc5a31	0	0.325309	0.859	0.295	0	1	Slc5a3
Kcnk5	0	0.32437	0.73	0.046	0	1	Kcnk5
Golgb1	0	0.323702	0.763	0.273	0	1	Golgb1
Ift80	0	0.323215	0.71	0.154	0	1	Ift80
Fzd71	0	0.320562	0.739	0.135	0	1	Fzd7
Zmiz1	0	0.319112	0.814	0.325	0	1	Zmiz1
Ccdc104	0	0.318968	0.722	0.229	0	1	Ccdc104
Fndc3a	0	0.3184	0.801	0.25	0	1	Fndc3a
Yap1	0	0.317188	0.714	0.259	0	1	Yap1
Gtf2f2	0	0.315998	0.753	0.17	0	1	Gtf2f2
2010111I01Rik	0	0.315614	0.653	0.162	0	1	2010111I01Rik
Bod1	0	0.314766	0.652	0.136	0	1	Bod1
Amotl21	0	0.313297	0.77	0.322	0	1	Amotl2
Lrrc1	0	0.309945	0.666	0.109	0	1	Lrrc1
Arap1	0	0.309932	0.762	0.166	0	1	Arap1
Synpo	0	0.308139	0.674	0.198	0	1	Synpo
Npas3	0	0.3081	0.584	0.028	0	1	Npas3
Appl2	0	0.307755	0.801	0.239	0	1	Appl2
Bag3	0	0.304344	0.76	0.235	0	1	Bag3
Ggcx	0	0.304329	0.638	0.188	0	1	Ggcx
Tm9sf4	0	0.3023	0.657	0.214	0	1	Tm9sf4
Lxn	0	0.301336	0.723	0.145	0	1	Lxn
Ctnnb1	0	0.300937	0.777	0.311	0	1	Ctnnb1
Jkamp	0	0.298087	0.669	0.213	0	1	Jkamp
Slc39a6	0	0.297925	0.588	0.15	0	1	Slc39a6
Lrp12	0	0.297051	0.55	0.102	0	1	Lrp12
Rras2	0	0.295522	0.729	0.134	0	1	Rras2
2610035D17Rik	0	0.293521	0.595	0.204	0	1	2610035D17Rik
Nr3c1	0	0.293192	0.873	0.395	0	1	Nr3c1
Trim46	0	0.29234	0.725	0.077	0	1	Trim46
Gm973	0	0.291053	0.641	0.053	0	1	Gm973
Nphp1	0	0.290741	0.628	0.161	0	1	Nphp1
Fam98a	0	0.290679	0.678	0.181	0	1	Fam98a
Plcb1	0	0.287024	0.626	0.215	0	1	Plcb1
Inadl	0	0.283622	0.685	0.075	0	1	Inadl
Pygl	0	0.281118	0.617	0.15	0	1	Pygl
Them4	0	0.278219	0.727	0.128	0	1	Them4
Dusp18	0	0.277533	0.58	0.072	0	1	Dusp18
Tgfbr2	0	0.277228	0.862	0.351	0	1	Tgfbr2
Pdzrn3	0	0.276661	0.545	0.071	0	1	Pdzrn3
Ppapdc1b	0	0.275951	0.644	0.145	0	1	Ppapdc1b
Pja2	0	0.275924	0.749	0.27	0	1	Pja2
B4galt7	0	0.275198	0.591	0.132	0	1	B4galt7
Wwc2	0	0.272092	0.766	0.222	0	1	Wwc2
Gxylt2	0	0.271084	0.662	0.106	0	1	Gxylt2
Arf2	0	0.269088	0.761	0.285	0	1	Arf2
Gaa	0	0.268523	0.726	0.248	0	1	Gaa
Trib1	0	0.267709	0.753	0.159	0	1	Trib1
Mgst2	0	0.266186	0.725	0.044	0	1	Mgst2
Myo6	0	0.265792	0.778	0.235	0	1	Myo6
Fchsd2	0	0.265425	0.587	0.143	0	1	Fchsd2
M1ap	0	0.264466	0.621	0.071	0	1	M1ap
Sytl2	0	0.264372	0.648	0.093	0	1	Sytl2
Irf2bpl	0	0.263208	0.792	0.238	0	1	Irf2bpl
Tube1	0	0.262898	0.721	0.085	0	1	Tube1
Ephb2	0	0.261278	0.699	0.073	0	1	Ephb2
Wisp3	0	0.260433	0.723	0.01	0	1	Wisp3
Cox14	0	0.260182	0.718	0.249	0	1	Cox14
Slc44a1	0	0.255131	0.808	0.273	0	1	Slc44a1
Slc7a1	0	0.254741	0.653	0.151	0	1	Slc7a1
Ptdss1	0	0.254413	0.77	0.258	0	1	Ptdss1
Gal3st1	0	0.254374	0.708	0.095	0	1	Gal3st1
Gm26532	0	0.254367	0.784	0.163	0	1	Gm26532
Tbc1d8b	0	0.252597	0.557	0.126	0	1	Tbc1d8b
Ppib	0	0.251731	0.657	0.191	0	1	Ppib
Srprb	0	0.251482	0.601	0.158	0	1	Srprb
Lin7c	0	0.251168	0.704	0.21	0	1	Lin7c
A830039N20Rik	0	0.25043	0.646	0.053	0	1	A830039N20Rik
D3Bwg0562e	0	0.250244	0.667	0.058	0	1	D3Bwg0562e
Thsd4	7.22191e-304	0.427571	0.561	0.121	1.25517e-299	1	Thsd4
Calu1	1.63383e-301	0.423327	0.903	0.577	2.83959e-297	1	Calu
Myadm	2.02611e-301	0.501377	0.844	0.426	3.52138e-297	1	Myadm
Gpx7	2.67154e-299	0.256544	0.559	0.117	4.64314e-295	1	Gpx7
Mbnl2	3.25126e-294	0.574089	0.751	0.342	5.65069e-290	1	Mbnl2
Vkorc1	1.15377e-289	0.630392	0.755	0.369	2.00525e-285	1	Vkorc1
Sec14l1	1.43521e-288	0.363373	0.711	0.258	2.49439e-284	1	Sec14l1
Ldha	2.54839e-285	0.500799	0.811	0.405	4.42909e-281	1	Ldha
Cdc42se1	2.68451e-284	0.430454	0.711	0.274	4.66568e-280	1	Cdc42se1
Tmem39a	2.47121e-281	0.596102	0.639	0.194	4.29497e-277	1	Tmem39a
Pkm	8.07528e-280	0.543496	0.724	0.297	1.40348e-275	1	Pkm
Gas5	1.09537e-278	0.449929	0.889	0.509	1.90376e-274	1	Gas5
A630033H20Rik	6.77706e-278	0.361215	0.543	0.115	1.17785e-273	1	A630033H20Rik
Prrc1	9.57364e-275	0.419311	0.646	0.205	1.6639e-270	1	Prrc1
Herpud1	3.54973e-273	0.294857	0.824	0.423	6.16943e-269	1	Herpud1
Sec31a	4.57896e-268	0.526815	0.802	0.425	7.95824e-264	1	Sec31a
Tmed9	1.63577e-267	0.512518	0.814	0.513	2.84297e-263	1	Tmed9
Acbd3	2.96376e-267	0.31241	0.682	0.262	5.15102e-263	1	Acbd3
Igf2r	1.71395e-264	0.552	0.634	0.208	2.97885e-260	1	Igf2r
Colgalt1	6.19244e-264	0.373571	0.569	0.122	1.07625e-259	1	Colgalt1
Atp6v0e	1.69511e-260	0.336336	0.882	0.446	2.9461e-256	1	Atp6v0e
Mpped2	1.96637e-259	0.336192	0.563	0.153	3.41755e-255	1	Mpped2
Fibin	2.66894e-257	0.718821	0.6	0.144	4.63863e-253	1	Fibin
Bbx	4.91062e-255	0.367544	0.63	0.19	8.53466e-251	1	Bbx
Serp1	8.80871e-255	0.470672	0.757	0.348	1.53095e-250	1	Serp1
Lpar4	3.86657e-253	0.716251	0.574	0.111	6.7201e-249	1	Lpar4
Mbnl1	1.52344e-251	0.394166	0.911	0.575	2.64774e-247	1	Mbnl1
Mpp6	1.4227e-250	0.255478	0.656	0.242	2.47266e-246	1	Mpp6
Praf2	1.56446e-246	0.384588	0.626	0.195	2.71902e-242	1	Praf2
Meg3	4.56449e-246	0.530556	0.501	0.082	7.93309e-242	1	Meg3
Timp1	1.03554e-243	0.46147	0.604	0.186	1.79976e-239	1	Timp1
Snd1	1.02729e-242	0.392498	0.79	0.383	1.78542e-238	1	Snd1
Ostc	1.42411e-241	0.503889	0.797	0.477	2.4751e-237	1	Ostc
Ihh	6.41201e-239	0.57844	0.344	0.005	1.11441e-234	1	Ihh
Cisd2	9.82739e-236	0.279437	0.762	0.351	1.708e-231	1	Cisd2
Jund	5.74343e-234	0.381798	0.943	0.584	9.98209e-230	1	Jund
Fasn	3.76683e-233	0.28032	0.557	0.166	6.54675e-229	1	Fasn
Reep5	1.7906e-232	0.400769	0.906	0.549	3.11206e-228	1	Reep5
Rab2a	2.1362e-232	0.343142	0.832	0.433	3.71272e-228	1	Rab2a
Dcakd	8.48781e-232	0.261604	0.602	0.187	1.47518e-227	1	Dcakd
Impad1	1.36329e-231	0.511517	0.757	0.403	2.36939e-227	1	Impad1
Slc25a41	5.34799e-230	0.334914	0.798	0.391	9.2948e-226	1	Slc25a4
Srebf2	1.82018e-227	0.456604	0.619	0.198	3.16347e-223	1	Srebf2
Ssr3	1.26677e-226	0.402227	0.898	0.649	2.20164e-222	1	Ssr3
Sipa1l1	1.23085e-223	0.264674	0.549	0.164	2.13922e-219	1	Sipa1l1
Tvp23b	6.68121e-223	0.294445	0.619	0.231	1.16119e-218	1	Tvp23b
Ubc	4.9109e-220	0.551679	0.972	0.744	8.53514e-216	1	Ubc
Rhob	1.26426e-217	0.459425	0.91	0.526	2.19729e-213	1	Rhob
Gm4735	2.86626e-216	0.28351	0.545	0.161	4.98156e-212	1	Gm4735
Copa	3.16116e-216	0.432396	0.821	0.493	5.4941e-212	1	Copa
Cpm	1.31605e-214	0.369459	0.434	0.009	2.2873e-210	1	Cpm
Srm	2.10507e-213	0.370386	0.559	0.15	3.65861e-209	1	Srm
Eno1	1.48135e-211	0.687759	0.613	0.201	2.57458e-207	1	Eno1
Slc25a36	1.67492e-211	0.308482	0.628	0.213	2.91101e-207	1	Slc25a36
Cthrc1	4.49648e-210	0.372561	0.561	0.126	7.81488e-206	1	Cthrc1
Arhgap5	2.17893e-209	0.299194	0.628	0.203	3.78697e-205	1	Arhgap5
Ssr2	2.7288e-208	0.413934	0.79	0.462	4.74265e-204	1	Ssr2
Cd164	3.94564e-206	0.347835	0.853	0.478	6.85752e-202	1	Cd164
Cmip	6.29653e-199	0.287795	0.92	0.542	1.09434e-194	1	Cmip
Copb2	4.57782e-198	0.481925	0.709	0.343	7.95624e-194	1	Copb2
Arcn1	3.9641e-197	0.289985	0.704	0.308	6.8896e-193	1	Arcn1
Ptms	9.55959e-196	0.382529	0.933	0.651	1.66146e-191	1	Ptms
Rap2c	4.26927e-195	0.409219	0.62	0.215	7.41999e-191	1	Rap2c
Lman1	7.71852e-195	0.448985	0.754	0.431	1.34148e-190	1	Lman1
Ssr1	8.33678e-195	0.411843	0.827	0.508	1.44893e-190	1	Ssr1
Sqle	8.36708e-195	0.427708	0.504	0.097	1.4542e-190	1	Sqle
Dad1	3.90317e-194	0.411798	0.764	0.412	6.7837e-190	1	Dad1
Fundc2	9.99887e-194	0.291759	0.839	0.445	1.7378e-189	1	Fundc2
Crtap1	1.01728e-193	0.435034	0.703	0.315	1.76803e-189	1	Crtap
Npr2	3.24343e-193	0.388576	0.648	0.27	5.63708e-189	1	Npr2
Gorasp2	1.82454e-192	0.346079	0.64	0.241	3.17105e-188	1	Gorasp2
Fam168a	1.11787e-191	0.304544	0.637	0.231	1.94286e-187	1	Fam168a
Kdelr2	3.51764e-191	0.484143	0.742	0.399	6.11366e-187	1	Kdelr2
Gpc61	9.95283e-187	0.359292	0.68	0.3	1.7298e-182	1	Gpc6
Sec22b	1.52728e-185	0.405857	0.623	0.225	2.65441e-181	1	Sec22b
Sdk2	3.24731e-185	0.678765	0.596	0.2	5.64382e-181	1	Sdk2
Srpx1	3.8508e-179	0.566741	0.7	0.33	6.69269e-175	1	Srpx
Atf4	2.97428e-177	0.264997	0.857	0.497	5.16929e-173	1	Atf4
Pycr1	1.65298e-175	0.491474	0.523	0.109	2.87288e-171	1	Pycr1
Gm8292	1.34141e-173	0.501573	0.636	0.235	2.33136e-169	1	Gm8292
Golph3	3.61107e-172	0.526864	0.645	0.281	6.27604e-168	1	Golph3
Dgcr2	1.84046e-171	0.251256	0.64	0.261	3.19871e-167	1	Dgcr2
Zfr	1.58844e-169	0.313299	0.761	0.399	2.7607e-165	1	Zfr
Dbi	4.16884e-166	0.496293	0.745	0.427	7.24544e-162	1	Dbi
Col15a1	1.45118e-165	0.342534	0.54	0.153	2.52215e-161	1	Col15a1
Fgfr1	8.80383e-164	0.430309	0.689	0.305	1.53011e-159	1	Fgfr1
Hmgcs1	9.92795e-161	0.58697	0.531	0.137	1.72548e-156	1	Hmgcs1
Cilp	1.50838e-159	0.630071	0.421	0.042	2.62157e-155	1	Cilp
Tfg	3.80058e-158	0.271008	0.732	0.357	6.6054e-154	1	Tfg
Fam115a	5.12886e-154	0.325057	0.623	0.219	8.91396e-150	1	Fam115a
Mlec	2.24015e-153	0.285151	0.75	0.388	3.89337e-149	1	Mlec
Surf4	5.24183e-152	0.361452	0.624	0.257	9.11029e-148	1	Surf4
Fdps	7.5837e-152	0.318801	0.484	0.109	1.31805e-147	1	Fdps
Pitx1	6.05566e-151	0.386014	0.487	0.083	1.05247e-146	1	Pitx1
Igsf8	7.95892e-151	0.250596	0.568	0.2	1.38326e-146	1	Igsf8
Casc4	6.38116e-147	0.51271	0.557	0.168	1.10904e-142	1	Casc4
Bnip3	1.16452e-145	0.48539	0.552	0.173	2.02394e-141	1	Bnip3
Gtf2i	7.26402e-143	0.262053	0.68	0.313	1.26249e-138	1	Gtf2i
Cdkn1c	3.66546e-142	0.394329	0.626	0.252	6.37056e-138	1	Cdkn1c
Stard4	6.86226e-140	0.429358	0.538	0.159	1.19266e-135	1	Stard4
Wbp5	6.10095e-139	0.309196	0.763	0.441	1.06034e-134	1	Wbp5
Cops7a	2.52915e-138	0.291015	0.667	0.31	4.39566e-134	1	Cops7a
Idua	1.32307e-137	0.315853	0.558	0.235	2.29949e-133	1	Idua
Rab1	9.21104e-135	0.345256	0.797	0.542	1.60088e-130	1	Rab1
Rcn11	1.88084e-134	0.351779	0.695	0.331	3.2689e-130	1	Rcn1
Nfatc1	7.71329e-130	0.368392	0.544	0.154	1.34057e-125	1	Nfatc1
Tspan6	7.90637e-130	0.358586	0.578	0.174	1.37413e-125	1	Tspan6
Reck	2.75899e-129	0.461143	0.493	0.123	4.79512e-125	1	Reck
Slc35f5	8.87681e-125	0.296427	0.54	0.148	1.54279e-120	1	Slc35f5
1810058I24Rik	1.50126e-123	0.269901	0.68	0.339	2.60919e-119	1	1810058I24Rik
Tm9sf3	1.59031e-122	0.299458	0.816	0.559	2.76396e-118	1	Tm9sf3
Copb1	4.66663e-121	0.275289	0.718	0.377	8.1106e-117	1	Copb1
Alg2	7.80991e-118	0.393638	0.609	0.249	1.35736e-113	1	Alg2
Stk39	1.97525e-117	0.321363	0.528	0.159	3.43298e-113	1	Stk39
Srpr	4.56626e-117	0.371706	0.699	0.386	7.93617e-113	1	Srpr
Arfgap1	2.65362e-115	0.256469	0.522	0.163	4.612e-111	1	Arfgap1
Phyh	5.85772e-114	0.393005	0.583	0.278	1.01807e-109	1	Phyh
Oxct1	6.69065e-114	0.361103	0.648	0.313	1.16283e-109	1	Oxct1
Vasn	3.64044e-112	0.375163	0.567	0.185	6.32709e-108	1	Vasn
Mthfd2	9.47294e-112	0.268686	0.514	0.176	1.6464e-107	1	Mthfd2
H1f0	1.86734e-111	0.592127	0.659	0.358	3.24543e-107	1	H1f0
Nucb2	2.43451e-111	0.425645	0.541	0.184	4.23117e-107	1	Nucb2
Ttc3	5.67857e-111	0.423467	0.638	0.311	9.86936e-107	1	Ttc3
Mrfap1	1.02759e-110	0.28217	0.65	0.316	1.78595e-106	1	Mrfap1
Arl1	3.01134e-109	0.252676	0.645	0.309	5.2337e-105	1	Arl1
Tmed3	2.38322e-105	0.385677	0.681	0.379	4.14203e-101	1	Tmed3
Swi5	6.19269e-104	0.309473	0.697	0.387	1.07629e-99	1	Swi5
Pdgfrl	1.39007e-103	0.550975	0.484	0.082	2.41595e-99	1	Pdgfrl
Sec62	1.37731e-101	0.268061	0.878	0.652	2.39376e-97	1	Sec62
Tram1	1.87544e-101	0.251173	0.78	0.483	3.25951e-97	1	Tram1
Matn1	1.11774e-100	0.777283	0.444	0.025	1.94264e-96	1	Matn1
Rps3a1	1.71082e-99	0.340398	0.959	0.698	2.97341e-95	1	Rps3a1
Plod3	1.45674e-98	0.29708	0.553	0.209	2.53182e-94	1	Plod3
Pdia61	1.17163e-97	0.25307	0.769	0.493	2.03629e-93	1	Pdia6
Krtcap2	3.23015e-97	0.284225	0.79	0.545	5.614e-93	1	Krtcap2
Purb	1.85166e-96	0.259029	0.807	0.529	3.21818e-92	1	Purb
Has2	3.77713e-90	0.267477	0.42	0.037	6.56466e-86	1	Has2
Pofut2	1.78079e-89	0.383164	0.595	0.255	3.09501e-85	1	Pofut2
Klf2	1.67031e-84	0.583652	0.596	0.292	2.90301e-80	1	Klf2
Tceal8	2.05746e-82	0.319291	0.605	0.285	3.57587e-78	1	Tceal8
Cmpk1	5.18276e-82	0.276456	0.563	0.231	9.00764e-78	1	Cmpk1
Ptprf	1.00302e-81	0.258207	0.56	0.229	1.74326e-77	1	Ptprf
Col8a2	5.31066e-81	0.672244	0.43	0.048	9.22993e-77	1	Col8a2
Loxl4	4.30874e-80	0.367562	0.447	0.095	7.48859e-76	1	Loxl4
Ift20	1.89225e-78	0.310706	0.69	0.409	3.28872e-74	1	Ift20
Tmem167	4.33043e-78	0.325299	0.661	0.377	7.52629e-74	1	Tmem167
Cryl1	4.30488e-76	0.258866	0.494	0.186	7.48188e-72	1	Cryl1
Spcs1	8.2067e-76	0.29861	0.71	0.447	1.42632e-71	1	Spcs1
mt-Nd6	1.12572e-74	0.287398	0.993	0.942	1.95649e-70	1	mt-Nd6
Tceal3	3.38435e-74	0.343588	0.438	0.083	5.88201e-70	1	Tceal3
Sec23a	6.39574e-73	0.432904	0.53	0.187	1.11158e-68	1	Sec23a
Tgfbi	2.89967e-72	0.78957	0.482	0.113	5.03962e-68	1	Tgfbi
Sgms2	1.25343e-71	0.527306	0.571	0.256	2.17846e-67	1	Sgms2
Phldb1	1.1699e-69	0.255054	0.445	0.106	2.03328e-65	1	Phldb1
Rpl22l1	1.30438e-69	0.2635	0.665	0.368	2.26701e-65	1	Rpl22l1
Slc35a2	1.06443e-68	0.434257	0.524	0.189	1.84997e-64	1	Slc35a2
Hmgcr	1.34085e-67	0.327982	0.468	0.136	2.33039e-63	1	Hmgcr
Gpr125	7.6567e-67	0.437891	0.483	0.13	1.33074e-62	1	Gpr125
Frzb	3.88734e-66	0.571784	0.285	0.038	6.7562e-62	1	Frzb
Trim47	5.13394e-66	0.429693	0.513	0.174	8.92279e-62	1	Trim47
Ier3ip1	1.19898e-65	0.359337	0.611	0.317	2.08382e-61	1	Ier3ip1
Ncor2	1.52886e-64	0.277353	0.522	0.19	2.65716e-60	1	Ncor2
Sfrp5	1.75332e-63	0.294915	0.254	0.055	3.04727e-59	1	Sfrp5
Maged2	1.44469e-62	0.439506	0.523	0.179	2.51088e-58	1	Maged2
Sh3gl1	1.06653e-61	0.297201	0.565	0.242	1.85363e-57	1	Sh3gl1
Cybrd1	3.13408e-60	0.315894	0.418	0.064	5.44704e-56	1	Cybrd1
Cnpy2	1.82172e-57	0.268408	0.591	0.295	3.16615e-53	1	Cnpy2
Gpr126	2.4196e-57	0.496299	0.463	0.11	4.20526e-53	1	Gpr126
Tbx15	1.77442e-53	0.252288	0.489	0.165	3.08394e-49	1	Tbx15
Tram2	6.86024e-53	0.316168	0.455	0.126	1.19231e-48	1	Tram2
Zfp354c	3.58954e-50	0.369314	0.439	0.106	6.23862e-46	1	Zfp354c
Enpp2	1.46938e-48	0.827852	0.541	0.241	2.55379e-44	1	Enpp2
Elovl6	1.8454e-46	0.39659	0.431	0.09	3.2073e-42	1	Elovl6
Tmem45a	1.02861e-45	0.475588	0.475	0.114	1.78773e-41	1	Tmem45a
Tmem97	1.55315e-40	0.390865	0.439	0.118	2.69937e-36	1	Tmem97
Snhg6	4.43826e-40	0.359719	0.549	0.267	7.7137e-36	1	Snhg6
Samd4	2.46972e-39	0.366656	0.459	0.15	4.29238e-35	1	Samd4
Tpi1	8.13473e-38	0.374243	0.528	0.245	1.41382e-33	1	Tpi1
P4ha2	4.15696e-35	0.601371	0.465	0.127	7.2248e-31	1	P4ha2
Cd276	6.57854e-30	0.258003	0.371	0.07	1.14335e-25	1	Cd276
Acot1	5.42088e-28	0.283015	0.283	0.064	9.42148e-24	1	Acot1
Fzd2	6.72321e-28	0.323864	0.303	0.079	1.16849e-23	1	Fzd2
Sema3c	8.36397e-27	0.25843	0.314	0.071	1.45366e-22	1	Sema3c
Sox6	2.15608e-25	0.423002	0.451	0.138	3.74726e-21	1	Sox6
Acsl3	2.62994e-25	0.275898	0.41	0.107	4.57083e-21	1	Acsl3
Gale	1.48892e-24	0.645917	0.446	0.087	2.58774e-20	1	Gale
Spryd3	3.65839e-24	0.272342	0.456	0.172	6.35828e-20	1	Spryd3
Cdk2ap1	5.438e-24	0.275296	0.488	0.214	9.45125e-20	1	Cdk2ap1
Gli3	1.49617e-23	0.287321	0.409	0.091	2.60034e-19	1	Gli3
Ldlr	2.50841e-23	0.345442	0.417	0.112	4.35962e-19	1	Ldlr
Trabd2b	3.26538e-21	0.471347	0.427	0.12	5.67524e-17	1	Trabd2b
Tmem165	1.37559e-18	0.286786	0.504	0.239	2.39078e-14	1	Tmem165
Il17d	1.72784e-18	0.563062	0.45	0.121	3.00298e-14	1	Il17d
Marveld1	2.14875e-18	0.25489	0.448	0.164	3.73453e-14	1	Marveld1
Ndufa4l2	5.01741e-18	0.270096	0.304	0.064	8.72026e-14	1	Ndufa4l2
Spg20	1.09191e-17	0.283774	0.427	0.143	1.89773e-13	1	Spg20
Nr4a2	2.18754e-17	0.372168	0.408	0.141	3.80195e-13	1	Nr4a2
Ltv1	3.26054e-17	0.336706	0.465	0.187	5.66681e-13	1	Ltv1
Penk	1.31816e-15	0.412304	0.295	0.047	2.29096e-11	1	Penk
3632451O06Rik	2.59281e-12	0.449849	0.294	0.024	4.5063e-08	1	3632451O06Rik
Fam180a	2.07428e-10	0.614607	0.396	0.053	3.6051e-06	1	Fam180a
Gli1	3.05384e-07	0.298079	0.342	0.042	0.00530758	1	Gli1
Lrp8	4.66425e-07	0.286988	0.368	0.061	0.00810648	1	Lrp8
Cyp26b1	3.56644e-06	0.262533	0.325	0.063	0.0619847	1	Cyp26b1
Mgat4a	5.37308e-06	0.338732	0.392	0.113	0.0933841	1	Mgat4a
Ndn	0.000137465	0.325502	0.343	0.105	1	1	Ndn
Plod1	0.000140361	0.272542	0.463	0.21	1	1	Plod1
Dnm1	0.000610175	0.422017	0.375	0.07	1	1	Dnm1
Adamts3	0.00067227	0.331981	0.365	0.082	1	1	Adamts3
Tenm3	0.000918984	0.309889	0.362	0.052	1	1	Tenm3
Cmtm5	0.00111707	0.42694	0.34	0.003	1	1	Cmtm5
1810055G02Rik	0.00319749	0.276913	0.404	0.192	1	1	1810055G02Rik
Ak4	0.0045877	0.330886	0.322	0.052	1	1	Ak4
Col1a1	0	3.88347	0.98	0.657	0	2	Col1a1
Bglap	0	3.2342	0.8	0.356	0	2	Bglap
Col1a2	0	2.91086	0.992	0.791	0	2	Col1a2
Bglap2	0	2.86664	0.782	0.309	0	2	Bglap2
Dcn	0	2.53551	0.9	0.421	0	2	Dcn
Car3	0	2.47525	0.819	0.131	0	2	Car3
Col3a1	0	2.44403	0.605	0.226	0	2	Col3a1
Mmp13	0	2.08117	0.696	0.386	0	2	Mmp13
Col5a2	0	1.87329	0.88	0.35	0	2	Col5a2
Serpinf1	0	1.80888	0.796	0.303	0	2	Serpinf1
Cfh1	0	1.73645	0.959	0.422	0	2	Cfh
Gsn	0	1.71965	0.675	0.359	0	2	Gsn
Wif1	0	1.47916	0.741	0.248	0	2	Wif1
Lum1	0	1.47322	0.777	0.265	0	2	Lum
Mmp2	0	1.43631	0.725	0.223	0	2	Mmp2
Cadm1	0	1.39683	0.748	0.152	0	2	Cadm1
Tnc1	0	1.29469	0.769	0.439	0	2	Tnc
Olfml31	0	1.21714	0.849	0.392	0	2	Olfml3
Nbl1	0	1.20038	0.535	0.051	0	2	Nbl1
Gja11	0	1.0789	0.899	0.527	0	2	Gja1
Limch11	0	1.07511	0.662	0.218	0	2	Limch1
Gas11	0	1.0535	0.622	0.211	0	2	Gas1
Sdc21	0	1.02879	0.791	0.439	0	2	Sdc2
Scara31	0	1.00408	0.746	0.37	0	2	Scara3
Sgms21	0	0.994184	0.708	0.245	0	2	Sgms2
Ifitm5	0	0.977205	0.636	0.089	0	2	Ifitm5
Lifr	0	0.967299	0.792	0.42	0	2	Lifr
Col5a1	0	0.943021	0.822	0.38	0	2	Col5a1
Vdr	0	0.932928	0.701	0.223	0	2	Vdr
Lgals1	0	0.932012	0.79	0.279	0	2	Lgals1
Col22a1	0	0.916484	0.592	0.087	0	2	Col22a1
Angpt41	0	0.91405	0.615	0.168	0	2	Angpt4
Fap1	0	0.913296	0.829	0.422	0	2	Fap
Tpm11	0	0.892513	0.955	0.739	0	2	Tpm1
Satb2	0	0.891941	0.749	0.276	0	2	Satb2
Alpl1	0	0.87556	0.815	0.333	0	2	Alpl
Nrp21	0	0.871565	0.757	0.221	0	2	Nrp2
Lox1	0	0.845923	0.745	0.384	0	2	Lox
Omd	0	0.838782	0.666	0.262	0	2	Omd
Ptprd1	0	0.832988	0.825	0.384	0	2	Ptprd
Kcnk2	0	0.826435	0.627	0.124	0	2	Kcnk2
Col8a11	0	0.820796	0.651	0.261	0	2	Col8a1
Cpe1	0	0.820145	0.785	0.324	0	2	Cpe
Pcolce1	0	0.804226	0.811	0.36	0	2	Pcolce
Slc36a2	0	0.803863	0.667	0.11	0	2	Slc36a2
Cdh111	0	0.7847	0.88	0.413	0	2	Cdh11
Metrnl	0	0.754923	0.581	0.128	0	2	Metrnl
Vldlr	0	0.751006	0.626	0.154	0	2	Vldlr
Lrp4	0	0.749325	0.589	0.17	0	2	Lrp4
Sp71	0	0.708011	0.77	0.351	0	2	Sp7
Entpd3	0	0.701587	0.567	0.076	0	2	Entpd3
Prrx11	0	0.691498	0.626	0.205	0	2	Prrx1
Adamts5	0	0.676698	0.647	0.329	0	2	Adamts5
Dlx3	0	0.654841	0.57	0.055	0	2	Dlx3
Insc	0	0.651227	0.63	0.026	0	2	Insc
Cpz	0	0.642411	0.579	0.083	0	2	Cpz
Bmp3	0	0.641523	0.564	0.138	0	2	Bmp3
Flrt2	0	0.627148	0.562	0.133	0	2	Flrt2
Pard6g	0	0.620865	0.675	0.201	0	2	Pard6g
Epb4.1l21	0	0.61486	0.692	0.25	0	2	Epb4.1l2
Sema7a	0	0.609056	0.679	0.24	0	2	Sema7a
Bicc11	0	0.583288	0.638	0.225	0	2	Bicc1
Unc5b	0	0.580477	0.739	0.353	0	2	Unc5b
Ptprz1	0	0.579933	0.531	0.014	0	2	Ptprz1
Slit2	0	0.571364	0.606	0.131	0	2	Slit2
Ndnf	0	0.567354	0.556	0.137	0	2	Ndnf
Sema5a1	0	0.565458	0.617	0.215	0	2	Sema5a
Fat3	0	0.55325	0.572	0.032	0	2	Fat3
Kank2	0	0.542512	0.644	0.304	0	2	Kank2
Sh3pxd2b	0	0.540957	0.518	0.107	0	2	Sh3pxd2b
Dapk2	0	0.533614	0.665	0.283	0	2	Dapk2
Hpgd	0	0.504667	0.656	0.22	0	2	Hpgd
Cryab	0	0.491133	0.598	0.2	0	2	Cryab
Clec11a1	0	0.473232	0.819	0.415	0	2	Clec11a
Smad6	0	0.471704	0.628	0.149	0	2	Smad6
Spata13	0	0.462637	0.595	0.239	0	2	Spata13
Cd200	0	0.458065	0.754	0.397	0	2	Cd200
Lipc	0	0.450992	0.492	0.007	0	2	Lipc
Cyfip2	0	0.436023	0.67	0.218	0	2	Cyfip2
Ppfibp2	0	0.415075	0.536	0.095	0	2	Ppfibp2
Gnai11	0	0.411386	0.633	0.13	0	2	Gnai1
Dmpk1	0	0.411164	0.639	0.272	0	2	Dmpk
Pdk4	0	0.410723	0.58	0.164	0	2	Pdk4
Fxyd11	0	0.400788	0.756	0.411	0	2	Fxyd1
Glis2	0	0.396163	0.5	0.135	0	2	Glis2
Ap1s2	0	0.394854	0.589	0.22	0	2	Ap1s2
Dmp1	0	0.391261	0.404	0.011	0	2	Dmp1
Phex1	0	0.387422	0.596	0.168	0	2	Phex
Tbx2	0	0.384576	0.526	0.055	0	2	Tbx2
Itgbl1	0	0.368626	0.357	0.028	0	2	Itgbl1
Shc2	0	0.368301	0.483	0.125	0	2	Shc2
Fam78b	0	0.346314	0.587	0.063	0	2	Fam78b
Tnfrsf191	0	0.341003	0.645	0.234	0	2	Tnfrsf19
Antxr21	0	0.328461	0.63	0.286	0	2	Antxr2
Cdh15	0	0.321357	0.472	0.01	0	2	Cdh15
Pdlim2	0	0.319994	0.58	0.268	0	2	Pdlim2
Scara5	0	0.312854	0.484	0.147	0	2	Scara5
Cdh21	0	0.303097	0.667	0.167	0	2	Cdh2
Slit3	0	0.288691	0.59	0.161	0	2	Slit3
Hey1	0	0.283394	0.545	0.116	0	2	Hey1
Adamts21	0	0.282464	0.815	0.41	0	2	Adamts2
Ppfia2	0	0.282284	0.54	0.082	0	2	Ppfia2
Fgl2	0	0.280971	0.522	0.137	0	2	Fgl2
Lrrn4cl	0	0.274154	0.453	0.081	0	2	Lrrn4cl
Ramp1	0	0.273677	0.581	0.223	0	2	Ramp1
Gstm21	0	0.264619	0.641	0.26	0	2	Gstm2
Chn1	0	0.262179	0.474	0.099	0	2	Chn1
Lhfp1	0	0.25465	0.657	0.256	0	2	Lhfp
Mlip	0	0.25435	0.503	0.061	0	2	Mlip
Farp2	0	0.253467	0.543	0.109	0	2	Farp2
9130024F11Rik	0	0.253459	0.474	0.17	0	2	9130024F11Rik
Adamts9	0	0.252883	0.537	0.191	0	2	Adamts9
Syt6	0	0.251308	0.524	0.048	0	2	Syt6
Abca8a1	4.18626e-304	0.284775	0.576	0.278	7.27572e-300	2	Abca8a
Spp1	1.20221e-303	1.56567	0.766	0.457	2.08943e-299	2	Spp1
Clmp1	6.29401e-303	0.422948	0.633	0.281	1.0939e-298	2	Clmp
Ctsk	1.74052e-302	0.648011	0.704	0.361	3.02503e-298	2	Ctsk
Elmo1	3.93098e-299	0.289601	0.521	0.159	6.83204e-295	2	Elmo1
Mxra81	8.76676e-297	0.667758	0.752	0.405	1.52366e-292	2	Mxra8
Fhl21	1.32723e-293	0.300597	0.628	0.32	2.30672e-289	2	Fhl2
Nupr1	1.23422e-291	0.669769	0.76	0.429	2.14508e-287	2	Nupr1
Pi15	9.04068e-290	0.374108	0.427	0.087	1.57127e-285	2	Pi15
Zfhx41	1.0994e-289	0.507156	0.575	0.21	1.91075e-285	2	Zfhx4
S100a4	3.47493e-289	0.980792	0.521	0.243	6.03943e-285	2	S100a4
Cpq1	6.02633e-289	0.388886	0.702	0.389	1.04738e-284	2	Cpq
Smoc2	7.81325e-289	0.473323	0.511	0.149	1.35794e-284	2	Smoc2
mt-Cytb	8.74555e-289	0.360194	0.999	0.993	1.51998e-284	2	mt-Cytb
Loxl11	5.15553e-285	0.618868	0.599	0.24	8.96032e-281	2	Loxl1
Clic5	3.7643e-283	1.14078	0.423	0.102	6.54236e-279	2	Clic5
Cp1	9.66268e-283	0.669901	0.82	0.541	1.67937e-278	2	Cp
Olfml2a1	4.73802e-282	0.291721	0.58	0.253	8.23468e-278	2	Olfml2a
Dlx51	1.12956e-278	0.495722	0.751	0.35	1.96317e-274	2	Dlx5
Id31	5.48911e-278	0.526683	0.851	0.452	9.54008e-274	2	Id3
Bambi	2.12517e-276	0.472922	0.594	0.245	3.69354e-272	2	Bambi
Cd63	7.9407e-272	0.612541	0.91	0.634	1.38009e-267	2	Cd63
Vcan	2.17183e-265	1.01415	0.451	0.105	3.77464e-261	2	Vcan
Dpysl31	4.22489e-258	0.722779	0.743	0.411	7.34285e-254	2	Dpysl3
Mmp14	4.89533e-258	0.720032	0.734	0.43	8.50808e-254	2	Mmp14
Camk2n11	4.51319e-253	0.349652	0.665	0.377	7.84392e-249	2	Camk2n1
Ano1	5.14669e-251	0.55625	0.466	0.058	8.94495e-247	2	Ano1
Tnn	1.33526e-250	0.31232	0.413	0.15	2.32068e-246	2	Tnn
Mmp9	1.49095e-243	1.17344	0.372	0.06	2.59128e-239	2	Mmp9
Ecm11	1.90504e-243	0.392277	0.599	0.323	3.31096e-239	2	Ecm1
Gpc11	1.11234e-241	0.596729	0.701	0.324	1.93325e-237	2	Gpc1
Cdkn1a	7.4029e-241	0.419981	0.646	0.316	1.28662e-236	2	Cdkn1a
Palld	1.1161e-239	0.297591	0.502	0.166	1.93977e-235	2	Palld
Fkbp71	3.57231e-236	0.637926	0.651	0.305	6.20867e-232	2	Fkbp7
Maf1	1.00925e-230	0.442962	0.701	0.382	1.75408e-226	2	Maf
Timp11	2.70423e-229	0.315698	0.552	0.222	4.69995e-225	2	Timp1
Lamb2	8.93171e-228	0.27815	0.601	0.291	1.55233e-223	2	Lamb2
mt-Nd2	6.78058e-226	0.335589	0.998	0.983	1.17846e-221	2	mt-Nd2
Tmem591	1.28404e-225	0.557645	0.904	0.743	2.23167e-221	2	Tmem59
2310022B05Rik	9.82424e-223	0.561541	0.733	0.449	1.70745e-218	2	2310022B05Rik
Lrp1	1.52934e-219	0.496185	0.651	0.347	2.65799e-215	2	Lrp1
Gm269241	1.02962e-218	0.429244	0.984	0.934	1.78948e-214	2	Gm26924
Serpine21	1.24799e-218	0.633807	0.854	0.608	2.16901e-214	2	Serpine2
Zeb21	2.06721e-218	0.429509	0.749	0.491	3.59281e-214	2	Zeb2
Pmepa11	2.24423e-217	0.547715	0.68	0.375	3.90046e-213	2	Pmepa1
Hbegf	9.36035e-216	0.878039	0.118	0.253	1.62683e-211	2	Hbegf
Fgfr11	3.2265e-213	0.509883	0.683	0.329	5.60765e-209	2	Fgfr1
Lrp5	5.69399e-211	0.270882	0.5	0.154	9.89616e-207	2	Lrp5
Pcdh18	1.41276e-207	0.461429	0.505	0.158	2.45537e-203	2	Pcdh18
Postn	1.14413e-204	0.774504	0.417	0.046	1.9885e-200	2	Postn
Pcdhga91	2.54836e-202	0.46748	0.847	0.576	4.42905e-198	2	Pcdhga9
Pdgfra1	3.07254e-201	0.482685	0.638	0.305	5.34007e-197	2	Pdgfra
Sparc1	6.01158e-197	0.463068	0.997	0.862	1.04481e-192	2	Sparc
Rerg	2.68092e-196	0.438842	0.397	0.023	4.65943e-192	2	Rerg
Prss23	7.52817e-196	0.292631	0.426	0.137	1.3084e-191	2	Prss23
Fstl11	9.34233e-196	0.489137	0.797	0.551	1.6237e-191	2	Fstl1
Olfml2b1	1.92187e-194	1.02	0.628	0.348	3.3402e-190	2	Olfml2b
Pkd21	1.2328e-192	0.343145	0.57	0.282	2.14261e-188	2	Pkd2
Kirrel1	1.69505e-191	0.302208	0.635	0.328	2.94599e-187	2	Kirrel
Ddr21	2.84324e-191	0.439663	0.688	0.399	4.94155e-187	2	Ddr2
Fam134b	3.24198e-190	0.314584	0.48	0.222	5.63456e-186	2	Fam134b
Colec121	3.56167e-189	0.522225	0.724	0.466	6.19018e-185	2	Colec12
Srpx21	8.03123e-189	0.346165	0.566	0.234	1.39583e-184	2	Srpx2
Mrc2	1.31638e-186	0.530178	0.474	0.136	2.28786e-182	2	Mrc2
Tmsb10	1.98521e-186	0.514556	0.785	0.533	3.4503e-182	2	Tmsb10
Sema3e	1.11986e-185	0.395841	0.259	0.021	1.94632e-181	2	Sema3e
Gstm11	2.16209e-185	0.312887	0.673	0.429	3.75771e-181	2	Gstm1
Slc20a2	5.97448e-185	0.596268	0.459	0.172	1.03836e-180	2	Slc20a2
Wisp1	4.05655e-184	1.12682	0.523	0.136	7.05029e-180	2	Wisp1
S100a6	1.55222e-179	0.951141	0.655	0.434	2.69777e-175	2	S100a6
Thy1	1.10284e-178	0.455232	0.399	0.139	1.91674e-174	2	Thy1
Bmp1	1.74206e-176	0.615256	0.645	0.352	3.0277e-172	2	Bmp1
Marcks1	2.14272e-176	0.482093	0.852	0.615	3.72405e-172	2	Marcks
Map1b	3.55371e-176	0.389175	0.474	0.171	6.17635e-172	2	Map1b
Prss35	1.33989e-174	0.938332	0.393	0.047	2.32872e-170	2	Prss35
Aspn	4.13507e-172	0.882263	0.358	0.04	7.18676e-168	2	Aspn
Sod3	5.25416e-172	1.17237	0.523	0.266	9.13173e-168	2	Sod3
Dlx6	1.1313e-171	0.301326	0.528	0.23	1.96619e-167	2	Dlx6
Ckb	1.63012e-171	0.586495	0.478	0.127	2.83316e-167	2	Ckb
Cnn21	1.63606e-171	0.385478	0.791	0.499	2.84347e-167	2	Cnn2
Nfib1	2.77865e-171	0.374331	0.665	0.346	4.82929e-167	2	Nfib
Ptgis	8.74668e-170	1.27098	0.553	0.16	1.52017e-165	2	Ptgis
Emp3	6.03308e-169	0.611265	0.609	0.348	1.04855e-164	2	Emp3
Dio2	5.85397e-168	0.253612	0.412	0.216	1.01742e-163	2	Dio2
Fgfr21	7.567e-167	0.288786	0.669	0.343	1.31515e-162	2	Fgfr2
Serpinh11	4.09992e-165	0.34723	0.942	0.627	7.12566e-161	2	Serpinh1
Timp2	8.33365e-164	0.848983	0.769	0.59	1.44839e-159	2	Timp2
Itgav1	1.32874e-160	0.331952	0.634	0.356	2.30936e-156	2	Itgav
Pdgfa	5.02107e-158	0.291165	0.557	0.256	8.72663e-154	2	Pdgfa
Vasn1	5.60667e-154	0.357482	0.543	0.212	9.7444e-150	2	Vasn
Col13a1	5.89003e-149	0.60254	0.505	0.208	1.02369e-144	2	Col13a1
Mxd41	4.27305e-141	0.316874	0.803	0.536	7.42656e-137	2	Mxd4
Apod1	3.16889e-138	0.50578	0.502	0.311	5.50753e-134	2	Apod
Ykt6	4.0649e-136	0.257648	0.515	0.242	7.06479e-132	2	Ykt6
Ahnak1	5.89909e-133	0.522326	0.702	0.493	1.02526e-128	2	Ahnak
Parva1	1.27915e-132	0.28867	0.552	0.29	2.22315e-128	2	Parva
Ppic1	8.73704e-132	0.270539	0.825	0.503	1.5185e-127	2	Ppic
Rnase41	1.51008e-131	0.37872	0.562	0.35	2.62452e-127	2	Rnase4
Fat11	4.17807e-130	0.438318	0.542	0.232	7.26149e-126	2	Fat1
Kazald1	5.20088e-123	0.51858	0.41	0.079	9.03912e-119	2	Kazald1
Cst31	8.16768e-122	0.355821	0.981	0.866	1.41954e-117	2	Cst3
Qpct	9.97694e-120	0.259727	0.366	0.105	1.73399e-115	2	Qpct
Itgb11	1.10339e-118	0.251151	0.888	0.761	1.9177e-114	2	Itgb1
Tmem100	1.21595e-117	0.470717	0.462	0.228	2.11331e-113	2	Tmem100
Zcchc241	3.96601e-115	0.299949	0.57	0.329	6.89292e-111	2	Zcchc24
Slc13a51	1.7139e-113	0.319168	0.499	0.234	2.97876e-109	2	Slc13a5
Laptm4a1	1.21007e-110	0.307036	0.941	0.796	2.10309e-106	2	Laptm4a
B2m1	5.20134e-110	0.401804	0.967	0.885	9.03992e-106	2	B2m
Cald11	2.97145e-109	0.289203	0.779	0.527	5.16437e-105	2	Cald1
Basp11	7.55746e-109	0.32827	0.502	0.255	1.31349e-104	2	Basp1
Fermt21	2.03386e-106	0.312576	0.619	0.368	3.53485e-102	2	Fermt2
Ano6	2.36192e-105	0.412718	0.625	0.389	4.10501e-101	2	Ano6
Cgref1	6.27567e-104	0.319726	0.492	0.207	1.09071e-99	2	Cgref1
Col14a1	4.86242e-102	0.580515	0.291	0.049	8.45089e-98	2	Col14a1
Gdf101	1.55175e-101	0.334723	0.492	0.238	2.69693e-97	2	Gdf10
Kdelr31	2.39588e-97	0.331377	0.587	0.32	4.16404e-93	2	Kdelr3
Col5a3	1.14158e-96	0.293126	0.413	0.161	1.98406e-92	2	Col5a3
Creb3l1	1.84592e-95	0.826585	0.576	0.337	3.20822e-91	2	Creb3l1
Ptgfrn1	5.87161e-95	0.382914	0.456	0.194	1.02048e-90	2	Ptgfrn
Prg4	1.50251e-94	3.16541	0.35	0.136	2.61136e-90	2	Prg4
Cacnb3	2.01629e-93	0.3497	0.42	0.152	3.50431e-89	2	Cacnb3
Lamp21	9.48521e-92	0.403344	0.818	0.687	1.64853e-87	2	Lamp2
Rhoq	1.11598e-90	0.389176	0.463	0.209	1.93957e-86	2	Rhoq
Cd63-ps	2.04023e-90	0.372546	0.551	0.32	3.54592e-86	2	Cd63-ps
Pmp221	2.58343e-90	0.292159	0.525	0.283	4.48999e-86	2	Pmp22
Antxr11	1.37689e-88	0.34778	0.613	0.403	2.39304e-84	2	Antxr1
Arl11	4.35372e-87	0.286425	0.577	0.344	7.56677e-83	2	Arl1
Nov	6.01652e-86	0.355731	0.269	0.052	1.04567e-81	2	Nov
Fkbp101	3.43206e-83	0.329075	0.603	0.323	5.96493e-79	2	Fkbp10
Shox21	1.67952e-82	0.250433	0.631	0.374	2.919e-78	2	Shox2
Igf11	2.20276e-82	0.566309	0.487	0.294	3.8284e-78	2	Igf1
Papss1	4.84978e-82	0.272193	0.494	0.262	8.42892e-78	2	Papss1
Capg	5.10396e-82	0.289506	0.418	0.22	8.87068e-78	2	Capg
Mfap2	2.38124e-81	0.369465	0.38	0.117	4.1386e-77	2	Mfap2
Axl	4.23487e-79	0.420366	0.374	0.14	7.36021e-75	2	Axl
Emp11	8.86758e-79	0.28215	0.586	0.371	1.54119e-74	2	Emp1
Maged11	1.27003e-77	0.335814	0.603	0.337	2.20732e-73	2	Maged1
Fhl1	7.31828e-77	0.611625	0.357	0.122	1.27192e-72	2	Fhl1
Ptprs	7.63272e-76	0.546018	0.465	0.183	1.32657e-71	2	Ptprs
Pard3	3.14434e-74	0.278907	0.458	0.226	5.46487e-70	2	Pard3
Itgb5	1.22685e-72	0.450588	0.404	0.172	2.13226e-68	2	Itgb5
Pls3	2.52094e-71	0.278881	0.617	0.405	4.38139e-67	2	Pls3
Chst21	3.60658e-70	0.261879	0.443	0.227	6.26824e-66	2	Chst2
Dstn	2.9342e-69	0.28299	0.617	0.405	5.09964e-65	2	Dstn
Mdk1	1.43842e-67	0.340136	0.497	0.299	2.49998e-63	2	Mdk
Sar1a	1.22467e-64	0.295687	0.621	0.432	2.12847e-60	2	Sar1a
Pcsk6	4.86266e-64	0.979435	0.45	0.189	8.4513e-60	2	Pcsk6
Gpc3	9.15108e-64	0.254646	0.361	0.14	1.59046e-59	2	Gpc3
Ccnd2	3.12299e-63	0.415974	0.462	0.26	5.42775e-59	2	Ccnd2
Serpinb6a	2.5439e-62	0.350014	0.553	0.365	4.4213e-58	2	Serpinb6a
Ctsb1	2.98777e-61	0.294364	0.841	0.741	5.19274e-57	2	Ctsb
Cthrc11	4.77589e-61	0.690038	0.448	0.176	8.30049e-57	2	Cthrc1
Ntn4	5.80202e-61	0.265745	0.401	0.237	1.00839e-56	2	Ntn4
Nfic	4.18509e-59	0.28216	0.738	0.583	7.27368e-55	2	Nfic
Mef2c1	4.67507e-58	0.318907	0.618	0.37	8.12527e-54	2	Mef2c
Itih51	4.11741e-54	0.2543	0.406	0.241	7.15606e-50	2	Itih5
Ogn1	4.29811e-54	0.585092	0.528	0.383	7.47012e-50	2	Ogn
Sh3bgrl	5.52615e-53	0.274298	0.736	0.584	9.60445e-49	2	Sh3bgrl
Ptprf1	1.52605e-52	0.304465	0.471	0.268	2.65228e-48	2	Ptprf
Sh3pxd2a1	2.5559e-52	0.36008	0.578	0.361	4.44215e-48	2	Sh3pxd2a
Islr1	1.65183e-51	0.393186	0.732	0.561	2.87088e-47	2	Islr
Kdelr21	3.51385e-51	0.276339	0.634	0.443	6.10707e-47	2	Kdelr2
Cdon	6.49898e-51	0.484027	0.324	0.113	1.12952e-46	2	Cdon
Wipi1	9.47584e-51	0.300433	0.589	0.41	1.6469e-46	2	Wipi1
Rnd31	3.578e-50	0.394554	0.447	0.24	6.21856e-46	2	Rnd3
Tuba1a1	9.7223e-50	0.286812	0.665	0.54	1.68974e-45	2	Tuba1a
Ank2	5.45094e-49	0.297792	0.286	0.04	9.47373e-45	2	Ank2
Scarf21	2.08285e-48	0.292328	0.459	0.253	3.61999e-44	2	Scarf2
Ndrg4	4.92511e-48	0.453567	0.312	0.053	8.55984e-44	2	Ndrg4
Fbln11	9.10439e-48	0.536746	0.343	0.118	1.58234e-43	2	Fbln1
Wls1	9.49643e-45	0.286428	0.559	0.394	1.65048e-40	2	Wls
Cdh13	1.32988e-42	0.61896	0.289	0.061	2.31134e-38	2	Cdh13
Tppp3	1.86178e-42	0.712599	0.275	0.052	3.23577e-38	2	Tppp3
0610007N19Rik1	1.12992e-41	0.417197	0.564	0.334	1.96381e-37	2	0610007N19Rik
Tmem2	1.27162e-40	0.342959	0.476	0.291	2.21007e-36	2	Tmem2
Ntn1	8.18701e-40	0.473856	0.311	0.067	1.4229e-35	2	Ntn1
Sema3c1	3.72986e-38	0.539302	0.267	0.095	6.48249e-34	2	Sema3c
Fam171b	8.06453e-36	0.283199	0.324	0.102	1.40162e-31	2	Fam171b
Lurap1l	8.48288e-36	0.281038	0.33	0.047	1.47433e-31	2	Lurap1l
Qsox1	1.84781e-34	0.254743	0.512	0.349	3.2115e-30	2	Qsox1
KCTD121	2.95584e-34	0.42989	0.58	0.452	5.13724e-30	2	KCTD12
Cd55	1.2922e-32	0.572828	0.266	0.25	2.24585e-28	2	Cd55
Ddah2	3.38151e-32	0.326717	0.389	0.215	5.87707e-28	2	Ddah2
Fez1	1.1091e-31	0.26109	0.3	0.065	1.92762e-27	2	Fez1
Akap121	1.67342e-28	0.295929	0.444	0.288	2.90841e-24	2	Akap12
Ltbp31	3.3736e-28	0.29694	0.464	0.305	5.86332e-24	2	Ltbp3
Rbfox2	4.78922e-28	0.279604	0.421	0.207	8.32366e-24	2	Rbfox2
Tgfb3	7.41495e-28	0.263938	0.342	0.154	1.28872e-23	2	Tgfb3
Adam12	7.08833e-27	0.327581	0.389	0.173	1.23195e-22	2	Adam12
Gm82921	1.21311e-26	0.282365	0.489	0.291	2.10838e-22	2	Gm8292
Fyn	6.34564e-25	0.378244	0.445	0.262	1.10287e-20	2	Fyn
Dpt	3.77316e-24	0.724087	0.256	0.056	6.55775e-20	2	Dpt
Cdo1	1.50008e-22	0.83777	0.384	0.109	2.60713e-18	2	Cdo1
Gfpt21	4.96034e-22	0.310679	0.398	0.241	8.62107e-18	2	Gfpt2
Gpr133	1.0973e-20	0.608702	0.369	0.096	1.9071e-16	2	Gpr133
Twist1	4.55409e-19	0.512516	0.379	0.132	7.91501e-15	2	Twist1
Copz21	6.36314e-18	0.357076	0.507	0.343	1.10591e-13	2	Copz2
Svil	1.04553e-16	0.32412	0.374	0.213	1.81714e-12	2	Svil
RP23-103I12.131	1.09102e-15	0.450989	0.499	0.366	1.89619e-11	2	RP23-103I12.13
Fndc1	4.36897e-14	0.460337	0.293	0.135	7.59326e-10	2	Fndc1
Tmtc2	4.47065e-14	0.547167	0.344	0.11	7.76998e-10	2	Tmtc2
Dkk3	7.18939e-14	0.435432	0.306	0.105	1.24952e-09	2	Dkk3
Ncam1	7.72707e-14	0.411145	0.374	0.205	1.34296e-09	2	Ncam1
Ugp2	1.13574e-13	0.424951	0.396	0.272	1.97391e-09	2	Ugp2
Sema3b	9.91788e-12	0.310144	0.286	0.02	1.72373e-07	2	Sema3b
Aebp11	1.67347e-10	0.42223	0.388	0.247	2.90848e-06	2	Aebp1
Trio	1.04709e-09	0.289406	0.295	0.13	1.81984e-05	2	Trio
Mmp16	6.7631e-08	0.479707	0.313	0.077	0.00117543	2	Mmp16
Tmem119	3.30162e-07	0.66426	0.38	0.177	0.00573822	2	Tmem119
Glud1	8.09178e-06	0.250438	0.461	0.37	0.140635	2	Glud1
Lhfpl2	3.85312e-05	0.277564	0.333	0.155	0.669673	2	Lhfpl2
C1qtnf61	5.34263e-05	0.332453	0.428	0.278	0.92855	2	C1qtnf6
Fkbp11	0.0004012	0.332008	0.288	0.154	1	2	Fkbp11
Ust	0.00241265	0.283266	0.337	0.155	1	2	Ust
Vstm4	0.0025403	0.347648	0.324	0.132	1	2	Vstm4
Serf1	0.00715817	0.316823	0.357	0.247	1	2	Serf1
Robo2	0.00717907	0.319704	0.284	0.061	1	2	Robo2
Thbs2	0.00885575	0.434073	0.32	0.184	1	2	Thbs2
Car2	0	4.00406	0.936	0.453	0	3	Car2
Hba-a1	0	3.67152	0.863	0.394	0	3	Hba-a1
Hbb-bs	0	2.98943	0.776	0.321	0	3	Hbb-bs
Car1	0	2.84415	0.815	0.225	0	3	Car1
Hbb-bt	0	2.77298	0.754	0.25	0	3	Hbb-bt
Cpox	0	2.63839	0.857	0.29	0	3	Cpox
Ctse	0	2.63378	0.819	0.248	0	3	Ctse
Cd24a	0	2.63122	0.86	0.368	0	3	Cd24a
Hba-a2	0	2.50775	0.741	0.192	0	3	Hba-a2
Pabpc4	0	2.44204	0.919	0.321	0	3	Pabpc4
Hemgn	0	2.31847	0.806	0.189	0	3	Hemgn
Gypa	0	2.29984	0.774	0.201	0	3	Gypa
Mki67	0	2.22199	0.93	0.281	0	3	Mki67
Rrm2	0	2.21294	0.81	0.235	0	3	Rrm2
Prdx2	0	2.10655	0.866	0.428	0	3	Prdx2
Blvrb	0	2.09556	0.823	0.286	0	3	Blvrb
Rhd	0	2.09268	0.795	0.244	0	3	Rhd
Tfrc	0	2.07592	0.82	0.235	0	3	Tfrc
Ermap	0	2.01059	0.798	0.142	0	3	Ermap
Rhag	0	1.93324	0.774	0.124	0	3	Rhag
Glrx5	0	1.93111	0.8	0.286	0	3	Glrx5
Ucp2	0	1.92065	0.859	0.282	0	3	Ucp2
Tspan33	0	1.89266	0.791	0.183	0	3	Tspan33
Tmem14c	0	1.83107	0.796	0.347	0	3	Tmem14c
Mcm5	0	1.80995	0.814	0.167	0	3	Mcm5
Zfpm1	0	1.80686	0.809	0.305	0	3	Zfpm1
Mgst3	0	1.79734	0.77	0.336	0	3	Mgst3
Stard10	0	1.78993	0.785	0.253	0	3	Stard10
Dek	0	1.78572	0.919	0.497	0	3	Dek
Klf1	0	1.78554	0.751	0.101	0	3	Klf1
Atpif1	0	1.78549	0.827	0.424	0	3	Atpif1
Top2a	0	1.7787	0.892	0.26	0	3	Top2a
Nxpe2	0	1.76864	0.741	0.155	0	3	Nxpe2
Gpx1	0	1.76852	0.87	0.512	0	3	Gpx1
Lig1	0	1.75452	0.825	0.247	0	3	Lig1
Ubac1	0	1.74193	0.778	0.246	0	3	Ubac1
Birc5	0	1.74136	0.791	0.239	0	3	Birc5
Mns1	0	1.72246	0.782	0.201	0	3	Mns1
Rrm1	0	1.71965	0.796	0.285	0	3	Rrm1
Cldn13	0	1.70254	0.733	0.122	0	3	Cldn13
Hmgb2	0	1.68789	0.852	0.328	0	3	Hmgb2
Metap2	0	1.68693	0.893	0.444	0	3	Metap2
Ccna2	0	1.68335	0.776	0.257	0	3	Ccna2
Hdgf	0	1.66787	0.888	0.564	0	3	Hdgf
Smc2	0	1.66661	0.823	0.237	0	3	Smc2
Ybx3	0	1.64439	0.862	0.55	0	3	Ybx3
Ces2g	0	1.63712	0.73	0.207	0	3	Ces2g
Abcb10	0	1.62826	0.755	0.302	0	3	Abcb10
Aldh1a1	0	1.62177	0.724	0.212	0	3	Aldh1a1
Sptb	0	1.61383	0.732	0.253	0	3	Sptb
Isg20	0	1.60456	0.746	0.395	0	3	Isg20
Slc25a37	0	1.60216	0.728	0.261	0	3	Slc25a37
Anp32b	0	1.55812	0.868	0.445	0	3	Anp32b
Alad	0	1.54735	0.741	0.233	0	3	Alad
Mcm2	0	1.54394	0.762	0.168	0	3	Mcm2
Minpp1	0	1.52884	0.77	0.323	0	3	Minpp1
Smc4	0	1.52286	0.891	0.463	0	3	Smc4
Hmbs	0	1.50475	0.712	0.277	0	3	Hmbs
Aqp1	0	1.49424	0.842	0.301	0	3	Aqp1
E2f4	0	1.48643	0.77	0.364	0	3	E2f4
Mcm4	0	1.47995	0.755	0.227	0	3	Mcm4
Fech	0	1.47747	0.777	0.358	0	3	Fech
Cdt1	0	1.47439	0.728	0.139	0	3	Cdt1
Gata1	0	1.47307	0.728	0.199	0	3	Gata1
Rps2	0	1.45054	0.85	0.601	0	3	Rps2
Mcm6	0	1.43914	0.75	0.2	0	3	Mcm6
Hsp90aa1	0	1.43576	0.828	0.439	0	3	Hsp90aa1
Ccne1	0	1.43375	0.714	0.101	0	3	Ccne1
Hmgb3	0	1.43361	0.712	0.203	0	3	Hmgb3
Ube2c	0	1.43351	0.704	0.206	0	3	Ube2c
Cenpa	0	1.42396	0.765	0.186	0	3	Cenpa
Cdc6	0	1.41891	0.708	0.133	0	3	Cdc6
Tubb5	0	1.41127	0.861	0.407	0	3	Tubb5
Urod	0	1.40571	0.731	0.272	0	3	Urod
Kel	0	1.39418	0.638	0.155	0	3	Kel
Serbp1	0	1.39251	0.894	0.695	0	3	Serbp1
Fam132a	0	1.39161	0.685	0.289	0	3	Fam132a
Pcna	0	1.38354	0.719	0.255	0	3	Pcna
Dmtn	0	1.37531	0.667	0.187	0	3	Dmtn
Nasp	0	1.37499	0.749	0.228	0	3	Nasp
Uros	0	1.36755	0.704	0.276	0	3	Uros
Dut	0	1.35047	0.728	0.217	0	3	Dut
Gmnn	0	1.34051	0.713	0.183	0	3	Gmnn
Tal1	0	1.34032	0.726	0.26	0	3	Tal1
Gclm	0	1.34028	0.728	0.361	0	3	Gclm
Rpl8	0	1.33428	0.889	0.591	0	3	Rpl8
Hmmr	0	1.32877	0.695	0.137	0	3	Hmmr
Ncl	0	1.32139	0.906	0.703	0	3	Ncl
Rps26	0	1.32043	0.952	0.847	0	3	Rps26
Cenph	0	1.31735	0.699	0.154	0	3	Cenph
Rpl32	0	1.31539	0.871	0.634	0	3	Rpl32
Ezh2	0	1.31445	0.763	0.234	0	3	Ezh2
Mcm3	0	1.31299	0.732	0.207	0	3	Mcm3
Cdk1	0	1.31205	0.718	0.17	0	3	Cdk1
Hebp1	0	1.31153	0.685	0.236	0	3	Hebp1
Npm1	0	1.30841	0.837	0.667	0	3	Npm1
Pigq	0	1.28899	0.729	0.242	0	3	Pigq
Nusap1	0	1.28821	0.651	0.221	0	3	Nusap1
Asns	0	1.28721	0.669	0.248	0	3	Asns
Pa2g4	0	1.28481	0.793	0.451	0	3	Pa2g4
Rpsa	0	1.28297	0.855	0.537	0	3	Rpsa
Nop58	0	1.27371	0.787	0.393	0	3	Nop58
Prc1	0	1.27297	0.719	0.212	0	3	Prc1
Cenpe	0	1.26592	0.663	0.207	0	3	Cenpe
Rps5	0	1.26263	0.935	0.813	0	3	Rps5
Spta1	0	1.26256	0.611	0.103	0	3	Spta1
Apobec3	0	1.26246	0.739	0.342	0	3	Apobec3
AI662270	0	1.25433	0.717	0.226	0	3	AI662270
Gm2000	0	1.254	0.73	0.374	0	3	Gm2000
Tpx2	0	1.25205	0.716	0.205	0	3	Tpx2
Ppm1g	0	1.24803	0.778	0.387	0	3	Ppm1g
Slc16a1	0	1.24585	0.702	0.257	0	3	Slc16a1
2810417H13Rik	0	1.24266	0.709	0.187	0	3	2810417H13Rik
Uhrf1	0	1.23048	0.665	0.149	0	3	Uhrf1
Ssrp1	0	1.22993	0.795	0.384	0	3	Ssrp1
Tspo2	0	1.22495	0.612	0.095	0	3	Tspo2
Steap3	0	1.2236	0.714	0.363	0	3	Steap3
Itga4	0	1.22358	0.663	0.145	0	3	Itga4
Ank1	0	1.22241	0.63	0.218	0	3	Ank1
Tuba1b	0	1.22021	0.774	0.386	0	3	Tuba1b
Ncapd2	0	1.21557	0.707	0.264	0	3	Ncapd2
Gfi1b	0	1.20381	0.609	0.077	0	3	Gfi1b
Mthfd1	0	1.20247	0.642	0.255	0	3	Mthfd1
Rps12	0	1.20159	0.926	0.831	0	3	Rps12
Epor	0	1.19776	0.645	0.209	0	3	Epor
Rpl4	0	1.19653	0.904	0.771	0	3	Rpl4
Vars	0	1.19152	0.65	0.209	0	3	Vars
Rplp1	0	1.19051	0.894	0.799	0	3	Rplp1
Orc6	0	1.19006	0.695	0.212	0	3	Orc6
Ccnb2	0	1.1862	0.687	0.215	0	3	Ccnb2
Prim1	0	1.18281	0.688	0.191	0	3	Prim1
Hnrnpd	0	1.18217	0.83	0.486	0	3	Hnrnpd
Abcb4	0	1.17961	0.622	0.166	0	3	Abcb4
Ifrd2	0	1.1734	0.649	0.154	0	3	Ifrd2
Ikzf1	0	1.16697	0.695	0.217	0	3	Ikzf1
Cited4	0	1.16655	0.612	0.163	0	3	Cited4
Kif15	0	1.16288	0.663	0.143	0	3	Kif15
Gm14303	0	1.15937	0.901	0.686	0	3	Gm14303
Cbx5	0	1.15842	0.797	0.408	0	3	Cbx5
Mcm7	0	1.15742	0.666	0.173	0	3	Mcm7
Eif5a	0	1.15723	0.799	0.553	0	3	Eif5a
Tnfaip2	0	1.15164	0.766	0.447	0	3	Tnfaip2
Lmo2	0	1.15101	0.708	0.275	0	3	Lmo2
Acp1	0	1.14735	0.703	0.247	0	3	Acp1
Fbxo5	0	1.13458	0.634	0.184	0	3	Fbxo5
Hat1	0	1.13293	0.684	0.247	0	3	Hat1
Luc7l3	0	1.12893	0.855	0.489	0	3	Luc7l3
Tubb4b	0	1.12579	0.71	0.316	0	3	Tubb4b
Gclc	0	1.1231	0.694	0.34	0	3	Gclc
Khsrp	0	1.1217	0.815	0.485	0	3	Khsrp
Rpl6	0	1.12069	0.858	0.753	0	3	Rpl6
Nup85	0	1.11672	0.721	0.235	0	3	Nup85
Prdx3	0	1.11344	0.684	0.285	0	3	Prdx3
Rpl28	0	1.11239	0.828	0.57	0	3	Rpl28
Hnrnpa2b1	0	1.11	0.899	0.821	0	3	Hnrnpa2b1
Tmpo	0	1.10903	0.765	0.296	0	3	Tmpo
Rpl41	0	1.10801	0.804	0.558	0	3	Rpl41
Dnmt1	0	1.10759	0.703	0.224	0	3	Dnmt1
Tk1	0	1.10666	0.661	0.208	0	3	Tk1
Phf5a	0	1.10625	0.719	0.291	0	3	Phf5a
Slc16a10	0	1.10079	0.611	0.169	0	3	Slc16a10
Ezr	0	1.09828	0.721	0.296	0	3	Ezr
Pla2g12a	0	1.09818	0.643	0.232	0	3	Pla2g12a
Incenp	0	1.09493	0.628	0.214	0	3	Incenp
Tmem56	0	1.09488	0.605	0.262	0	3	Tmem56
Rpl22	0	1.0937	0.841	0.662	0	3	Rpl22
Nap1l1	0	1.09156	0.791	0.51	0	3	Nap1l1
Ccnb1	0	1.09139	0.628	0.152	0	3	Ccnb1
Gatm	0	1.09112	0.652	0.213	0	3	Gatm
Slc25a5	0	1.08834	0.759	0.504	0	3	Slc25a5
Ranbp1	0	1.08709	0.737	0.367	0	3	Ranbp1
Rps20	0	1.08412	0.917	0.84	0	3	Rps20
Rpl13a	0	1.07919	0.897	0.703	0	3	Rpl13a
Lbr	0	1.07886	0.767	0.318	0	3	Lbr
Clspn	0	1.07866	0.618	0.168	0	3	Clspn
Rpl14	0	1.07808	0.827	0.6	0	3	Rpl14
Rps16	0	1.07717	0.832	0.756	0	3	Rps16
Ran	0	1.0765	0.712	0.312	0	3	Ran
Baz1a	0	1.07614	0.637	0.333	0	3	Baz1a
Tacc3	0	1.06812	0.658	0.247	0	3	Tacc3
Dhfr	0	1.06702	0.658	0.186	0	3	Dhfr
Dtymk	0	1.06648	0.698	0.234	0	3	Dtymk
Ptma	0	1.06601	0.861	0.58	0	3	Ptma
Wdhd1	0	1.06554	0.566	0.152	0	3	Wdhd1
Rpl37	0	1.06373	0.867	0.763	0	3	Rpl37
Rpl26	0	1.06294	0.85	0.593	0	3	Rpl26
D17H6S56E-5	0	1.06176	0.795	0.265	0	3	D17H6S56E-5
Dkc1	0	1.05996	0.698	0.311	0	3	Dkc1
Gnb2l1	0	1.05949	0.832	0.625	0	3	Gnb2l1
Srrm1	0	1.05811	0.858	0.542	0	3	Srrm1
Kif11	0	1.05712	0.62	0.219	0	3	Kif11
Rcc2	0	1.05669	0.681	0.277	0	3	Rcc2
Snrpe	0	1.05636	0.721	0.345	0	3	Snrpe
Cenpk	0	1.05339	0.608	0.196	0	3	Cenpk
Rps18	0	1.05159	0.789	0.513	0	3	Rps18
Gnl3	0	1.05126	0.668	0.31	0	3	Gnl3
Usp7	0	1.05074	0.764	0.396	0	3	Usp7
Atad5	0	1.05021	0.592	0.176	0	3	Atad5
Slc43a1	0	1.05017	0.602	0.146	0	3	Slc43a1
Rpia	0	1.049	0.68	0.359	0	3	Rpia
Orc2	0	1.04506	0.655	0.283	0	3	Orc2
Casc5	0	1.04499	0.625	0.219	0	3	Casc5
Rps12-ps9	0	1.04405	0.768	0.481	0	3	Rps12-ps9
Nolc1	0	1.04338	0.687	0.332	0	3	Nolc1
Cdca8	0	1.04305	0.664	0.221	0	3	Cdca8
Dhrs11	0	1.04202	0.602	0.215	0	3	Dhrs11
Rpl31-ps8	0	1.03888	0.74	0.404	0	3	Rpl31-ps8
Ammecr1	0	1.03849	0.658	0.224	0	3	Ammecr1
Rplp2	0	1.03775	0.867	0.739	0	3	Rplp2
Atad2	0	1.03768	0.649	0.226	0	3	Atad2
Hars	0	1.0357	0.659	0.192	0	3	Hars
Mrpl18	0	1.03246	0.713	0.301	0	3	Mrpl18
Slc38a5	0	1.03097	0.561	0.048	0	3	Slc38a5
Dnajc9	0	1.02912	0.691	0.274	0	3	Dnajc9
E2f2	0	1.02532	0.57	0.181	0	3	E2f2
Smarca5	0	1.02437	0.757	0.486	0	3	Smarca5
Pole3	0	1.02292	0.71	0.323	0	3	Pole3
Rbm25	0	1.02054	0.815	0.471	0	3	Rbm25
Wapal	0	1.01967	0.729	0.357	0	3	Wapal
Gm10051	0	1.01951	0.713	0.444	0	3	Gm10051
Snhg5	0	1.01925	0.646	0.291	0	3	Snhg5
Eef1b2	0	1.01916	0.829	0.709	0	3	Eef1b2
Hspd1	0	1.01912	0.66	0.338	0	3	Hspd1
Rplp0	0	1.0168	0.807	0.548	0	3	Rplp0
Abcg4	0	1.01424	0.545	0.157	0	3	Abcg4
Gm11942	0	1.01245	0.784	0.473	0	3	Gm11942
Tkt	0	1.0116	0.723	0.327	0	3	Tkt
Atp5b	0	1.00985	0.77	0.442	0	3	Atp5b
Dtl	0	1.00823	0.593	0.113	0	3	Dtl
Rps27a	0	1.00802	0.799	0.663	0	3	Rps27a
Sod1	0	1.00647	0.788	0.556	0	3	Sod1
Rpl13	0	1.00564	0.863	0.65	0	3	Rpl13
Atp8a1	0	1.00533	0.648	0.288	0	3	Atp8a1
Smim1	0	1.0046	0.592	0.3	0	3	Smim1
Rps19	0	1.00328	0.841	0.522	0	3	Rps19
Bcl11a	0	1.00273	0.556	0.077	0	3	Bcl11a
Snrpg	0	1.00228	0.712	0.32	0	3	Snrpg
Spc24	0	1.00132	0.641	0.211	0	3	Spc24
Kcnn4	0	0.998045	0.562	0.208	0	3	Kcnn4
Rps23	0	0.996958	0.784	0.637	0	3	Rps23
Phb2	0	0.996334	0.696	0.321	0	3	Phb2
Rps15	0	0.991792	0.862	0.604	0	3	Rps15
Rps8	0	0.991135	0.923	0.839	0	3	Rps8
Eef1d	0	0.988659	0.819	0.54	0	3	Eef1d
Abcf1	0	0.987678	0.732	0.34	0	3	Abcf1
Rps29	0	0.98667	0.885	0.786	0	3	Rps29
Tipin	0	0.984834	0.652	0.217	0	3	Tipin
Snhg1	0	0.984821	0.703	0.33	0	3	Snhg1
Usp15	0	0.983452	0.651	0.324	0	3	Usp15
Pola1	0	0.982848	0.571	0.205	0	3	Pola1
Rpl12	0	0.980207	0.803	0.59	0	3	Rpl12
Srrt	0	0.979838	0.709	0.37	0	3	Srrt
Rangap1	0	0.976941	0.676	0.257	0	3	Rangap1
Nop56	0	0.976303	0.617	0.259	0	3	Nop56
Rps3	0	0.974387	0.9	0.784	0	3	Rps3
Rps13	0	0.974068	0.872	0.795	0	3	Rps13
Rpl36a	0	0.973884	0.777	0.59	0	3	Rpl36a
Snrpd3	0	0.97318	0.749	0.459	0	3	Snrpd3
Atp5o	0	0.973057	0.786	0.524	0	3	Atp5o
Odc1	0	0.967582	0.669	0.26	0	3	Odc1
Gps2	0	0.967112	0.679	0.299	0	3	Gps2
Plk1	0	0.96656	0.574	0.196	0	3	Plk1
Rif1	0	0.966348	0.663	0.304	0	3	Rif1
Pdap1	0	0.964434	0.771	0.461	0	3	Pdap1
5730508B09Rik	0	0.957694	0.596	0.192	0	3	5730508B09Rik
Pabpc1	0	0.954674	0.905	0.708	0	3	Pabpc1
Psmf1	0	0.954245	0.656	0.304	0	3	Psmf1
Pola2	0	0.953894	0.618	0.238	0	3	Pola2
Rpl11	0	0.952082	0.791	0.495	0	3	Rpl11
Vrk1	0	0.95068	0.638	0.254	0	3	Vrk1
Ncapg2	0	0.950453	0.597	0.225	0	3	Ncapg2
Tyms	0	0.949022	0.629	0.122	0	3	Tyms
Ptdss2	0	0.948262	0.641	0.231	0	3	Ptdss2
Necap2	0	0.94311	0.744	0.447	0	3	Necap2
Rpl7a	0	0.942553	0.783	0.514	0	3	Rpl7a
Gm9843	0	0.942045	0.808	0.554	0	3	Gm9843
Rad51ap1	0	0.941113	0.571	0.177	0	3	Rad51ap1
Rpl3	0	0.939275	0.793	0.516	0	3	Rpl3
Snrpd1	0	0.939244	0.704	0.316	0	3	Snrpd1
Fam111a	0	0.938831	0.653	0.235	0	3	Fam111a
Rgs12	0	0.938395	0.547	0.262	0	3	Rgs12
Ap1b1	0	0.936751	0.605	0.259	0	3	Ap1b1
Rfc2	0	0.936741	0.703	0.288	0	3	Rfc2
Ccdc34	0	0.93655	0.698	0.276	0	3	Ccdc34
Anp32e	0	0.934053	0.739	0.403	0	3	Anp32e
Tuba4a	0	0.930968	0.622	0.181	0	3	Tuba4a
Cenpf	0	0.930099	0.596	0.24	0	3	Cenpf
Ssbp3	0	0.929004	0.755	0.36	0	3	Ssbp3
Cox6a1	0	0.928467	0.837	0.704	0	3	Cox6a1
Rpl35	0	0.927944	0.73	0.511	0	3	Rpl35
Supt16	0	0.926138	0.622	0.291	0	3	Supt16
Psme3	0	0.925299	0.716	0.406	0	3	Psme3
Cox6b2	0	0.922241	0.571	0.144	0	3	Cox6b2
Usp1	0	0.920688	0.721	0.325	0	3	Usp1
Gm15501	0	0.920077	0.801	0.526	0	3	Gm15501
Chaf1b	0	0.919612	0.608	0.146	0	3	Chaf1b
Lmnb1	0	0.918064	0.701	0.252	0	3	Lmnb1
Acss1	0	0.917359	0.563	0.112	0	3	Acss1
Nme1	0	0.917246	0.716	0.405	0	3	Nme1
Bola3	0	0.915474	0.659	0.329	0	3	Bola3
Rpl17	0	0.915174	0.854	0.703	0	3	Rpl17
Chchd10	0	0.914469	0.542	0.124	0	3	Chchd10
Rps10	0	0.913355	0.799	0.604	0	3	Rps10
Tfr2	0	0.912963	0.484	0.123	0	3	Tfr2
Trim10	0	0.912299	0.531	0.092	0	3	Trim10
Rfc4	0	0.911048	0.566	0.166	0	3	Rfc4
Rabggtb	0	0.910851	0.683	0.272	0	3	Rabggtb
Rpl31	0	0.909608	0.832	0.702	0	3	Rpl31
Eif3a	0	0.90758	0.834	0.541	0	3	Eif3a
Cct2	0	0.901926	0.755	0.508	0	3	Cct2
Rpl23	0	0.899836	0.832	0.738	0	3	Rpl23
Cks1b	0	0.891509	0.664	0.211	0	3	Cks1b
Eps15	0	0.890653	0.709	0.405	0	3	Eps15
Apbb1ip	0	0.889437	0.607	0.248	0	3	Apbb1ip
Cox17	0	0.888736	0.681	0.371	0	3	Cox17
Psip1	0	0.88868	0.71	0.373	0	3	Psip1
Cct8	0	0.888629	0.736	0.408	0	3	Cct8
Pmf1	0	0.887674	0.628	0.287	0	3	Pmf1
Txnl1	0	0.88694	0.706	0.346	0	3	Txnl1
Rps9	0	0.885983	0.897	0.821	0	3	Rps9
Hnrnpu	0	0.88515	0.852	0.673	0	3	Hnrnpu
1110038B12Rik	0	0.884918	0.564	0.239	0	3	1110038B12Rik
Asnsd1	0	0.884594	0.679	0.318	0	3	Asnsd1
Smc3	0	0.884274	0.752	0.415	0	3	Smc3
Fam117a	0	0.884215	0.556	0.146	0	3	Fam117a
Cct5	0	0.883994	0.715	0.378	0	3	Cct5
Atp5g3	0	0.883474	0.818	0.686	0	3	Atp5g3
Maz	0	0.883332	0.781	0.452	0	3	Maz
Phf10	0	0.883309	0.637	0.235	0	3	Phf10
Aspm	0	0.881692	0.52	0.196	0	3	Aspm
Pnp	0	0.880349	0.648	0.324	0	3	Pnp
Aldh1a7	0	0.880185	0.503	0.047	0	3	Aldh1a7
Bclaf1	0	0.877771	0.786	0.466	0	3	Bclaf1
Memo1	0	0.876672	0.641	0.267	0	3	Memo1
Eef1g	0	0.87629	0.726	0.415	0	3	Eef1g
Slc43a3	0	0.875737	0.761	0.47	0	3	Slc43a3
Rps15a	0	0.871733	0.785	0.569	0	3	Rps15a
Hspe1	0	0.867246	0.643	0.323	0	3	Hspe1
Cs	0	0.866339	0.693	0.288	0	3	Cs
2010107E04Rik	0	0.866328	0.726	0.454	0	3	2010107E04Rik
Eif2ak1	0	0.865801	0.673	0.327	0	3	Eif2ak1
Slbp	0	0.865233	0.584	0.238	0	3	Slbp
[truncated: 4,577 more rows]

## Sheet: cluster-markers_HSPCs
	p_val	avg_logFC	pct.1	pct.2	p_val_adj	cluster	gene
Mcpt8	8.24174e-304	4.38519	0.957	0.404	8.24174e-301	0	Mcpt8
Prss34	3.69467e-294	5.11471	0.949	0.439	3.69467e-291	0	Prss34
Gata2	4.18432e-270	2.24543	0.971	0.457	4.18432e-267	0	Gata2
Cpa3	9.6022e-268	3.10207	0.921	0.399	9.6022e-265	0	Cpa3
Fcer1a	2.97395e-247	2.85706	0.879	0.365	2.97395e-244	0	Fcer1a
Hdc	1.08088e-234	2.04763	0.954	0.479	1.08088e-231	0	Hdc
Padi2	2.51292e-219	1.82928	0.86	0.364	2.51292e-216	0	Padi2
Ccl3	3.63266e-218	3.63146	0.849	0.365	3.63266e-215	0	Ccl3
Nfkbia	6.58968e-212	1.90806	0.926	0.549	6.58968e-209	0	Nfkbia
Alox5	3.5728e-203	1.77593	0.865	0.457	3.5728e-200	0	Alox5
Il6	7.36454e-194	3.2222	0.794	0.343	7.36454e-191	0	Il6
Cd200r3	9.30066e-192	2.29139	0.78	0.317	9.30066e-189	0	Cd200r3
Emilin2	6.95781e-179	1.62993	0.836	0.416	6.95781e-176	0	Emilin2
Nfkbiz	7.70925e-179	2.38225	0.82	0.439	7.70925e-176	0	Nfkbiz
Csf2rb	9.35717e-178	1.7807	0.867	0.418	9.35717e-175	0	Csf2rb
Cxcr4	6.55685e-175	1.65956	0.881	0.592	6.55685e-172	0	Cxcr4
Csf1	1.20154e-174	2.39802	0.809	0.432	1.20154e-171	0	Csf1
Ccl4	7.65617e-151	3.42329	0.773	0.426	7.65617e-148	0	Ccl4
Fam129a	2.75421e-144	1.41108	0.769	0.407	2.75421e-141	0	Fam129a
Lmo4	3.36952e-128	1.53403	0.828	0.58	3.36952e-125	0	Lmo4
Cyp11a1	6.47416e-128	1.58783	0.669	0.325	6.47416e-125	0	Cyp11a1
Nlrp3	1.26815e-126	2.05119	0.755	0.437	1.26815e-123	0	Nlrp3
Ly6e	3.73691e-121	1.04526	0.903	0.658	3.73691e-118	0	Ly6e
Cd53	2.77043e-120	0.979673	0.876	0.547	2.77043e-117	0	Cd53
Slc18a2	1.95177e-119	1.54391	0.747	0.455	1.95177e-116	0	Slc18a2
Fam107b	3.91785e-119	1.21005	0.81	0.54	3.91785e-116	0	Fam107b
Plac8	4.82328e-112	1.04678	0.887	0.541	4.82328e-109	0	Plac8
Ctsg	8.98795e-111	1.45388	0.76	0.478	8.98795e-108	0	Ctsg
Ccl9	5.2789e-109	2.28045	0.669	0.345	5.2789e-106	0	Ccl9
Il18rap	7.72683e-103	1.44466	0.623	0.314	7.72683e-100	0	Il18rap
Ddit4	8.52806e-103	1.60955	0.672	0.389	8.52806e-100	0	Ddit4
Gzmb	4.09774e-97	2.85194	0.593	0.308	4.09774e-94	0	Gzmb
Alox15	5.76954e-96	1.63131	0.61	0.334	5.76954e-93	0	Alox15
Fosb	3.55537e-93	1.46159	0.756	0.552	3.55537e-90	0	Fosb
Aqp9	4.70418e-93	1.42644	0.616	0.325	4.70418e-90	0	Aqp9
Il2rg	1.55845e-92	1.00398	0.55	0.231	1.55845e-89	0	Il2rg
Ifitm1	1.0527e-87	1.30913	0.721	0.45	1.0527e-84	0	Ifitm1
Stx3	7.99277e-85	1.13847	0.605	0.34	7.99277e-82	0	Stx3
Atp1b1	4.53268e-82	1.20037	0.506	0.232	4.53268e-79	0	Atp1b1
Crip1	2.58165e-80	0.909819	0.735	0.495	2.58165e-77	0	Crip1
Il1rl1	1.57162e-78	1.35941	0.577	0.333	1.57162e-75	0	Il1rl1
Slc7a8	1.00137e-76	1.1172	0.484	0.222	1.00137e-73	0	Slc7a8
Csf2rb2	1.10727e-75	1.41741	0.586	0.354	1.10727e-72	0	Csf2rb2
Mylip	1.11456e-75	1.33185	0.597	0.359	1.11456e-72	0	Mylip
Cd69	8.6445e-73	1.73036	0.626	0.413	8.6445e-70	0	Cd69
Ikzf2	1.53443e-66	1.09108	0.593	0.36	1.53443e-63	0	Ikzf2
Fam46a	2.00706e-66	0.990533	0.65	0.422	2.00706e-63	0	Fam46a
Fcgr3	3.95147e-63	0.811528	0.633	0.395	3.95147e-60	0	Fcgr3
Ccr1	2.9937e-62	0.597987	0.632	0.354	2.9937e-59	0	Ccr1
Slc7a5	1.86043e-56	1.07504	0.499	0.293	1.86043e-53	0	Slc7a5
Itgb7	2.6132e-56	0.841455	0.555	0.324	2.6132e-53	0	Itgb7
Nhsl2	1.02721e-53	1.10693	0.483	0.302	1.02721e-50	0	Nhsl2
Rgs1	8.74339e-53	1.64333	0.546	0.363	8.74339e-50	0	Rgs1
Gp49a	1.87175e-52	1.41503	0.594	0.405	1.87175e-49	0	Gp49a
Lgals1	2.13383e-50	0.40317	0.737	0.457	2.13383e-47	0	Lgals1
Fosl2	1.1128e-47	1.00882	0.673	0.467	1.1128e-44	0	Fosl2
Csrp3	3.63259e-47	0.937375	0.452	0.303	3.63259e-44	0	Csrp3
Tyrobp	2.95776e-46	0.267931	0.866	0.563	2.95776e-43	0	Tyrobp
Gm2a	1.9679e-44	0.640839	0.672	0.485	1.9679e-41	0	Gm2a
Parvg	1.30052e-43	0.651847	0.691	0.525	1.30052e-40	0	Parvg
Gm26809	1.77587e-43	1.1328	0.446	0.303	1.77587e-40	0	Gm26809
Cyp4f18	3.13016e-43	1.04184	0.536	0.385	3.13016e-40	0	Cyp4f18
C3ar1	1.196e-41	0.723994	0.266	0.169	1.196e-38	0	C3ar1
P2ry10	7.9261e-39	1.32285	0.429	0.3	7.9261e-36	0	P2ry10
Rab44	6.05235e-37	0.73911	0.594	0.469	6.05235e-34	0	Rab44
Irg1	6.27055e-37	1.74664	0.501	0.368	6.27055e-34	0	Irg1
Hbb-bs	5.58317e-36	0.480154	0.09	0.357	5.58317e-33	0	Hbb-bs
Neurl3	8.08465e-36	0.961809	0.566	0.444	8.08465e-33	0	Neurl3
Fcgr2b	2.03535e-35	0.733387	0.514	0.387	2.03535e-32	0	Fcgr2b
Adora2b	1.02793e-34	1.2034	0.446	0.337	1.02793e-31	0	Adora2b
Il18r1	3.19561e-34	1.17228	0.407	0.303	3.19561e-31	0	Il18r1
Thy1	7.69762e-34	0.83284	0.348	0.252	7.69762e-31	0	Thy1
Clec12a	1.41328e-33	0.523106	0.6	0.461	1.41328e-30	0	Clec12a
Gpr183	1.15531e-31	0.933214	0.47	0.348	1.15531e-28	0	Gpr183
Mgp	1.83504e-30	0.496132	0.21	0.468	1.83504e-27	0	Mgp
Lilrb4	3.0676e-30	0.888134	0.542	0.416	3.0676e-27	0	Lilrb4
Rcl1	3.36402e-30	0.549216	0.369	0.266	3.36402e-27	0	Rcl1
Napsa	7.0871e-30	0.726959	0.545	0.455	7.0871e-27	0	Napsa
Hk2	1.9944e-29	0.824563	0.5	0.379	1.9944e-26	0	Hk2
St8sia6	3.61129e-29	0.639349	0.334	0.245	3.61129e-26	0	St8sia6
Cbfa2t3	2.00003e-27	0.549363	0.62	0.542	2.00003e-24	0	Cbfa2t3
Cyfip2	2.31675e-27	0.645048	0.491	0.384	2.31675e-24	0	Cyfip2
D17H6S56E-5	9.91126e-27	1.13464	0.57	0.491	9.91126e-24	0	D17H6S56E-5
Il4	2.00541e-26	1.02365	0.321	0.255	2.00541e-23	0	Il4
Mapkapk3	7.1114e-25	0.696137	0.56	0.506	7.1114e-22	0	Mapkapk3
1700006J14Rik	1.33897e-24	0.544454	0.275	0.224	1.33897e-21	0	1700006J14Rik
Rfc2	1.52621e-24	0.556344	0.576	0.49	1.52621e-21	0	Rfc2
Dusp6	1.82306e-24	0.632564	0.448	0.328	1.82306e-21	0	Dusp6
Marcksl1	1.09272e-23	0.676573	0.541	0.454	1.09272e-20	0	Marcksl1
Ncf1	1.4764e-23	0.777084	0.683	0.584	1.4764e-20	0	Ncf1
Cytip	1.66627e-23	0.726789	0.524	0.413	1.66627e-20	0	Cytip
Tmem71	2.57557e-23	0.87064	0.441	0.356	2.57557e-20	0	Tmem71
H1f0	2.82481e-23	0.800664	0.466	0.37	2.82481e-20	0	H1f0
Rnase12	1.68035e-22	0.59322	0.477	0.408	1.68035e-19	0	Rnase12
Itgb2	1.77698e-22	0.345023	0.726	0.581	1.77698e-19	0	Itgb2
Metap2	8.88199e-22	0.43369	0.651	0.579	8.88199e-19	0	Metap2
Csrnp1	1.11224e-21	0.457193	0.524	0.411	1.11224e-18	0	Csrnp1
Dusp5	2.19692e-21	0.976996	0.526	0.432	2.19692e-18	0	Dusp5
Btnl9	1.00428e-19	0.885815	0.461	0.418	1.00428e-16	0	Btnl9
Itgal	3.57618e-19	0.368654	0.586	0.5	3.57618e-16	0	Itgal
Adk	4.78736e-19	0.550774	0.392	0.336	4.78736e-16	0	Adk
Gnb4	1.09336e-18	0.325845	0.26	0.216	1.09336e-15	0	Gnb4
Casz1	4.42077e-18	0.634362	0.363	0.309	4.42077e-15	0	Casz1
Hmgb2	9.88044e-18	0.551076	0.7	0.641	9.88044e-15	0	Hmgb2
Plek	1.52639e-17	0.349324	0.819	0.778	1.52639e-14	0	Plek
Ptpn7	2.58141e-16	0.318038	0.494	0.422	2.58141e-13	0	Ptpn7
Prelp	2.64345e-16	0.34937	0.185	0.392	2.64345e-13	0	Prelp
Cmtm7	6.78244e-16	0.362526	0.596	0.5	6.78244e-13	0	Cmtm7
Gpr34	1.53433e-15	0.676688	0.339	0.306	1.53433e-12	0	Gpr34
Ncf2	5.93318e-15	0.371284	0.548	0.467	5.93318e-12	0	Ncf2
Col9a1	8.12302e-15	0.832864	0.122	0.33	8.12302e-12	0	Col9a1
Ctsc	6.03763e-14	0.535552	0.346	0.303	6.03763e-11	0	Ctsc
Itk	1.08759e-13	0.841034	0.345	0.33	1.08759e-10	0	Itk
Serpinb1a	1.13019e-13	0.601243	0.607	0.611	1.13019e-10	0	Serpinb1a
Chad	1.16815e-13	0.877481	0.188	0.391	1.16815e-10	0	Chad
3110079O15Rik	7.07208e-13	0.314212	0.072	0.273	7.07208e-10	0	3110079O15Rik
Myo1f	1.66202e-11	0.344568	0.51	0.449	1.66202e-08	0	Myo1f
Apobec3	3.79761e-11	0.292337	0.551	0.494	3.79761e-08	0	Apobec3
Comp	1.0521e-10	0.613761	0.139	0.321	1.0521e-07	0	Comp
Pik3cd	1.44796e-10	0.403438	0.446	0.409	1.44796e-07	0	Pik3cd
Kcnj2	2.46863e-10	1.09555	0.362	0.334	2.46863e-07	0	Kcnj2
Cd48	2.48014e-10	0.256314	0.395	0.357	2.48014e-07	0	Cd48
Nfkbid	1.2097e-09	0.340599	0.516	0.458	1.2097e-06	0	Nfkbid
Ier2	1.92837e-09	0.465639	0.54	0.534	1.92837e-06	0	Ier2
Col11a1	2.1563e-09	0.855131	0.178	0.362	2.1563e-06	0	Col11a1
Rps6ka1	2.16404e-09	0.439514	0.522	0.504	2.16404e-06	0	Rps6ka1
Tes	1.59884e-08	0.350751	0.44	0.432	1.59884e-05	0	Tes
Satb1	1.69277e-07	0.478502	0.398	0.383	0.000169277	0	Satb1
Clec4e	5.85364e-07	0.508888	0.446	0.434	0.000585364	0	Clec4e
Slc35d1	8.79406e-07	0.515247	0.349	0.37	0.000879406	0	Slc35d1
Col9a2	9.43209e-07	0.664008	0.131	0.31	0.000943209	0	Col9a2
Lgals3	3.85805e-06	0.465133	0.413	0.392	0.00385805	0	Lgals3
Ms4a6b	5.62467e-06	0.421915	0.309	0.34	0.00562467	0	Ms4a6b
Def6	1.19462e-05	0.414477	0.421	0.438	0.0119462	0	Def6
Arsb	1.25261e-05	0.312058	0.267	0.295	0.0125261	0	Arsb
Tgif1	4.0426e-05	0.295463	0.349	0.364	0.040426	0	Tgif1
Elk3	5.78685e-05	0.288292	0.233	0.269	0.0578685	0	Elk3
Pik3cg	0.000288938	0.38295	0.498	0.539	0.288938	0	Pik3cg
St8sia4	0.00170791	0.359912	0.384	0.409	1	0	St8sia4
Fam117a	0.00218021	0.355005	0.336	0.377	1	0	Fam117a
Ppa1	0.00251313	0.331015	0.168	0.346	1	0	Ppa1
Arl4c	0.00420085	0.494054	0.323	0.358	1	0	Arl4c
Pf4	1.0703e-223	4.52781	0.919	0.193	1.0703e-220	1	Pf4
Itgb3	1.4295e-213	3.20768	0.919	0.226	1.4295e-210	1	Itgb3
Nrgn	6.42213e-204	3.8606	0.902	0.219	6.42213e-201	1	Nrgn
Ctla2a	2.46672e-201	3.41684	0.9	0.222	2.46672e-198	1	Ctla2a
Ppbp	2.51534e-201	4.54846	0.89	0.247	2.51534e-198	1	Ppbp
Gp5	1.79048e-200	2.83106	0.844	0.139	1.79048e-197	1	Gp5
Treml1	3.66534e-196	2.83359	0.844	0.166	3.66534e-193	1	Treml1
Alox12	8.26658e-175	3.02208	0.799	0.173	8.26658e-172	1	Alox12
Mmrn1	4.51798e-171	2.33061	0.778	0.156	4.51798e-168	1	Mmrn1
Rap1b	4.20462e-160	2.17947	0.933	0.637	4.20462e-157	1	Rap1b
F2rl2	4.6671e-157	1.86751	0.672	0.078	4.6671e-154	1	F2rl2
Mfsd2b	2.77202e-151	1.89561	0.715	0.137	2.77202e-148	1	Mfsd2b
Sdpr	7.004e-141	2.56046	0.718	0.174	7.004e-138	1	Sdpr
Parvb	2.01784e-139	2.21478	0.797	0.282	2.01784e-136	1	Parvb
Itga6	4.27922e-139	2.85814	0.868	0.355	4.27922e-136	1	Itga6
Vwf	1.96335e-137	1.70427	0.632	0.074	1.96335e-134	1	Vwf
Rgs10	3.15249e-137	2.14163	0.761	0.227	3.15249e-134	1	Rgs10
Myct1	3.66281e-135	1.94407	0.658	0.098	3.66281e-132	1	Myct1
Gng11	8.66579e-134	2.41527	0.694	0.148	8.66579e-131	1	Gng11
Mrvi1	5.35389e-132	1.71331	0.658	0.136	5.35389e-129	1	Mrvi1
Gnaz	3.18045e-127	1.632	0.629	0.117	3.18045e-124	1	Gnaz
Ubash3b	1.88099e-126	2.17731	0.789	0.271	1.88099e-123	1	Ubash3b
F5	5.3823e-120	2.17686	0.713	0.218	5.3823e-117	1	F5
Rab27b	9.98986e-120	1.91056	0.694	0.222	9.98986e-117	1	Rab27b
Prkar2b	1.64893e-119	2.08789	0.835	0.429	1.64893e-116	1	Prkar2b
Itga2b	2.02324e-119	1.78395	0.9	0.601	2.02324e-116	1	Itga2b
Esam	8.82545e-118	1.77829	0.648	0.152	8.82545e-115	1	Esam
Ctla2b	1.4392e-115	1.76943	0.636	0.131	1.4392e-112	1	Ctla2b
Daam1	8.57048e-114	1.74603	0.72	0.236	8.57048e-111	1	Daam1
Rgs18	5.59563e-108	1.62504	0.852	0.557	5.59563e-105	1	Rgs18
Pde5a	6.12179e-108	1.77594	0.632	0.154	6.12179e-105	1	Pde5a
Pls1	3.94108e-106	1.41222	0.567	0.115	3.94108e-103	1	Pls1
Ptgs1	4.8529e-106	1.43578	0.608	0.136	4.8529e-103	1	Ptgs1
Ppif	2.24327e-105	1.6637	0.699	0.251	2.24327e-102	1	Ppif
Rasgrp2	6.53578e-105	1.74839	0.801	0.399	6.53578e-102	1	Rasgrp2
Mpl	2.32978e-104	1.91595	0.636	0.165	2.32978e-101	1	Mpl
Sla	7.01872e-96	1.42701	0.699	0.257	7.01872e-93	1	Sla
AI504432	2.6503e-95	2.33869	0.792	0.404	2.6503e-92	1	AI504432
Tmem158	5.99607e-95	1.2798	0.545	0.12	5.99607e-92	1	Tmem158
Mtss1	1.82348e-94	1.38706	0.598	0.153	1.82348e-91	1	Mtss1
Mob1b	1.06174e-92	1.59358	0.699	0.272	1.06174e-89	1	Mob1b
Cd226	2.80698e-92	1.98364	0.641	0.229	2.80698e-89	1	Cd226
Pdlim1	4.6246e-91	1.98363	0.682	0.262	4.6246e-88	1	Pdlim1
Gucy1a3	5.4035e-91	0.905105	0.478	0.084	5.4035e-88	1	Gucy1a3
Fermt3	4.21718e-89	1.48421	0.749	0.371	4.21718e-86	1	Fermt3
Snca	5.16774e-89	1.51267	0.555	0.158	5.16774e-86	1	Snca
F11r	9.56012e-88	1.1128	0.524	0.131	9.56012e-85	1	F11r
Bin2	1.75677e-86	1.42622	0.727	0.339	1.75677e-83	1	Bin2
Gucy1b3	1.50258e-84	1.19917	0.507	0.122	1.50258e-81	1	Gucy1b3
Ehd3	3.64205e-84	1.46299	0.495	0.097	3.64205e-81	1	Ehd3
Cmas	5.14491e-82	1.42361	0.742	0.382	5.14491e-79	1	Cmas
Mfap3l	1.12979e-81	1.00156	0.469	0.102	1.12979e-78	1	Mfap3l
Cited4	2.92167e-81	1.1644	0.483	0.12	2.92167e-78	1	Cited4
Atp8a1	3.66633e-81	1.45492	0.732	0.385	3.66633e-78	1	Atp8a1
Rabgap1l	5.05561e-81	1.42539	0.67	0.313	5.05561e-78	1	Rabgap1l
Phlda1	5.44299e-81	1.73273	0.639	0.261	5.44299e-78	1	Phlda1
Kcnj5	3.4166e-76	0.842098	0.423	0.066	3.4166e-73	1	Kcnj5
Gcsam	1.94275e-75	1.01705	0.443	0.091	1.94275e-72	1	Gcsam
Arhgap6	1.21789e-73	1.2455	0.62	0.247	1.21789e-70	1	Arhgap6
Gclm	7.79857e-73	1.63367	0.675	0.292	7.79857e-70	1	Gclm
Mmd	1.35199e-71	2.2955	0.624	0.206	1.35199e-68	1	Mmd
Ralgps2	3.11567e-71	1.31513	0.56	0.171	3.11567e-68	1	Ralgps2
Actn1	5.10655e-70	1.50339	0.639	0.255	5.10655e-67	1	Actn1
Selp	6.38767e-70	1.034	0.462	0.103	6.38767e-67	1	Selp
F2r	3.2838e-69	1.11244	0.522	0.164	3.2838e-66	1	F2r
Slc2a3	1.58058e-68	1.84042	0.773	0.408	1.58058e-65	1	Slc2a3
Sord	3.4905e-68	1.45959	0.603	0.261	3.4905e-65	1	Sord
Ipo11	9.88143e-67	1.26863	0.529	0.156	9.88143e-64	1	Ipo11
Pdzk1ip1	4.26402e-66	1.3376	0.517	0.164	4.26402e-63	1	Pdzk1ip1
Epor	6.8065e-66	0.745404	0.445	0.126	6.8065e-63	1	Epor
Slamf1	7.88755e-66	1.61407	0.519	0.159	7.88755e-63	1	Slamf1
Zfpm1	9.4446e-65	1.0932	0.445	0.097	9.4446e-62	1	Zfpm1
Arhgap10	1.97468e-64	1.44477	0.507	0.14	1.97468e-61	1	Arhgap10
Tspan14	1.38622e-61	1.20489	0.691	0.353	1.38622e-58	1	Tspan14
Slc14a1	1.71548e-61	1.74979	0.505	0.185	1.71548e-58	1	Slc14a1
Draxin	1.94365e-60	0.907826	0.344	0.03	1.94365e-57	1	Draxin
Gata1	3.996e-59	1.31257	0.641	0.339	3.996e-56	1	Gata1
Ehd4	1.59653e-57	1.27654	0.634	0.308	1.59653e-54	1	Ehd4
Zfand5	3.46599e-57	1.53921	0.789	0.542	3.46599e-54	1	Zfand5
Lrrc32	3.51039e-55	0.843312	0.438	0.164	3.51039e-52	1	Lrrc32
Lat	8.46531e-52	0.933911	0.548	0.247	8.46531e-49	1	Lat
Ecm1	1.49034e-51	1.26905	0.483	0.179	1.49034e-48	1	Ecm1
Aqp1	3.19712e-50	0.928181	0.462	0.182	3.19712e-47	1	Aqp1
Lrrc70	1.93608e-47	1.18717	0.435	0.154	1.93608e-44	1	Lrrc70
Timp3	2.79776e-47	1.18033	0.443	0.186	2.79776e-44	1	Timp3
Arhgap18	3.42671e-45	1.35318	0.536	0.246	3.42671e-42	1	Arhgap18
Myl9	4.04057e-45	2.06508	0.459	0.181	4.04057e-42	1	Myl9
Atp2c1	5.8854e-45	1.363	0.555	0.243	5.8854e-42	1	Atp2c1
Prr5l	2.1876e-44	1.22138	0.467	0.214	2.1876e-41	1	Prr5l
Nt5c3	2.79103e-43	0.988873	0.715	0.5	2.79103e-40	1	Nt5c3
Cass4	4.15032e-43	1.10241	0.481	0.216	4.15032e-40	1	Cass4
P2rx1	4.59103e-43	0.928449	0.545	0.292	4.59103e-40	1	P2rx1
Serpinb10	1.33398e-42	1.19015	0.445	0.197	1.33398e-39	1	Serpinb10
Inf2	2.44076e-42	0.849853	0.531	0.249	2.44076e-39	1	Inf2
Fhl3	1.33862e-41	0.528313	0.407	0.151	1.33862e-38	1	Fhl3
Mef2c	7.45245e-41	1.00545	0.526	0.254	7.45245e-38	1	Mef2c
Odc1	1.13836e-40	1.16938	0.526	0.236	1.13836e-37	1	Odc1
Apold1	1.43499e-39	0.667518	0.313	0.091	1.43499e-36	1	Apold1
Vps13a	2.85148e-39	1.121	0.455	0.184	2.85148e-36	1	Vps13a
Dok2	3.14603e-39	0.711	0.392	0.142	3.14603e-36	1	Dok2
Jarid2	9.45813e-39	1.12564	0.577	0.297	9.45813e-36	1	Jarid2
Treml2	2.11605e-38	1.10375	0.746	0.56	2.11605e-35	1	Treml2
Dapp1	2.31752e-38	1.00948	0.691	0.455	2.31752e-35	1	Dapp1
Sla2	3.07009e-37	0.521099	0.349	0.147	3.07009e-34	1	Sla2
Pdgfa	3.39272e-36	1.04184	0.388	0.158	3.39272e-33	1	Pdgfa
Serpinb2	9.16813e-36	0.564558	0.407	0.181	9.16813e-33	1	Serpinb2
Smim3	7.84312e-35	1.41542	0.701	0.525	7.84312e-32	1	Smim3
Pgm2l1	1.96655e-34	1.52205	0.483	0.235	1.96655e-31	1	Pgm2l1
Atpif1	2.9793e-34	1.16767	0.651	0.539	2.9793e-31	1	Atpif1
Clcn3	3.74409e-34	1.18023	0.45	0.189	3.74409e-31	1	Clcn3
Plek1	4.17238e-34	0.663599	0.856	0.784	4.17238e-31	1	Plek
S100a1	5.79104e-33	0.915302	0.545	0.337	5.79104e-30	1	S100a1
Lyn	6.07156e-32	1.01517	0.593	0.343	6.07156e-29	1	Lyn
Tie1	1.33204e-31	0.737729	0.39	0.17	1.33204e-28	1	Tie1
Meis1	2.19894e-31	0.705397	0.366	0.129	2.19894e-28	1	Meis1
Cd84	8.71397e-31	1.24798	0.663	0.455	8.71397e-28	1	Cd84
Atp2a3	3.00592e-30	0.950094	0.725	0.574	3.00592e-27	1	Atp2a3
BC016579	3.8732e-30	0.572258	0.328	0.137	3.8732e-27	1	BC016579
Npas4	3.94196e-29	1.6563	0.313	0.089	3.94196e-26	1	Npas4
Peg10	1.3767e-28	1.09818	0.407	0.199	1.3767e-25	1	Peg10
Mctp1	3.76436e-28	1.28414	0.474	0.253	3.76436e-25	1	Mctp1
Clec9a	4.67906e-28	1.05012	0.39	0.203	4.67906e-25	1	Clec9a
Tpm2	8.70815e-27	1.47916	0.34	0.135	8.70815e-24	1	Tpm2
Ifi47	4.10096e-26	0.940013	0.522	0.353	4.10096e-23	1	Ifi47
Nfe2	6.52143e-26	1.27532	0.653	0.483	6.52143e-23	1	Nfe2
Hemgn	1.27107e-25	0.43217	0.342	0.178	1.27107e-22	1	Hemgn
Lrrn3	9.3061e-25	0.893364	0.304	0.095	9.3061e-22	1	Lrrn3
P2ry12	1.02491e-23	1.36942	0.364	0.159	1.02491e-20	1	P2ry12
Dnmt3a	1.30126e-23	0.779914	0.469	0.277	1.30126e-20	1	Dnmt3a
Ppp1r12b	1.38628e-23	1.04215	0.373	0.185	1.38628e-20	1	Ppp1r12b
Tspan32	5.25099e-23	0.744836	0.452	0.289	5.25099e-20	1	Tspan32
Plp1	6.97442e-23	0.598596	0.256	0.102	6.97442e-20	1	Plp1
Fli1	3.75617e-22	0.774056	0.699	0.61	3.75617e-19	1	Fli1
Rnf19b	4.04202e-22	1.14959	0.5	0.298	4.04202e-19	1	Rnf19b
Fam43a	4.67651e-21	0.300725	0.368	0.196	4.67651e-18	1	Fam43a
Slc20a1	2.47101e-20	0.419124	0.423	0.261	2.47101e-17	1	Slc20a1
Pik3cb	9.54679e-20	0.388946	0.392	0.23	9.54679e-17	1	Pik3cb
Edem1	1.22215e-19	0.72631	0.656	0.494	1.22215e-16	1	Edem1
Pla2g12a	2.94821e-19	0.612664	0.318	0.147	2.94821e-16	1	Pla2g12a
Specc1	3.00913e-19	0.580774	0.428	0.249	3.00913e-16	1	Specc1
Hba-a1	3.14834e-19	1.15447	0.431	0.28	3.14834e-16	1	Hba-a1
Cd59a	3.4175e-19	0.585871	0.285	0.14	3.4175e-16	1	Cd59a
Rnf144b	7.34951e-19	1.056	0.469	0.326	7.34951e-16	1	Rnf144b
Rasgrp3	1.01599e-18	0.742252	0.282	0.139	1.01599e-15	1	Rasgrp3
Dut	2.08541e-18	0.74707	0.514	0.348	2.08541e-15	1	Dut
Fnbp1l	4.91123e-18	0.28334	0.301	0.163	4.91123e-15	1	Fnbp1l
Angpt1	3.58889e-17	0.709577	0.6	0.498	3.58889e-14	1	Angpt1
Ifit1	4.77691e-17	0.864726	0.311	0.141	4.77691e-14	1	Ifit1
Cd44	1.57818e-16	0.705153	0.639	0.454	1.57818e-13	1	Cd44
Bbc3	3.51328e-16	1.03638	0.342	0.186	3.51328e-13	1	Bbc3
Elf1	4.54222e-16	0.640546	0.713	0.653	4.54222e-13	1	Elf1
Rhof	2.75352e-15	0.271601	0.297	0.174	2.75352e-12	1	Rhof
Fnbp1	4.90619e-15	0.691402	0.505	0.338	4.90619e-12	1	Fnbp1
Fyb	1.46741e-14	0.602046	0.823	0.774	1.46741e-11	1	Fyb
Ank	3.04555e-14	0.255119	0.347	0.214	3.04555e-11	1	Ank
Ppp1r15a	3.06969e-14	0.639446	0.627	0.492	3.06969e-11	1	Ppp1r15a
Mllt3	1.68078e-13	0.490144	0.309	0.174	1.68078e-10	1	Mllt3
Gsn	4.71527e-13	0.489551	0.51	0.383	4.71527e-10	1	Gsn
Ptplad2	1.00711e-12	0.400754	0.581	0.431	1.00711e-09	1	Ptplad2
Tango2	1.97772e-12	0.258463	0.304	0.186	1.97772e-09	1	Tango2
Neat1	4.36967e-11	0.887891	0.722	0.657	4.36967e-08	1	Neat1
Skap2	1.77223e-10	0.604911	0.474	0.348	1.77223e-07	1	Skap2
Ybx3	2.50726e-10	0.486517	0.62	0.572	2.50726e-07	1	Ybx3
Hn1	4.3506e-10	0.312901	0.366	0.265	4.3506e-07	1	Hn1
Vav3	4.71335e-10	0.367831	0.347	0.218	4.71335e-07	1	Vav3
Ckap2l	5.91209e-10	0.73746	0.416	0.335	5.91209e-07	1	Ckap2l
Hsph1	1.72993e-09	0.291713	0.33	0.225	1.72993e-06	1	Hsph1
Hist1h2bc	2.55894e-09	0.629072	0.565	0.467	2.55894e-06	1	Hist1h2bc
Gm26532	5.97607e-09	1.70465	0.488	0.381	5.97607e-06	1	Gm26532
Tmem14c	9.04771e-09	0.557173	0.438	0.367	9.04771e-06	1	Tmem14c
Prcp	1.10554e-08	0.374787	0.311	0.207	1.10554e-05	1	Prcp
Mbp	5.32084e-08	0.721307	0.383	0.269	5.32084e-05	1	Mbp
Tnfsf14	7.37349e-08	0.625115	0.318	0.212	7.37349e-05	1	Tnfsf14
Zfp36	7.52341e-08	0.694893	0.756	0.675	7.52341e-05	1	Zfp36
Car2	1.15156e-07	0.620148	0.457	0.391	0.000115156	1	Car2
Tjp2	1.5996e-07	0.679048	0.321	0.224	0.00015996	1	Tjp2
Tec	2.3561e-07	0.609084	0.569	0.5	0.00023561	1	Tec
Ptk2b	2.92359e-07	0.382364	0.522	0.412	0.000292359	1	Ptk2b
Fam46c	1.69415e-06	0.277303	0.261	0.202	0.00169415	1	Fam46c
Ibsp	1.74705e-06	0.250708	0.263	0.374	0.00174705	1	Ibsp
mt-Tp	5.2342e-06	0.529121	0.359	0.281	0.0052342	1	mt-Tp
Malat1	5.62284e-06	2.74811	0.823	0.875	0.00562284	1	Malat1
Isg20	1.00309e-05	0.258015	0.409	0.344	0.0100309	1	Isg20
2810474O19Rik	1.04081e-05	0.457758	0.526	0.427	0.0104081	1	2810474O19Rik
Fam65b	6.22205e-05	0.690444	0.526	0.479	0.0622205	1	Fam65b
Lmo2	0.000391113	0.395477	0.419	0.391	0.391113	1	Lmo2
Gclc	0.00280338	0.3053	0.388	0.353	1	1	Gclc
Hmgcr	0.00450637	0.306138	0.366	0.322	1	1	Hmgcr
Irf8	2.22493e-133	2.37215	0.69	0.111	2.22493e-130	2	Irf8
Prtn3	1.12259e-129	2.13977	0.75	0.179	1.12259e-126	2	Prtn3
Ly86	5.2679e-126	1.71787	0.67	0.117	5.2679e-123	2	Ly86
Tifab	4.59623e-117	1.3782	0.648	0.093	4.59623e-114	2	Tifab
Ly6c2	4.68311e-113	1.80745	0.675	0.147	4.68311e-110	2	Ly6c2
Ighm	3.25319e-107	0.891271	0.628	0.144	3.25319e-104	2	Ighm
BC035044	3.561e-105	0.922114	0.63	0.123	3.561e-102	2	BC035044
Ctss	1.02794e-99	0.975309	0.61	0.103	1.02794e-96	2	Ctss
Unc93b1	5.31167e-98	1.07533	0.668	0.161	5.31167e-95	2	Unc93b1
Ctsh	9.54093e-98	0.806906	0.645	0.171	9.54093e-95	2	Ctsh
Mpeg1	2.89779e-88	0.865515	0.652	0.172	2.89779e-85	2	Mpeg1
Acpl2	1.70601e-87	0.605045	0.61	0.14	1.70601e-84	2	Acpl2
Cd34	7.48114e-86	0.918456	0.74	0.241	7.48114e-83	2	Cd34
Elane	4.49623e-85	2.11874	0.602	0.147	4.49623e-82	2	Elane
Nup210	2.56242e-74	0.720124	0.74	0.271	2.56242e-71	2	Nup210
Pyhin1	1.53057e-73	0.505456	0.522	0.116	1.53057e-70	2	Pyhin1
Cd93	1.24311e-72	1.08392	0.692	0.278	1.24311e-69	2	Cd93
Prg2	4.36382e-68	4.15058	0.585	0.181	4.36382e-65	2	Prg2
Gapt	4.74819e-67	0.614562	0.58	0.183	4.74819e-64	2	Gapt
Mndal	6.04203e-65	0.868473	0.668	0.222	6.04203e-62	2	Mndal
Gatm	1.24072e-64	0.81281	0.565	0.133	1.24072e-61	2	Gatm
H2-DMa	2.40058e-64	0.519974	0.582	0.197	2.40058e-61	2	H2-DMa
Csf1r	1.14187e-62	0.874916	0.558	0.132	1.14187e-59	2	Csf1r
Ms4a6c	1.11303e-61	1.04479	0.745	0.357	1.11303e-58	2	Ms4a6c
Cx3cr1	1.0577e-60	0.565308	0.54	0.153	1.0577e-57	2	Cx3cr1
Filip1l	2.68365e-60	0.52868	0.485	0.088	2.68365e-57	2	Filip1l
Ifi30	3.03437e-60	0.868946	0.6	0.198	3.03437e-57	2	Ifi30
Anp32e	6.55691e-58	0.673031	0.845	0.445	6.55691e-55	2	Anp32e
Bcl11a	1.23309e-56	0.64147	0.61	0.206	1.23309e-53	2	Bcl11a
Thbd	2.40619e-56	0.296506	0.488	0.135	2.40619e-53	2	Thbd
1500012F01Rik	4.51238e-56	0.695673	0.728	0.301	4.51238e-53	2	1500012F01Rik
Gpr171	1.6567e-55	0.436531	0.56	0.198	1.6567e-52	2	Gpr171
F13a1	4.03923e-55	1.49977	0.615	0.26	4.03923e-52	2	F13a1
Cd163	1.35733e-52	0.301744	0.462	0.15	1.35733e-49	2	Cd163
Nrros	4.96897e-52	0.61821	0.828	0.457	4.96897e-49	2	Nrros
Pa2g4	5.34588e-52	0.732077	0.8	0.431	5.34588e-49	2	Pa2g4
Rrm2	4.86215e-51	0.45622	0.622	0.208	4.86215e-48	2	Rrm2
Cmtm71	1.27365e-50	0.615414	0.86	0.473	1.27365e-47	2	Cmtm7
Ybx31	1.77734e-50	0.658344	0.85	0.517	1.77734e-47	2	Ybx3
Ifi203	1.10623e-49	0.882164	0.53	0.135	1.10623e-46	2	Ifi203
Cfp	1.33209e-49	0.472889	0.542	0.177	1.33209e-46	2	Cfp
Flt3	1.6673e-49	0.813499	0.492	0.108	1.6673e-46	2	Flt3
Rrm1	9.24511e-48	0.582544	0.662	0.267	9.24511e-45	2	Rrm1
Cybb	8.68449e-47	0.390319	0.53	0.135	8.68449e-44	2	Cybb
Gm11223	3.33927e-44	0.494719	0.63	0.242	3.33927e-41	2	Gm11223
Nop56	4.54609e-44	0.560879	0.6	0.203	4.54609e-41	2	Nop56
Fam134b	2.08507e-43	0.27614	0.548	0.192	2.08507e-40	2	Fam134b
2810417H13Rik	2.95643e-43	0.857392	0.635	0.269	2.95643e-40	2	2810417H13Rik
Npm3	3.8867e-43	0.548924	0.7	0.314	3.8867e-40	2	Npm3
Mpo	5.69812e-43	1.08953	0.82	0.5	5.69812e-40	2	Mpo
Gm8113	1.93132e-42	0.682513	0.39	0.032	1.93132e-39	2	Gm8113
Kif15	2.56034e-42	0.676351	0.622	0.259	2.56034e-39	2	Kif15
Gm8995	2.40411e-41	0.551624	0.838	0.477	2.40411e-38	2	Gm8995
Usp1	1.67979e-39	0.438362	0.735	0.357	1.67979e-36	2	Usp1
Snhg5	3.33867e-39	0.459398	0.612	0.241	3.33867e-36	2	Snhg5
Bzw2	4.53498e-38	0.452519	0.56	0.197	4.53498e-35	2	Bzw2
Parp1	4.86113e-38	0.531136	0.588	0.222	4.86113e-35	2	Parp1
Kmo	2.64263e-37	0.363799	0.418	0.104	2.64263e-34	2	Kmo
Apobec31	2.74587e-37	0.553318	0.8	0.456	2.74587e-34	2	Apobec3
Nop58	8.68574e-37	0.48356	0.772	0.42	8.68574e-34	2	Nop58
Wdr43	2.62166e-36	0.545697	0.638	0.278	2.62166e-33	2	Wdr43
Ccr2	1.85736e-35	0.772968	0.572	0.258	1.85736e-32	2	Ccr2
Gm1966	2.08771e-35	0.26757	0.52	0.192	2.08771e-32	2	Gm1966
Milr1	3.45301e-33	0.335216	0.52	0.21	3.45301e-30	2	Milr1
Mt1	2.9786e-32	0.757154	0.58	0.242	2.9786e-29	2	Mt1
Lgals11	3.62703e-32	0.761153	0.83	0.539	3.62703e-29	2	Lgals1
Cd24a	7.62051e-32	0.404092	0.745	0.364	7.62051e-29	2	Cd24a
Slc25a5	1.77e-31	0.493381	0.805	0.535	1.77e-28	2	Slc25a5
Anxa3	1.88549e-31	0.318323	0.662	0.352	1.88549e-28	2	Anxa3
Ass1	4.54996e-31	0.374333	0.425	0.106	4.54996e-28	2	Ass1
Dusp2	6.25456e-31	0.784712	0.47	0.115	6.25456e-28	2	Dusp2
Ak2	9.85059e-31	0.46751	0.7	0.358	9.85059e-28	2	Ak2
Nr4a2	5.1906e-30	0.509994	0.44	0.104	5.1906e-27	2	Nr4a2
F630028O10Rik	8.38299e-30	0.626382	0.658	0.353	8.38299e-27	2	F630028O10Rik
Mef2c1	1.07662e-29	0.318176	0.582	0.244	1.07662e-26	2	Mef2c
AI662270	2.51218e-29	0.415048	0.815	0.491	2.51218e-26	2	AI662270
Cacybp	4.68867e-29	0.382409	0.675	0.331	4.68867e-26	2	Cacybp
Pola2	6.79326e-29	0.262404	0.495	0.168	6.79326e-26	2	Pola2
Cd481	8.91396e-29	0.469295	0.64	0.313	8.91396e-26	2	Cd48
Hdgf	1.50831e-28	0.398639	0.89	0.62	1.50831e-25	2	Hdgf
Slc38a1	6.32028e-28	0.390387	0.695	0.373	6.32028e-25	2	Slc38a1
Casc5	8.90685e-28	0.322251	0.6	0.302	8.90685e-25	2	Casc5
Lyar	9.17032e-28	0.481072	0.578	0.263	9.17032e-25	2	Lyar
Ptpn71	1.36444e-27	0.373004	0.725	0.393	1.36444e-24	2	Ptpn7
Cst3	1.48162e-27	0.666413	0.922	0.778	1.48162e-24	2	Cst3
Hck	5.96003e-27	0.315358	0.482	0.17	5.96003e-24	2	Hck
Pak1	6.53281e-27	0.521476	0.472	0.146	6.53281e-24	2	Pak1
Uqcrfs1	1.50134e-26	0.422999	0.638	0.322	1.50134e-23	2	Uqcrfs1
Cct8	2.45564e-26	0.431893	0.705	0.404	2.45564e-23	2	Cct8
Mphosph10	3.17856e-26	0.384303	0.545	0.209	3.17856e-23	2	Mphosph10
C1qbp	8.38861e-26	0.451264	0.492	0.175	8.38861e-23	2	C1qbp
Prg3	1.33007e-25	1.89267	0.402	0.044	1.33007e-22	2	Prg3
Snx10	3.28828e-25	0.339101	0.602	0.283	3.28828e-22	2	Snx10
Cct3	2.9749e-24	0.404068	0.61	0.299	2.9749e-21	2	Cct3
Epx	5.84586e-24	3.13345	0.41	0.058	5.84586e-21	2	Epx
Emb	7.28037e-24	0.458123	0.795	0.543	7.28037e-21	2	Emb
Gstm1	8.96292e-24	0.491365	0.548	0.257	8.96292e-21	2	Gstm1
Slc25a37	2.33977e-23	0.399005	0.53	0.23	2.33977e-20	2	Slc25a37
Gpr65	7.68615e-23	0.293444	0.448	0.156	7.68615e-20	2	Gpr65
Ppid	1.75757e-21	0.381169	0.575	0.273	1.75757e-18	2	Ppid
Ear1	6.01129e-21	2.36517	0.378	0.049	6.01129e-18	2	Ear1
Ear2	7.04503e-21	0.802822	0.385	0.102	7.04503e-18	2	Ear2
Myo5a	1.1325e-20	0.362497	0.47	0.176	1.1325e-17	2	Myo5a
Mcm10	2.21383e-20	0.315083	0.43	0.158	2.21383e-17	2	Mcm10
Tm6sf1	3.99776e-20	0.283716	0.488	0.207	3.99776e-17	2	Tm6sf1
Kit	3.44251e-19	0.456729	0.4	0.111	3.44251e-16	2	Kit
Trim59	1.03471e-18	0.295522	0.49	0.216	1.03471e-15	2	Trim59
Cd180	1.44033e-18	0.427638	0.37	0.106	1.44033e-15	2	Cd180
Cirh1a	1.76723e-18	0.305854	0.442	0.164	1.76723e-15	2	Cirh1a
Hat1	2.18599e-18	0.319823	0.54	0.27	2.18599e-15	2	Hat1
Mir17hg	1.14206e-17	0.253357	0.392	0.127	1.14206e-14	2	Mir17hg
Ear6	3.0009e-17	2.67076	0.372	0.052	3.0009e-14	2	Ear6
Alas1	2.72796e-16	0.570134	0.48	0.219	2.72796e-13	2	Alas1
Clec12a1	5.09945e-16	0.354633	0.748	0.477	5.09945e-13	2	Clec12a
Olr1	1.47042e-15	0.392184	0.465	0.232	1.47042e-12	2	Olr1
Uchl5	2.19449e-15	0.258749	0.632	0.362	2.19449e-12	2	Uchl5
Plac81	7.27025e-15	0.251806	0.892	0.67	7.27025e-12	2	Plac8
Dhfr	1.51269e-14	0.31928	0.405	0.147	1.51269e-11	2	Dhfr
Selplg	1.41329e-13	0.290556	0.735	0.489	1.41329e-10	2	Selplg
S100a4	3.98648e-11	0.902168	0.355	0.126	3.98648e-08	2	S100a4
Cebpe	5.05492e-08	0.527373	0.365	0.146	5.05492e-05	2	Cebpe
Dhrs9	9.77524e-208	1.55313	0.782	0.039	9.77524e-205	3	Dhrs9
Fpr2	2.08527e-195	1.93241	0.8	0.051	2.08527e-192	3	Fpr2
S100a8	9.77659e-192	5.27008	0.995	0.128	9.77659e-189	3	S100a8
S100a9	5.56935e-189	5.65104	0.991	0.158	5.56935e-186	3	S100a9
AA467197	5.92628e-186	0.467247	0.686	0.027	5.92628e-183	3	AA467197
Retnlg	1.93316e-178	3.90567	0.886	0.117	1.93316e-175	3	Retnlg
C5ar1	1.65842e-174	2.58577	0.959	0.186	1.65842e-171	3	C5ar1
Bst1	2.86915e-172	0.699256	0.691	0.046	2.86915e-169	3	Bst1
Gm5483	1.96877e-171	1.40192	0.705	0.033	1.96877e-168	3	Gm5483
Mmp9	2.14715e-170	3.02902	0.932	0.121	2.14715e-167	3	Mmp9
Plbd1	1.75867e-169	1.18672	0.736	0.059	1.75867e-166	3	Plbd1
Pilra	7.61119e-163	1.93741	0.877	0.125	7.61119e-160	3	Pilra
Csf3r	1.17563e-154	2.19297	0.891	0.131	1.17563e-151	3	Csf3r
Fgr	1.66358e-154	1.95315	0.873	0.152	1.66358e-151	3	Fgr
Trem1	1.07193e-151	2.69655	0.914	0.188	1.07193e-148	3	Trem1
S100a6	4.51377e-149	2.98114	0.936	0.157	4.51377e-146	3	S100a6
Lilra6	3.64626e-147	0.792815	0.664	0.037	3.64626e-144	3	Lilra6
Ifitm6	1.73839e-143	1.52531	0.714	0.063	1.73839e-140	3	Ifitm6
1810033B17Rik	7.60023e-140	2.19075	0.855	0.125	7.60023e-137	3	1810033B17Rik
Cd300lf	8.09608e-140	1.3329	0.782	0.117	8.09608e-137	3	Cd300lf
Clec7a	3.17921e-139	2.26815	0.877	0.168	3.17921e-136	3	Clec7a
1100001G20Rik	2.16263e-134	2.42016	0.814	0.105	2.16263e-131	3	1100001G20Rik
Mmp8	1.43032e-132	2.65134	0.832	0.17	1.43032e-129	3	Mmp8
Il1r2	7.44828e-131	1.79694	0.8	0.127	7.44828e-128	3	Il1r2
Pla2g7	1.19714e-129	1.58143	0.677	0.012	1.19714e-126	3	Pla2g7
Lrg1	1.80514e-129	1.82106	0.809	0.138	1.80514e-126	3	Lrg1
AF251705	2.74614e-128	0.510247	0.645	0.054	2.74614e-125	3	AF251705
Cxcr2	1.1783e-127	2.24083	0.945	0.281	1.1783e-124	3	Cxcr2
Gda	2.83819e-126	2.21119	0.927	0.316	2.83819e-123	3	Gda
Lsp1	5.9196e-126	2.06528	0.955	0.302	5.9196e-123	3	Lsp1
Siglece	2.75078e-125	1.42659	0.745	0.092	2.75078e-122	3	Siglece
Amica1	1.00917e-123	1.51487	0.786	0.127	1.00917e-120	3	Amica1
Chi3l1	1.25593e-120	1.11842	0.736	0.082	1.25593e-117	3	Chi3l1
Itgam	4.09076e-118	1.94793	0.85	0.182	4.09076e-115	3	Itgam
Clec4d	1.40967e-111	2.00743	0.864	0.253	1.40967e-108	3	Clec4d
Cd33	3.22708e-110	1.09705	0.75	0.126	3.22708e-107	3	Cd33
Il1rn	2.64135e-109	1.1331	0.768	0.145	2.64135e-106	3	Il1rn
Cd52	6.56784e-108	2.02002	0.991	0.534	6.56784e-105	3	Cd52
Lyz2	4.54858e-107	2.80586	0.886	0.337	4.54858e-104	3	Lyz2
Lcn2	9.50669e-105	2.68755	0.823	0.252	9.50669e-102	3	Lcn2
Wfdc17	3.12264e-104	1.79153	0.741	0.154	3.12264e-101	3	Wfdc17
Tnfaip2	1.55564e-102	1.97727	0.845	0.251	1.55564e-99	3	Tnfaip2
Adam8	2.60974e-102	1.40941	0.805	0.171	2.60974e-99	3	Adam8
Atf3	3.40385e-102	1.4445	0.764	0.148	3.40385e-99	3	Atf3
Fgl2	7.59243e-102	1.5468	0.791	0.163	7.59243e-99	3	Fgl2
Ptafr	1.54169e-100	1.16363	0.736	0.111	1.54169e-97	3	Ptafr
Tgfbi	3.62979e-100	1.31858	0.768	0.172	3.62979e-97	3	Tgfbi
Fos	7.67767e-100	1.95764	1	0.613	7.67767e-97	3	Fos
Plaur	9.24668e-98	1.63481	0.791	0.16	9.24668e-95	3	Plaur
Cebpb	3.14821e-95	1.79002	0.95	0.526	3.14821e-92	3	Cebpb
Sorl1	3.0995e-94	1.6056	0.895	0.361	3.0995e-91	3	Sorl1
Hp	4.43285e-91	1.485	0.832	0.27	4.43285e-88	3	Hp
Tpd52	1.02191e-90	1.70722	0.859	0.253	1.02191e-87	3	Tpd52
P2ry13	4.40969e-89	0.379156	0.664	0.128	4.40969e-86	3	P2ry13
Slfn2	6.87984e-89	1.15204	0.786	0.196	6.87984e-86	3	Slfn2
Chac1	1.64277e-88	0.382688	0.645	0.117	1.64277e-85	3	Chac1
Pde2a	1.72082e-88	0.389937	0.682	0.082	1.72082e-85	3	Pde2a
Fam101b	2.00496e-86	0.916913	0.723	0.125	2.00496e-83	3	Fam101b
Slpi	2.07277e-84	1.55058	0.909	0.448	2.07277e-81	3	Slpi
Cxcl2	3.38524e-83	1.90352	0.777	0.217	3.38524e-80	3	Cxcl2
Gpr35	4.70835e-83	0.436693	0.65	0.111	4.70835e-80	3	Gpr35
Oasl1	1.18318e-82	0.293775	0.623	0.069	1.18318e-79	3	Oasl1
Entpd1	3.94424e-82	0.612465	0.664	0.079	3.94424e-79	3	Entpd1
Tyrobp1	4.99116e-82	1.30916	0.991	0.68	4.99116e-79	3	Tyrobp
Ccl6	7.03611e-81	0.876903	0.891	0.339	7.03611e-78	3	Ccl6
Hck1	1.58197e-80	0.84608	0.727	0.171	1.58197e-77	3	Hck
Mpeg11	4.3271e-79	1.22033	0.782	0.203	4.3271e-76	3	Mpeg1
Pilrb1	7.15475e-79	0.260328	0.65	0.159	7.15475e-76	3	Pilrb1
Slc16a3	2.1085e-78	1.22917	0.791	0.236	2.1085e-75	3	Slc16a3
Oasl2	2.28381e-77	0.829432	0.691	0.171	2.28381e-74	3	Oasl2
Mxd1	6.59587e-76	1.44666	0.886	0.422	6.59587e-73	3	Mxd1
Acta2	1.455e-75	0.257582	0.636	0.133	1.455e-72	3	Acta2
Cybb1	1.98669e-75	1.27553	0.705	0.153	1.98669e-72	3	Cybb
Crispld2	1.97301e-72	0.480381	0.636	0.102	1.97301e-69	3	Crispld2
Isg15	2.13841e-72	0.587643	0.673	0.167	2.13841e-69	3	Isg15
Gpr141	4.50068e-72	0.664712	0.695	0.165	4.50068e-69	3	Gpr141
2001-03-01	1.43026e-71	0.411554	0.641	0.103	1.43026e-68	3	2001-03-01
Cd14	7.56416e-70	0.841634	0.668	0.141	7.56416e-67	3	Cd14
Clec5a	1.66796e-69	0.546094	0.65	0.145	1.66796e-66	3	Clec5a
Zfp361	7.89614e-69	1.36995	0.973	0.658	7.89614e-66	3	Zfp36
BC100530	7.40579e-68	0.261024	0.6	0.118	7.40579e-65	3	BC100530
Tinagl1	2.07542e-67	0.320326	0.627	0.137	2.07542e-64	3	Tinagl1
Pglyrp1	4.73023e-67	1.30923	0.895	0.498	4.73023e-64	3	Pglyrp1
Gm19661	6.88854e-67	0.759972	0.714	0.201	6.88854e-64	3	Gm1966
Sh3bp5	1.47318e-65	0.545644	0.645	0.087	1.47318e-62	3	Sh3bp5
Rsad2	1.71546e-65	0.695794	0.682	0.189	1.71546e-62	3	Rsad2
Mefv	2.48446e-65	0.284496	0.636	0.135	2.48446e-62	3	Mefv
Slc11a1	9.74281e-65	0.641404	0.6	0.076	9.74281e-62	3	Slc11a1
C3	2.41172e-64	0.405876	0.641	0.151	2.41172e-61	3	C3
Pi16	2.35304e-63	0.43491	0.695	0.177	2.35304e-60	3	Pi16
Dck	1.47743e-59	0.778084	0.714	0.18	1.47743e-56	3	Dck
Cd24a1	8.80275e-59	1.04187	0.841	0.39	8.80275e-56	3	Cd24a
Nfam1	1.32356e-55	1.16479	0.759	0.251	1.32356e-52	3	Nfam1
Trib1	1.51121e-54	1.06601	0.85	0.408	1.51121e-51	3	Trib1
Fam134b1	3.43094e-54	0.746073	0.709	0.207	3.43094e-51	3	Fam134b
Actn11	9.37581e-54	0.736846	0.809	0.276	9.37581e-51	3	Actn1
Socs3	1.64566e-53	0.397675	0.627	0.138	1.64566e-50	3	Socs3
Basp1	2.34148e-53	0.807717	0.691	0.164	2.34148e-50	3	Basp1
Ly6c21	3.33498e-52	0.393168	0.709	0.194	3.33498e-49	3	Ly6c2
Clec4e1	1.99696e-51	0.974884	0.859	0.39	1.99696e-48	3	Clec4e
Atp1a3	5.00853e-51	1.18621	0.836	0.419	5.00853e-48	3	Atp1a3
Tspan7	7.90647e-49	0.318172	0.527	0.066	7.90647e-46	3	Tspan7
Coro1a	4.65987e-47	0.737424	0.964	0.811	4.65987e-44	3	Coro1a
Nfkbid1	1.34234e-46	0.935798	0.882	0.44	1.34234e-43	3	Nfkbid
Gpr651	5.43859e-45	0.268278	0.659	0.16	5.43859e-42	3	Gpr65
2810474O19Rik1	3.51828e-44	1.08126	0.85	0.399	3.51828e-41	3	2810474O19Rik
Tob1	3.85256e-44	0.591655	0.691	0.218	3.85256e-41	3	Tob1
Cd441	1.01226e-42	1.01466	0.85	0.449	1.01226e-39	3	Cd44
Cd68	1.84551e-41	0.714946	0.614	0.148	1.84551e-38	3	Cd68
Selplg1	8.09392e-41	0.978834	0.859	0.498	8.09392e-38	3	Selplg
Unc93b11	8.64153e-41	0.296582	0.686	0.208	8.64153e-38	3	Unc93b1
Gm11974	5.19768e-40	0.682136	0.686	0.2	5.19768e-37	3	Gm11974
Itgb21	1.50004e-39	0.812423	0.905	0.623	1.50004e-36	3	Itgb2
Ifit11	2.19116e-39	0.380954	0.573	0.128	2.19116e-36	3	Ifit1
Egr1	7.12042e-39	0.965847	0.909	0.557	7.12042e-36	3	Egr1
Cebpd	5.17443e-38	0.902015	0.755	0.351	5.17443e-35	3	Cebpd
Klf2	1.46965e-37	0.827593	0.8	0.356	1.46965e-34	3	Klf2
Ccrl2	4.30559e-37	0.909738	0.727	0.292	4.30559e-34	3	Ccrl2
Cd300a	1.7649e-36	0.66997	0.714	0.322	1.7649e-33	3	Cd300a
Igsf6	9.91917e-35	0.583422	0.736	0.342	9.91917e-32	3	Igsf6
Isg201	8.18877e-32	0.395589	0.686	0.318	8.18877e-29	3	Isg20
Cfp1	6.05845e-31	0.61642	0.618	0.203	6.05845e-28	3	Cfp
Clec4a2	3.21894e-30	0.723626	0.532	0.1	3.21894e-27	3	Clec4a2
Ncf21	9.61971e-30	0.76361	0.832	0.469	9.61971e-27	3	Ncf2
Evi2a	1.30076e-29	0.599731	0.586	0.196	1.30076e-26	3	Evi2a
Ier5	2.60491e-29	0.495264	0.768	0.341	2.60491e-26	3	Ier5
A430104N18Rik	4.59494e-29	0.561386	0.764	0.405	4.59494e-26	3	A430104N18Rik
Lgals31	3.72455e-28	0.535915	0.75	0.361	3.72455e-25	3	Lgals3
Lyn1	4.28975e-28	0.584925	0.718	0.355	4.28975e-25	3	Lyn
Emb1	1.49555e-27	0.736577	0.859	0.56	1.49555e-24	3	Emb
Ccr11	2.22711e-27	0.974018	0.791	0.456	2.22711e-24	3	Ccr1
Trim30a	1.55142e-26	0.498803	0.718	0.356	1.55142e-23	3	Trim30a
Pde4b	3.90056e-25	0.254083	0.7	0.291	3.90056e-22	3	Pde4b
Lilrb41	9.28118e-25	0.442615	0.786	0.442	9.28118e-22	3	Lilrb4
Csf1r1	8.38319e-22	0.33157	0.568	0.172	8.38319e-19	3	Csf1r
Sirpa	1.42098e-19	0.67941	0.559	0.179	1.42098e-16	3	Sirpa
Ncf11	1.34954e-18	0.297862	0.823	0.61	1.34954e-15	3	Ncf1
Csrnp11	1.67381e-18	0.713856	0.764	0.432	1.67381e-15	3	Csrnp1
Fosl21	2.21279e-18	0.44746	0.827	0.539	2.21279e-15	3	Fosl2
Myo1f1	1.64679e-17	0.553114	0.777	0.444	1.64679e-14	3	Myo1f
Sat1	1.83193e-17	0.775825	0.659	0.329	1.83193e-14	3	Sat1
Skap21	6.23435e-17	0.501762	0.668	0.338	6.23435e-14	3	Skap2
Cytip1	1.64743e-16	0.290539	0.736	0.436	1.64743e-13	3	Cytip
Arhgap30	6.72187e-16	0.315085	0.686	0.332	6.72187e-13	3	Arhgap30
Snai1	1.68577e-14	0.310165	0.464	0.156	1.68577e-11	3	Snai1
Tspan13	4.4459e-14	0.453897	0.75	0.401	4.4459e-11	3	Tspan13
Fcgr31	1.0945e-13	0.398401	0.795	0.48	1.0945e-10	3	Fcgr3
Steap4	1.34775e-13	0.870909	0.495	0.168	1.34775e-10	3	Steap4
Gm89951	1.84092e-12	0.367856	0.818	0.514	1.84092e-09	3	Gm8995
Rbm47	1.36485e-11	0.716615	0.464	0.115	1.36485e-08	3	Rbm47
Prdm1	2.2805e-11	0.284366	0.405	0.042	2.2805e-08	3	Prdm1
Cotl1	7.66655e-10	0.526861	0.673	0.421	7.66655e-07	3	Cotl1
Alcam	3.25341e-09	0.469678	0.464	0.152	3.25341e-06	3	Alcam
Cd531	1.03588e-08	0.331563	0.877	0.691	1.03588e-05	3	Cd53
Klf6	2.77242e-08	0.333823	0.886	0.66	2.77242e-05	3	Klf6
Ckb	4.14247e-08	0.323458	0.427	0.15	4.14247e-05	3	Ckb
Itgal1	9.52625e-08	0.315943	0.777	0.515	9.52625e-05	3	Itgal
Pmaip1	2.75508e-06	0.262712	0.323	0.25	0.00275508	3	Pmaip1
Ifi27l2a	3.37983e-06	0.42168	0.418	0.149	0.00337983	3	Ifi27l2a
Nckap1l	0.000390638	0.411458	0.55	0.345	0.390638	3	Nckap1l
Cfh	0.00113916	0.258449	0.3	0.173	1	3	Cfh

## Sheet: cluster-markers_BMSCs
	p_val	avg_logFC	pct.1	pct.2	p_val_adj	cluster	gene
Adipoq	0	2.73594	0.885	0.56	0	0	Adipoq
Hp	0	2.61171	0.901	0.598	0	0	Hp
Lpl	0	2.54567	0.955	0.607	0	0	Lpl
Chrdl1	0	2.37721	0.849	0.529	0	0	Chrdl1
Cxcl12	0	2.28906	0.994	0.812	0	0	Cxcl12
Esm1	0	2.0463	0.802	0.577	0	0	Esm1
Lepr	0	1.95785	0.924	0.662	0	0	Lepr
Kitl	0	1.84469	0.89	0.64	0	0	Kitl
Clu	0	1.78611	0.836	0.646	0	0	Clu
Cxcl14	0	1.78585	0.931	0.651	0	0	Cxcl14
Apoe	0	1.77359	0.912	0.613	0	0	Apoe
Serping1	0	1.73038	0.969	0.73	0	0	Serping1
Vcam1	0	1.70063	0.857	0.645	0	0	Vcam1
Pappa	0	1.68824	0.769	0.612	0	0	Pappa
Gas6	0	1.66662	0.93	0.648	0	0	Gas6
Epas1	0	1.63615	0.756	0.599	0	0	Epas1
Ebf3	0	1.62586	0.785	0.378	0	0	Ebf3
Dpep1	0	1.61787	0.718	0.571	0	0	Dpep1
Slc6a6	0	1.58753	0.696	0.517	0	0	Slc6a6
C1ra	0	1.55018	0.728	0.606	0	0	C1ra
Igfbp4	0	1.48768	0.988	0.749	0	0	Igfbp4
Sepp1	0	1.44976	0.936	0.816	0	0	Sepp1
Igfbp5	0	1.44069	0.978	0.664	0	0	Igfbp5
Cyp1b1	0	1.36691	0.86	0.682	0	0	Cyp1b1
Ppap2b	0	1.32235	0.93	0.636	0	0	Ppap2b
Fbln5	0	1.29789	0.874	0.619	0	0	Fbln5
Ak3	0	1.29553	0.664	0.414	0	0	Ak3
Igfbp7	0	1.15691	0.952	0.72	0	0	Igfbp7
H2-K1	0	1.14072	0.98	0.904	0	0	H2-K1
Tmem176b	0	1.13697	0.964	0.914	0	0	Tmem176b
Nrp1	0	1.0878	0.769	0.57	0	0	Nrp1
Gpx3	0	1.07616	0.954	0.868	0	0	Gpx3
H2-D1	0	1.02395	0.992	0.952	0	0	H2-D1
Ibsp	0	1.01337	0.916	0.921	0	0	Ibsp
Col4a1	0	0.979199	0.786	0.521	0	0	Col4a1
Tmem176a	0	0.946381	0.843	0.833	0	0	Tmem176a
Ifitm3	0	0.877467	0.891	0.778	0	0	Ifitm3
Fstl1	0	0.833447	0.93	0.805	0	0	Fstl1
Tmsb4x	0	0.733319	0.943	0.882	0	0	Tmsb4x
Serpine2	0	0.629903	0.985	0.855	0	0	Serpine2
B2m	0	0.559915	0.986	0.967	0	0	B2m
Wisp2	4.80191e-296	1.69253	0.696	0.55	9.74211e-292	0	Wisp2
Angpt1	5.04241e-289	1.04241	0.383	0.205	1.02301e-284	0	Angpt1
Ifit1	1.80249e-279	0.326982	0.091	0.514	3.65689e-275	0	Ifit1
App	1.0848e-276	0.589918	0.924	0.932	2.20084e-272	0	App
Slc26a7	3.44529e-270	1.60455	0.619	0.451	6.9898e-266	0	Slc26a7
Fbn1	1.12821e-268	0.898429	0.738	0.522	2.28892e-264	0	Fbn1
Slc1a5	4.55395e-255	1.19313	0.569	0.378	9.23905e-251	0	Slc1a5
Lrg1	5.18952e-254	0.327709	0.074	0.447	1.05285e-249	0	Lrg1
Foxc1	3.73924e-251	1.07912	0.76	0.681	7.58618e-247	0	Foxc1
Cbfa2t3	1.1026e-247	0.299764	0.112	0.544	2.23696e-243	0	Cbfa2t3
Ackr4	6.58736e-247	1.10225	0.76	0.76	1.33644e-242	0	Ackr4
Cp	7.28897e-247	0.49733	0.911	0.817	1.47879e-242	0	Cp
F830016B08Rik	6.2466e-245	0.406214	0.096	0.492	1.26731e-240	0	F830016B08Rik
Sfrp4	1.8823e-244	1.07864	0.709	0.583	3.81882e-240	0	Sfrp4
Rbms1	2.2569e-243	0.986266	0.715	0.592	4.5788e-239	0	Rbms1
Slfn8	2.16328e-237	0.30002	0.089	0.466	4.38886e-233	0	Slfn8
Igfbp3	2.76036e-236	1.47969	0.459	0.285	5.60022e-232	0	Igfbp3
Rnf213	1.44841e-231	0.267984	0.103	0.522	2.93853e-227	0	Rnf213
Ccl19	1.92356e-230	0.429688	0.108	0.505	3.90252e-226	0	Ccl19
Xdh	2.79048e-225	0.315301	0.131	0.552	5.66133e-221	0	Xdh
Tap1	1.54286e-224	0.345457	0.119	0.532	3.13016e-220	0	Tap1
Col6a1	1.71412e-221	0.608576	0.888	0.725	3.47761e-217	0	Col6a1
Csf1	2.89767e-218	0.865919	0.779	0.7	5.87879e-214	0	Csf1
C4b	7.99499e-218	1.63961	0.626	0.533	1.62202e-213	0	C4b
A2m	1.04953e-216	0.411042	0.106	0.487	2.12929e-212	0	A2m
Kng1	2.20237e-212	1.68616	0.628	0.535	4.46817e-208	0	Kng1
Cyp4v3	2.9445e-210	0.274464	0.125	0.521	5.9738e-206	0	Cyp4v3
Samd9l	2.66144e-209	0.275525	0.147	0.569	5.39953e-205	0	Samd9l
Nedd4	3.90548e-209	0.531631	0.879	0.907	7.92344e-205	0	Nedd4
Casp1	5.50703e-208	0.372955	0.124	0.522	1.11727e-203	0	Casp1
Hbb-bs	6.41311e-208	0.429852	0.075	0.464	1.30109e-203	0	Hbb-bs
Ebf1	1.20016e-207	0.875501	0.651	0.481	2.43488e-203	0	Ebf1
Ccl2	8.21636e-207	0.595286	0.07	0.393	1.66693e-202	0	Ccl2
Nid1	3.31414e-205	1.03901	0.595	0.437	6.72373e-201	0	Nid1
Gpsm3	3.02082e-203	0.261134	0.083	0.484	6.12864e-199	0	Gpsm3
Tgfbr3	2.60535e-201	1.04117	0.634	0.498	5.28573e-197	0	Tgfbr3
Angpt2	3.28926e-201	0.27605	0.088	0.472	6.67326e-197	0	Angpt2
Mgp	6.6194e-199	1.00404	0.702	0.56	1.34294e-194	0	Mgp
Cybb	5.81106e-198	0.523161	0.099	0.451	1.17895e-193	0	Cybb
Mylk	2.2734e-197	1.05221	0.714	0.668	4.61227e-193	0	Mylk
Tapbpl	2.34948e-189	0.26605	0.083	0.48	4.76663e-185	0	Tapbpl
Psmb9	4.41294e-188	0.370477	0.146	0.55	8.95298e-184	0	Psmb9
Fth1	1.01765e-186	0.471864	0.906	0.873	2.06461e-182	0	Fth1
Kng2	5.86234e-184	1.61328	0.605	0.531	1.18935e-179	0	Kng2
Oasl2	6.96915e-182	0.368011	0.15	0.546	1.4139e-177	0	Oasl2
Fam161a	1.73623e-179	0.285597	0.084	0.472	3.52247e-175	0	Fam161a
Apobec1	1.59163e-178	0.304893	0.167	0.576	3.2291e-174	0	Apobec1
Bmper	3.13482e-178	0.324282	0.102	0.489	6.35992e-174	0	Bmper
Ifih1	1.19548e-175	0.304373	0.107	0.501	2.42539e-171	0	Ifih1
Cd302	3.78633e-175	1.02883	0.693	0.702	7.68171e-171	0	Cd302
Samhd1	3.29837e-174	1.07899	0.661	0.609	6.69172e-170	0	Samhd1
Isg15	8.5637e-171	0.318447	0.089	0.466	1.7374e-166	0	Isg15
Rtp4	4.54633e-170	0.47343	0.149	0.533	9.2236e-166	0	Rtp4
Serinc3	3.14895e-169	0.737989	0.776	0.788	6.3886e-165	0	Serinc3
Irgm1	6.99316e-169	0.268017	0.104	0.494	1.41877e-164	0	Irgm1
Bcl6	1.2239e-167	0.442893	0.145	0.531	2.48305e-163	0	Bcl6
Tnip1	4.13845e-167	0.266888	0.103	0.492	8.39608e-163	0	Tnip1
Syde1	4.88983e-167	0.626231	0.257	0.222	9.92048e-163	0	Syde1
Sphk1	1.21787e-166	0.303819	0.106	0.494	2.47082e-162	0	Sphk1
Fst	1.47401e-165	1.36317	0.56	0.462	2.99048e-161	0	Fst
Bgn	1.87206e-165	0.389432	0.941	0.962	3.79803e-161	0	Bgn
Casp4	2.47848e-165	0.282276	0.081	0.457	5.02834e-161	0	Casp4
Mnda	9.24494e-165	0.306814	0.087	0.448	1.87561e-160	0	Mnda
Csmd1	1.98438e-164	0.510347	0.143	0.511	4.02592e-160	0	Csmd1
Aff1	5.92274e-164	0.277947	0.167	0.574	1.20161e-159	0	Aff1
Negr1	2.48809e-162	0.334538	0.104	0.463	5.04785e-158	0	Negr1
Hspa5	8.23625e-162	0.563762	0.855	0.857	1.67097e-157	0	Hspa5
Grem1	2.78758e-161	1.41629	0.625	0.578	5.65545e-157	0	Grem1
Ccdc152	5.17914e-161	0.341447	0.154	0.54	1.05074e-156	0	Ccdc152
Agt	7.47258e-161	1.42912	0.62	0.604	1.51604e-156	0	Agt
Gpr176	2.6401e-158	0.445551	0.126	0.465	5.35624e-154	0	Gpr176
Mndal	3.64845e-156	0.495893	0.154	0.525	7.40197e-152	0	Mndal
Tfpi	5.98649e-155	0.380591	0.131	0.51	1.21454e-150	0	Tfpi
Rbpms	1.48534e-153	0.974816	0.347	0.279	3.01346e-149	0	Rbpms
Tifa	6.13556e-153	0.452772	0.126	0.494	1.24478e-148	0	Tifa
Mme	9.97843e-153	1.1781	0.601	0.56	2.02442e-148	0	Mme
Runx1	5.6778e-152	1.18377	0.643	0.636	1.15191e-147	0	Runx1
Cxcl9	7.93148e-152	1.36731	0.146	0.505	1.60914e-147	0	Cxcl9
Mpdz	4.10447e-151	1.09268	0.499	0.412	8.32714e-147	0	Mpdz
Gbp2	1.2551e-150	0.489877	0.164	0.535	2.54635e-146	0	Gbp2
Bmp4	1.31502e-150	0.913724	0.283	0.238	2.66791e-146	0	Bmp4
Gpm6b	9.23321e-150	0.991601	0.433	0.327	1.87323e-145	0	Gpm6b
C1s	9.77074e-149	1.08436	0.62	0.561	1.98229e-144	0	C1s
Hba-a1	4.19674e-148	0.479749	0.095	0.475	8.51435e-144	0	Hba-a1
Hnmt	1.86508e-147	0.454874	0.171	0.549	3.78387e-143	0	Hnmt
Marcks	4.5306e-146	0.443566	0.872	0.835	9.19168e-142	0	Marcks
Gbp7	1.15463e-143	0.272019	0.182	0.565	2.34251e-139	0	Gbp7
Prelp	1.17065e-140	1.09988	0.615	0.531	2.37501e-136	0	Prelp
Tspan17	4.27251e-140	0.325622	0.177	0.57	8.66808e-136	0	Tspan17
Paqr8	4.63537e-138	0.325583	0.085	0.421	9.40423e-134	0	Paqr8
Ms4a4d	2.307e-137	1.55648	0.572	0.536	4.68044e-133	0	Ms4a4d
Acy3	3.14375e-137	0.334876	0.1	0.467	6.37804e-133	0	Acy3
Serpina3n	5.11435e-137	1.80369	0.563	0.524	1.0376e-132	0	Serpina3n
Lgals3bp	1.16091e-136	1.14471	0.625	0.628	2.35526e-132	0	Lgals3bp
Synm	1.95459e-136	0.274405	0.144	0.52	3.96548e-132	0	Synm
Plac8	7.67706e-136	0.329931	0.107	0.46	1.55752e-131	0	Plac8
Igsf3	1.29588e-135	0.829981	0.676	0.634	2.62909e-131	0	Igsf3
Eva1a	4.52147e-134	0.296105	0.162	0.527	9.17316e-130	0	Eva1a
Adamts2	3.58022e-133	0.759161	0.729	0.796	7.26354e-129	0	Adamts2
Cdh11	2.21885e-132	0.433811	0.871	0.883	4.50159e-128	0	Cdh11
Eya2	6.20476e-132	0.297612	0.123	0.485	1.25882e-127	0	Eya2
Epdr1	7.71437e-132	0.899508	0.657	0.649	1.56509e-127	0	Epdr1
Islr	3.5375e-128	0.404751	0.828	0.75	7.17687e-124	0	Islr
Tor3a	1.14725e-126	0.281719	0.112	0.482	2.32754e-122	0	Tor3a
Naalad2	3.25352e-126	0.371929	0.121	0.464	6.60074e-122	0	Naalad2
Mocs1	4.60535e-126	0.376733	0.148	0.512	9.34333e-122	0	Mocs1
Erap1	7.85339e-123	0.266212	0.1	0.465	1.5933e-118	0	Erap1
Hfe	1.50984e-122	0.479128	0.193	0.565	3.06316e-118	0	Hfe
Psap	8.44319e-122	0.582641	0.717	0.718	1.71295e-117	0	Psap
Fam210b	1.56926e-121	0.256749	0.114	0.46	3.18371e-117	0	Fam210b
Dlc1	7.36223e-120	0.739324	0.462	0.407	1.49365e-115	0	Dlc1
Mro	8.55086e-120	0.332084	0.087	0.391	1.7348e-115	0	Mro
Plxdc2	2.53033e-118	0.815245	0.648	0.613	5.13353e-114	0	Plxdc2
Heyl	2.69861e-118	0.405629	0.179	0.54	5.47494e-114	0	Heyl
Abi3bp	3.5422e-117	0.806291	0.539	0.468	7.18642e-113	0	Abi3bp
Rhob	4.73093e-117	0.7788	0.547	0.478	9.59811e-113	0	Rhob
Tmbim6	1.06871e-116	0.527394	0.791	0.831	2.1682e-112	0	Tmbim6
Aplp2	4.22954e-114	0.727718	0.696	0.728	8.58089e-110	0	Aplp2
Plekhf1	9.97625e-114	0.334207	0.122	0.476	2.02398e-109	0	Plekhf1
Speg	8.12339e-113	0.270849	0.09	0.437	1.64807e-108	0	Speg
Nptn	3.20481e-112	0.732404	0.615	0.6	6.50192e-108	0	Nptn
Sp100	1.67205e-111	0.567426	0.18	0.52	3.39226e-107	0	Sp100
Gm16685	1.65414e-110	0.3896	0.097	0.34	3.35593e-106	0	Gm16685
Enpp3	6.13215e-109	0.362428	0.116	0.449	1.24409e-104	0	Enpp3
Eepd1	2.23366e-108	0.438664	0.114	0.414	4.53165e-104	0	Eepd1
Col4a2	3.40402e-108	0.725608	0.504	0.423	6.90607e-104	0	Col4a2
Rtn4rl1	5.70442e-108	0.395736	0.222	0.598	1.15731e-103	0	Rtn4rl1
Sulf1	7.27534e-108	0.637524	0.279	0.277	1.47602e-103	0	Sulf1
Bcl3	8.06088e-106	0.262795	0.075	0.421	1.63539e-101	0	Bcl3
Cyb5	8.31759e-106	0.707218	0.566	0.513	1.68747e-101	0	Cyb5
Trim56	1.98018e-105	0.317432	0.201	0.569	4.01739e-101	0	Trim56
Spry1	2.46075e-105	1.04887	0.464	0.423	4.99237e-101	0	Spry1
Ogn	2.48004e-105	0.487716	0.67	0.551	5.03151e-101	0	Ogn
H2-T23	8.30014e-104	0.434905	0.155	0.511	1.68393e-99	0	H2-T23
Podnl1	3.55288e-102	0.323419	0.177	0.514	7.20809e-98	0	Podnl1
Crebrf	1.71661e-101	0.371518	0.164	0.515	3.48267e-97	0	Crebrf
Dse	8.08379e-101	0.612552	0.382	0.355	1.64004e-96	0	Dse
Slc29a1	8.90957e-101	0.643594	0.701	0.715	1.80757e-96	0	Slc29a1
Serpina12	2.78986e-100	0.606476	0.178	0.498	5.66006e-96	0	Serpina12
Calr	6.88647e-100	0.440236	0.801	0.833	1.39713e-95	0	Calr
Ninl	3.241e-99	0.393647	0.094	0.373	6.57533e-95	0	Ninl
Ccl9	1.04255e-98	0.570655	0.12	0.382	2.11513e-94	0	Ccl9
Cdh2	2.33363e-98	0.276218	0.266	0.67	4.73447e-94	0	Cdh2
Enpp5	3.43002e-97	0.311416	0.238	0.615	6.95883e-93	0	Enpp5
Angptl4	4.21748e-97	0.470422	0.136	0.476	8.55643e-93	0	Angptl4
Rarres2	7.0027e-96	0.278995	0.086	0.405	1.42071e-91	0	Rarres2
KCTD12	1.45077e-95	0.394354	0.623	0.53	2.94332e-91	0	KCTD12
Hist1h1c	1.69542e-95	0.299554	0.203	0.564	3.43966e-91	0	Hist1h1c
Antxr1	1.13426e-94	0.553907	0.618	0.585	2.30118e-90	0	Antxr1
Ubxn8	2.01177e-94	0.341041	0.175	0.533	4.08149e-90	0	Ubxn8
H2-T22	1.41429e-92	0.354772	0.129	0.473	2.86931e-88	0	H2-T22
Dram1	3.65302e-92	0.34953	0.161	0.501	7.41125e-88	0	Dram1
2008-09-01	4.99658e-92	0.648666	0.549	0.518	1.01371e-87	0	2008-09-01
Timp4	1.46338e-91	0.458633	0.111	0.342	2.96891e-87	0	Timp4
Vegfa	3.68216e-90	0.507256	0.314	0.331	7.47037e-86	0	Vegfa
Stard3nl	9.79498e-89	0.290556	0.208	0.264	1.98721e-84	0	Stard3nl
Tgfb1i1	2.15447e-88	0.501694	0.351	0.352	4.371e-84	0	Tgfb1i1
Rras	2.71715e-88	0.639966	0.344	0.337	5.51255e-84	0	Rras
Dact1	5.35773e-88	0.529874	0.24	0.266	1.08698e-83	0	Dact1
Slc16a2	6.49737e-88	0.671744	0.297	0.296	1.31819e-83	0	Slc16a2
Mdk	1.11919e-87	0.605145	0.551	0.491	2.27062e-83	0	Mdk
Nr1d2	1.35614e-86	0.352412	0.118	0.457	2.75134e-82	0	Nr1d2
Pla2r1	2.05604e-86	0.283831	0.093	0.431	4.17129e-82	0	Pla2r1
Amy1	6.71073e-86	0.574503	0.22	0.564	1.36147e-81	0	Amy1
Slc12a7	2.03678e-85	0.262434	0.097	0.396	4.13222e-81	0	Slc12a7
Pla1a	1.13804e-84	0.466097	0.159	0.448	2.30885e-80	0	Pla1a
Lamb1	2.5552e-84	0.730983	0.441	0.407	5.18399e-80	0	Lamb1
Polk	4.01036e-84	0.293872	0.105	0.441	8.13621e-80	0	Polk
Lama4	9.2381e-84	0.383906	0.293	0.298	1.87423e-79	0	Lama4
Vmp1	4.42265e-83	0.5816	0.271	0.311	8.97266e-79	0	Vmp1
H6pd	1.78009e-82	0.895757	0.4	0.389	3.61145e-78	0	H6pd
Zfp36	2.5207e-82	0.624546	0.295	0.311	5.114e-78	0	Zfp36
Fgfr2	3.96878e-81	0.684985	0.612	0.652	8.05185e-77	0	Fgfr2
Aldh3a1	4.7176e-81	0.619175	0.191	0.493	9.57107e-77	0	Aldh3a1
Frmd4a	5.94731e-81	0.336539	0.146	0.485	1.20659e-76	0	Frmd4a
Lamc1	9.17347e-81	0.623323	0.5	0.473	1.86111e-76	0	Lamc1
Ephx2	1.08232e-80	0.373189	0.099	0.371	2.19581e-76	0	Ephx2
Sdc1	1.4722e-80	0.615748	0.279	0.297	2.98681e-76	0	Sdc1
Gaa	1.80865e-80	0.444835	0.236	0.28	3.66939e-76	0	Gaa
Dag1	2.2858e-80	0.520575	0.411	0.404	4.63742e-76	0	Dag1
Ssh2	3.22787e-80	0.307463	0.168	0.508	6.54871e-76	0	Ssh2
Ildr2	7.8683e-80	0.409833	0.15	0.465	1.59632e-75	0	Ildr2
Mmp23	9.7375e-80	0.250371	0.157	0.514	1.97554e-75	0	Mmp23
Acvr2a	7.59352e-79	0.35389	0.125	0.451	1.54057e-74	0	Acvr2a
Igf1	1.28586e-78	0.559259	0.498	0.447	2.60875e-74	0	Igf1
Hmgcll1	2.69685e-78	0.464777	0.195	0.493	5.47136e-74	0	Hmgcll1
Bcl9l	5.60478e-78	0.254289	0.199	0.266	1.1371e-73	0	Bcl9l
Steap4	1.61071e-77	1.15618	0.542	0.561	3.2678e-73	0	Steap4
Trf	2.11772e-77	1.76284	0.526	0.567	4.29643e-73	0	Trf
Rab8b	2.14046e-77	0.356315	0.196	0.528	4.34256e-73	0	Rab8b
Phf15	1.09454e-76	0.290454	0.09	0.42	2.2206e-72	0	Phf15
Atn1	1.10757e-76	0.727442	0.561	0.583	2.24704e-72	0	Atn1
Socs3	1.07004e-75	0.703287	0.266	0.299	2.1709e-71	0	Socs3
Plod3	1.37654e-74	0.300277	0.184	0.259	2.79272e-70	0	Plod3
H2-Q4	1.55917e-74	0.458156	0.241	0.586	3.16324e-70	0	H2-Q4
Snai2	9.62122e-74	0.981303	0.547	0.573	1.95195e-69	0	Snai2
Adh1	9.92195e-74	0.581889	0.129	0.351	2.01297e-69	0	Adh1
Man1a	1.04153e-72	0.584945	0.377	0.361	2.11306e-68	0	Man1a
Pam	1.29799e-72	0.448688	0.681	0.656	2.63335e-68	0	Pam
Il34	2.89739e-72	1.50268	0.487	0.494	5.87823e-68	0	Il34
Cnnm1	3.12877e-72	0.67943	0.171	0.436	6.34764e-68	0	Cnnm1
Pdgfrb	4.42325e-72	0.878989	0.489	0.486	8.97389e-68	0	Pdgfrb
Arrdc4	2.61242e-71	0.971143	0.556	0.593	5.30008e-67	0	Arrdc4
Il1r1	5.24112e-71	1.03693	0.445	0.458	1.06332e-66	0	Il1r1
Ltbp1	1.2188e-70	0.623362	0.461	0.456	2.4727e-66	0	Ltbp1
Gpr153	3.67748e-70	0.311226	0.239	0.311	7.46087e-66	0	Gpr153
Lphn2	5.79179e-70	0.670549	0.338	0.353	1.17504e-65	0	Lphn2
Bace2	6.8221e-69	0.35442	0.131	0.44	1.38407e-64	0	Bace2
Rbpj	1.81916e-68	0.28648	0.188	0.257	3.69072e-64	0	Rbpj
Mylip	3.73369e-68	0.273465	0.164	0.504	7.57492e-64	0	Mylip
Ermp1	5.40611e-68	0.328039	0.171	0.494	1.09679e-63	0	Ermp1
Nlgn2	9.48119e-68	0.350652	0.192	0.518	1.92354e-63	0	Nlgn2
Pawr	1.95271e-67	0.442148	0.121	0.41	3.96165e-63	0	Pawr
Srpx	3.00177e-67	0.535751	0.462	0.481	6.08999e-63	0	Srpx
Usp25	3.8127e-67	0.394027	0.236	0.566	7.73521e-63	0	Usp25
Tcf7l1	5.55835e-67	0.439767	0.303	0.336	1.12768e-62	0	Tcf7l1
Pgd	6.30337e-67	0.332584	0.183	0.262	1.27883e-62	0	Pgd
Slc29a3	8.60577e-67	0.284868	0.128	0.458	1.74594e-62	0	Slc29a3
Pdia6	4.5098e-66	0.521713	0.539	0.55	9.14949e-62	0	Pdia6
Tbl1xr1	1.2306e-65	0.281469	0.189	0.524	2.49664e-61	0	Tbl1xr1
Parp14	5.50484e-65	0.332033	0.105	0.425	1.11682e-60	0	Parp14
Slfn5	6.78701e-65	0.57289	0.225	0.53	1.37695e-60	0	Slfn5
Klhl13	1.91193e-64	0.35579	0.223	0.288	3.87892e-60	0	Klhl13
Aldoa	3.67293e-64	0.538718	0.512	0.539	7.45164e-60	0	Aldoa
Cbln1	5.64698e-64	1.79553	0.438	0.445	1.14566e-59	0	Cbln1
Epb4.1l4b	6.31376e-64	0.8377	0.268	0.288	1.28094e-59	0	Epb4.1l4b
Pon3	1.03311e-63	0.454877	0.174	0.492	2.09597e-59	0	Pon3
Sgce	2.19869e-63	0.549034	0.508	0.52	4.4607e-59	0	Sgce
Snx18	2.53144e-63	0.324988	0.217	0.283	5.13578e-59	0	Snx18
Itm2c	3.68712e-63	0.481742	0.706	0.79	7.48042e-59	0	Itm2c
Dhrs3	1.39907e-62	0.407068	0.265	0.606	2.83844e-58	0	Dhrs3
Rbms3	5.24516e-62	0.541199	0.393	0.417	1.06414e-57	0	Rbms3
Rgs16	5.73609e-62	0.303159	0.065	0.343	1.16374e-57	0	Rgs16
Stat1	6.05606e-62	0.454176	0.188	0.506	1.22865e-57	0	Stat1
Hsp90b1	2.76472e-61	0.320417	0.817	0.863	5.60906e-57	0	Hsp90b1
Mab21l2	3.14759e-61	0.481634	0.214	0.287	6.38582e-57	0	Mab21l2
Tap2	4.47468e-61	0.47504	0.182	0.491	9.07823e-57	0	Tap2
Oat	7.23491e-61	0.500132	0.517	0.542	1.46782e-56	0	Oat
Bst2	8.4994e-61	0.429108	0.236	0.563	1.72436e-56	0	Bst2
Cx3cl1	3.21026e-60	0.625714	0.184	0.484	6.51297e-56	0	Cx3cl1
Picalm	5.68414e-60	0.626708	0.593	0.652	1.1532e-55	0	Picalm
Atxn7l3b	1.17485e-59	0.594421	0.482	0.531	2.38354e-55	0	Atxn7l3b
Vegfc	5.30708e-59	1.00003	0.394	0.413	1.0767e-54	0	Vegfc
Cldn1	6.05007e-59	0.598293	0.176	0.457	1.22744e-54	0	Cldn1
Insig2	1.592e-58	0.504884	0.485	0.522	3.22984e-54	0	Insig2
Orai2	4.23775e-58	0.253602	0.116	0.436	8.59754e-54	0	Orai2
Hes1	6.13703e-58	0.796015	0.414	0.441	1.24508e-53	0	Hes1
Nucb1	8.05282e-58	0.451549	0.603	0.657	1.63376e-53	0	Nucb1
Acvr1b	8.18041e-58	0.330125	0.106	0.421	1.65964e-53	0	Acvr1b
Ifi204	1.64186e-57	0.290919	0.115	0.411	3.33101e-53	0	Ifi204
Spsb1	2.05594e-57	0.393555	0.218	0.29	4.17108e-53	0	Spsb1
Rgcc	8.10011e-57	0.584307	0.341	0.368	1.64335e-52	0	Rgcc
Dtnbp1	9.09909e-57	0.296141	0.167	0.483	1.84602e-52	0	Dtnbp1
Edar	1.68611e-56	0.451841	0.11	0.286	3.42079e-52	0	Edar
Notch3	1.04424e-55	1.02855	0.49	0.531	2.11856e-51	0	Notch3
Gm10116	1.25088e-55	0.282024	0.232	0.565	2.53778e-51	0	Gm10116
2001-03-01	1.93416e-55	0.677575	0.225	0.512	3.92402e-51	0	2001-03-01
Tns1	7.48818e-55	0.397947	0.267	0.316	1.5192e-50	0	Tns1
Psmb10	1.35371e-54	0.362413	0.214	0.529	2.7464e-50	0	Psmb10
Npc2	2.94163e-54	0.61711	0.548	0.611	5.96799e-50	0	Npc2
S100a11	5.5877e-54	0.432599	0.676	0.707	1.13363e-49	0	S100a11
Igf2	2.23963e-53	0.266732	0.127	0.433	4.54375e-49	0	Igf2
Anxa6	2.51893e-53	0.52804	0.535	0.585	5.1104e-49	0	Anxa6
Irgm2	2.78738e-53	0.614941	0.25	0.562	5.65503e-49	0	Irgm2
Gypc	8.54668e-52	0.647652	0.244	0.314	1.73395e-47	0	Gypc
Zbtb38	1.27919e-51	0.295064	0.168	0.488	2.59523e-47	0	Zbtb38
Cmtm6	1.66025e-51	0.352256	0.18	0.494	3.36832e-47	0	Cmtm6
Itgb1	2.02954e-51	0.302979	0.781	0.88	4.11754e-47	0	Itgb1
Med13l	3.12869e-51	0.405424	0.342	0.395	6.34749e-47	0	Med13l
Ddx58	4.56178e-51	0.352702	0.125	0.433	9.25494e-47	0	Ddx58
Plxnd1	4.80737e-51	0.465711	0.191	0.491	9.75319e-47	0	Plxnd1
Abca8a	4.97672e-51	0.286357	0.276	0.591	1.00968e-46	0	Abca8a
Tef	6.72913e-50	0.287638	0.128	0.438	1.36521e-45	0	Tef
Zrsr1	9.46299e-50	0.382813	0.157	0.466	1.91985e-45	0	Zrsr1
Akap12	1.62333e-49	0.408105	0.359	0.384	3.2934e-45	0	Akap12
Osmr	3.69377e-49	0.467526	0.25	0.556	7.49392e-45	0	Osmr
Trim2	1.89918e-48	0.607028	0.277	0.339	3.85306e-44	0	Trim2
Col27a1	1.98764e-48	0.25502	0.167	0.274	4.03253e-44	0	Col27a1
Mafb	2.10222e-48	0.31732	0.175	0.48	4.26498e-44	0	Mafb
Colec12	7.15109e-48	0.424491	0.629	0.662	1.45081e-43	0	Colec12
Rnaset2b	8.20999e-48	0.258943	0.319	0.67	1.66564e-43	0	Rnaset2b
Grn	1.01131e-47	0.552308	0.581	0.644	2.05174e-43	0	Grn
Ehd3	1.37926e-47	0.585828	0.271	0.588	2.79825e-43	0	Ehd3
Il7	8.45232e-47	0.635785	0.212	0.468	1.71481e-42	0	Il7
Ddit4l	8.57496e-47	0.615497	0.204	0.503	1.73969e-42	0	Ddit4l
Mapk1	1.27837e-46	0.267143	0.25	0.342	2.59355e-42	0	Mapk1
Ptpra	1.83795e-46	0.340636	0.271	0.35	3.72883e-42	0	Ptpra
Stard8	2.2519e-46	0.259633	0.078	0.383	4.56865e-42	0	Stard8
Ghr	2.88337e-46	0.97783	0.447	0.51	5.84979e-42	0	Ghr
Fosb	3.13152e-46	0.33935	0.114	0.434	6.35322e-42	0	Fosb
Cited2	3.35593e-46	0.637312	0.34	0.392	6.80851e-42	0	Cited2
Ube2q1	5.91638e-46	0.26768	0.229	0.325	1.20032e-41	0	Ube2q1
St5	8.02564e-46	0.87982	0.32	0.375	1.62824e-41	0	St5
Arhgdib	4.04233e-45	0.379657	0.128	0.42	8.20108e-41	0	Arhgdib
Creg1	4.23759e-45	0.298137	0.26	0.568	8.59723e-41	0	Creg1
Ednra	4.85263e-45	0.545979	0.215	0.498	9.84501e-41	0	Ednra
Adipor2	6.24423e-45	0.385159	0.25	0.328	1.26683e-40	0	Adipor2
Arhgap42	7.05061e-45	0.281462	0.154	0.275	1.43043e-40	0	Arhgap42
Chst15	1.02181e-44	0.824684	0.366	0.413	2.07306e-40	0	Chst15
Emc2	3.22622e-44	0.345576	0.249	0.552	6.54536e-40	0	Emc2
Vezt	4.97601e-44	0.288304	0.132	0.441	1.00953e-39	0	Vezt
Vit	1.04728e-43	0.50884	0.271	0.58	2.12472e-39	0	Vit
Mpzl1	1.26898e-43	0.276151	0.304	0.386	2.57451e-39	0	Mpzl1
Tmed5	1.57962e-43	0.312187	0.237	0.324	3.20474e-39	0	Tmed5
Stat6	1.62092e-43	0.312088	0.144	0.269	3.28852e-39	0	Stat6
Mgst1	1.69529e-43	1.08	0.441	0.484	3.4394e-39	0	Mgst1
Ubc	3.5382e-43	0.455962	0.666	0.719	7.1783e-39	0	Ubc
Loxl1	1.59634e-42	0.39139	0.531	0.535	3.23866e-38	0	Loxl1
Fgf7	1.86473e-42	0.909503	0.406	0.447	3.78317e-38	0	Fgf7
Acvr1	3.14523e-42	0.33616	0.254	0.56	6.38104e-38	0	Acvr1
Tnfrsf1a	4.54957e-42	0.582941	0.271	0.348	9.23017e-38	0	Tnfrsf1a
Tcf7l2	4.80725e-42	0.390393	0.309	0.38	9.75294e-38	0	Tcf7l2
Emp2	8.01915e-42	0.839816	0.468	0.539	1.62693e-37	0	Emp2
Slc50a1	3.13098e-41	0.254479	0.167	0.291	6.35214e-37	0	Slc50a1
Glul	3.41149e-41	0.530456	0.556	0.604	6.92123e-37	0	Glul
Ahcyl1	4.43176e-41	0.558197	0.389	0.455	8.99116e-37	0	Ahcyl1
Eif4ebp2	1.44251e-40	0.250167	0.245	0.345	2.92657e-36	0	Eif4ebp2
Sav1	2.22363e-40	0.324156	0.232	0.337	4.5113e-36	0	Sav1
Serpina3c	2.5907e-40	1.41675	0.443	0.495	5.25602e-36	0	Serpina3c
Sepw1	5.40045e-40	0.40997	0.605	0.662	1.09564e-35	0	Sepw1
Tnfsf12	5.57441e-40	0.526968	0.352	0.409	1.13094e-35	0	Tnfsf12
Brd4	1.35457e-39	0.368721	0.336	0.4	2.74815e-35	0	Brd4
Gpc4	3.41132e-39	0.261836	0.212	0.325	6.92089e-35	0	Gpc4
Pgrmc1	5.71202e-39	0.387254	0.294	0.377	1.15885e-34	0	Pgrmc1
Soat1	8.9614e-39	0.825858	0.322	0.389	1.81809e-34	0	Soat1
Lasp1	1.01588e-38	0.363662	0.353	0.424	2.06101e-34	0	Lasp1
Sh3bp5	1.51488e-38	0.532715	0.238	0.526	3.07338e-34	0	Sh3bp5
Itih5	2.96221e-38	0.639219	0.399	0.41	6.00972e-34	0	Itih5
Clk1	4.68343e-38	0.266441	0.206	0.324	9.50174e-34	0	Clk1
Hoxa10	9.12915e-38	0.334152	0.205	0.311	1.85212e-33	0	Hoxa10
Lpp	4.75526e-37	0.446651	0.426	0.481	9.64748e-33	0	Lpp
H2-Q10	4.80495e-37	1.35033	0.465	0.543	9.74827e-33	0	H2-Q10
Pros1	5.1857e-37	0.475213	0.434	0.487	1.05208e-32	0	Pros1
D8Ertd82e	5.65004e-37	0.289287	0.077	0.281	1.14628e-32	0	D8Ertd82e
Dock8	2.3089e-36	0.605547	0.183	0.462	4.6843e-32	0	Dock8
Thra	2.38996e-36	0.459821	0.443	0.501	4.84876e-32	0	Thra
Clec2d	2.86955e-36	1.06993	0.483	0.561	5.82174e-32	0	Clec2d
Tapbp	2.93723e-36	0.726978	0.559	0.677	5.95905e-32	0	Tapbp
2810474O19Rik	8.20212e-36	0.279294	0.246	0.354	1.66405e-31	0	2810474O19Rik
C2	9.12273e-36	1.30019	0.466	0.549	1.85082e-31	0	C2
Bicc1	1.30561e-35	0.390394	0.488	0.531	2.64883e-31	0	Bicc1
Pcdhga9	1.65088e-35	0.323462	0.728	0.822	3.3493e-31	0	Pcdhga9
Idh1	2.69666e-35	0.372213	0.301	0.389	5.47098e-31	0	Idh1
Nr1d1	4.22296e-35	0.663527	0.261	0.541	8.56755e-31	0	Nr1d1
Ccdc71l	4.79646e-35	0.310517	0.121	0.413	9.73106e-31	0	Ccdc71l
Gpx8	7.76671e-35	0.462058	0.558	0.65	1.57571e-30	0	Gpx8
Pik3r1	8.18373e-35	0.607388	0.546	0.62	1.66032e-30	0	Pik3r1
Slc44a2	1.09876e-34	0.356151	0.293	0.382	2.22916e-30	0	Slc44a2
Itm2a	1.88328e-34	0.677815	0.441	0.514	3.82081e-30	0	Itm2a
Gm2a	2.4149e-34	0.362481	0.306	0.603	4.89934e-30	0	Gm2a
Zbtb4	4.11579e-34	0.312669	0.196	0.487	8.35011e-30	0	Zbtb4
Tnfrsf19	5.148e-34	0.327524	0.339	0.66	1.04443e-29	0	Tnfrsf19
Ankrd11	1.17332e-33	0.367782	0.31	0.396	2.38042e-29	0	Ankrd11
Pdgfra	2.22756e-33	0.448213	0.55	0.633	4.51927e-29	0	Pdgfra
Serpina3g	4.02352e-33	1.36471	0.459	0.545	8.16291e-29	0	Serpina3g
Ifi47	4.15858e-33	0.790219	0.263	0.542	8.43693e-29	0	Ifi47
Thsd7a	9.52771e-33	0.704884	0.222	0.462	1.93298e-28	0	Thsd7a
Tagln2	1.25813e-32	0.385487	0.518	0.539	2.5525e-28	0	Tagln2
Mbd2	5.99073e-32	0.26936	0.335	0.66	1.2154e-27	0	Mbd2
Lfng	6.36459e-32	0.584282	0.233	0.514	1.29125e-27	0	Lfng
Ywhab	1.46979e-31	0.301217	0.666	0.738	2.98192e-27	0	Ywhab
Ncstn	1.70046e-31	0.384454	0.285	0.373	3.44988e-27	0	Ncstn
Lpgat1	1.85448e-31	0.251216	0.178	0.305	3.76237e-27	0	Lpgat1
Ifngr2	3.82399e-31	0.258915	0.221	0.34	7.7581e-27	0	Ifngr2
Rab9	4.47798e-31	0.32941	0.169	0.297	9.08494e-27	0	Rab9
Ndufa4	1.06299e-30	0.373682	0.347	0.441	2.1566e-26	0	Ndufa4
Tmem66	1.78807e-30	0.44835	0.284	0.385	3.62763e-26	0	Tmem66
G6pdx	2.99318e-30	0.358517	0.148	0.281	6.07257e-26	0	G6pdx
Lbp	3.12144e-30	1.09511	0.455	0.53	6.33277e-26	0	Lbp
Sp1	4.10624e-30	0.417783	0.335	0.427	8.33075e-26	0	Sp1
D4Wsu53e	8.23734e-30	0.399903	0.44	0.518	1.67119e-25	0	D4Wsu53e
Clmp	8.8149e-30	0.462305	0.46	0.53	1.78837e-25	0	Clmp
Necap2	9.08527e-30	0.335763	0.211	0.336	1.84322e-25	0	Necap2
Phactr1	1.14976e-29	0.792436	0.258	0.332	2.33264e-25	0	Phactr1
Ddr1	2.70182e-29	0.377736	0.144	0.274	5.48145e-25	0	Ddr1
Lgals8	3.99029e-29	0.309303	0.16	0.45	8.09549e-25	0	Lgals8
Psmb8	7.2723e-29	0.638744	0.292	0.578	1.4754e-24	0	Psmb8
Fgfrl1	1.00321e-28	0.497229	0.211	0.321	2.03531e-24	0	Fgfrl1
Vps28	1.57495e-28	0.289589	0.238	0.366	3.19527e-24	0	Vps28
Vma21	6.16852e-28	0.26662	0.163	0.306	1.25147e-23	0	Vma21
Pbx1	1.53811e-27	0.318101	0.239	0.347	3.12051e-23	0	Pbx1
Tmem9b	1.609e-27	0.367869	0.249	0.362	3.26435e-23	0	Tmem9b
Zfp36l1	2.59229e-27	0.482812	0.432	0.504	5.25923e-23	0	Zfp36l1
Hsd17b11	3.79152e-27	0.39616	0.31	0.399	7.69224e-23	0	Hsd17b11
Hbp1	6.81548e-27	0.279112	0.28	0.397	1.38273e-22	0	Hbp1
Hmgn3	9.14097e-27	0.389264	0.287	0.389	1.85452e-22	0	Hmgn3
Chl1	9.48245e-27	0.791104	0.232	0.319	1.9238e-22	0	Chl1
Fkbp9	1.53272e-26	0.351357	0.515	0.61	3.10959e-22	0	Fkbp9
9530068E07Rik	2.68211e-26	0.253558	0.308	0.417	5.44146e-22	0	9530068E07Rik
Mrps6	4.11433e-26	0.420099	0.154	0.401	8.34716e-22	0	Mrps6
Mycbp2	5.30157e-26	0.750416	0.363	0.448	1.07558e-21	0	Mycbp2
Olfml2a	5.63041e-26	0.28046	0.303	0.574	1.1423e-21	0	Olfml2a
Smpdl3a	7.41874e-26	0.428048	0.292	0.576	1.50511e-21	0	Smpdl3a
Derl2	1.6088e-25	0.363125	0.183	0.32	3.26392e-21	0	Derl2
Dapk1	1.67214e-25	0.700796	0.277	0.544	3.39243e-21	0	Dapk1
Emc7	2.0008e-25	0.345809	0.389	0.484	4.05921e-21	0	Emc7
B230219D22Rik	3.72321e-25	0.261308	0.297	0.413	7.55365e-21	0	B230219D22Rik
Scara5	5.36496e-25	0.360279	0.219	0.457	1.08844e-20	0	Scara5
Tead1	7.05883e-25	0.411618	0.269	0.366	1.4321e-20	0	Tead1
Errfi1	1.20924e-24	0.406587	0.237	0.5	2.45331e-20	0	Errfi1
Etnk1	1.21816e-24	0.540072	0.264	0.363	2.4714e-20	0	Etnk1
Rftn1	1.5376e-24	0.509764	0.273	0.549	3.11949e-20	0	Rftn1
Ctsl	3.83636e-24	0.433614	0.592	0.723	7.7832e-20	0	Ctsl
Ypel3	3.8511e-24	0.281833	0.37	0.665	7.81311e-20	0	Ypel3
Aig1	4.04997e-24	0.39808	0.205	0.469	8.21658e-20	0	Aig1
Kbtbd11	5.03824e-24	0.267734	0.073	0.357	1.02216e-19	0	Kbtbd11
Lhfp	7.53457e-24	0.381023	0.345	0.653	1.52861e-19	0	Lhfp
Cd81	1.33429e-23	0.327375	0.608	0.705	2.70701e-19	0	Cd81
Myadm	2.87656e-23	0.453674	0.502	0.59	5.83597e-19	0	Myadm
Amotl2	3.06393e-23	0.687694	0.389	0.478	6.2161e-19	0	Amotl2
Cald1	5.0705e-23	0.251228	0.71	0.819	1.0287e-18	0	Cald1
Nfe2l2	1.31573e-22	0.255113	0.203	0.482	2.66936e-18	0	Nfe2l2
Mt2	1.68782e-22	0.58708	0.277	0.535	3.42426e-18	0	Mt2
Ifnar2	2.7893e-22	0.387444	0.173	0.448	5.65893e-18	0	Ifnar2
Podn	3.25063e-22	0.493996	0.149	0.265	6.59488e-18	0	Podn
Sik1	5.083e-22	0.323822	0.115	0.388	1.03124e-17	0	Sik1
Kirrel	5.16665e-22	0.294529	0.379	0.683	1.04821e-17	0	Kirrel
Ccbe1	5.49633e-22	0.598598	0.228	0.482	1.1151e-17	0	Ccbe1
Rpn2	6.76398e-22	0.394988	0.393	0.504	1.37228e-17	0	Rpn2
Ankrd12	7.14424e-22	0.406296	0.207	0.483	1.44942e-17	0	Ankrd12
Srsf5	7.53074e-22	0.326807	0.335	0.45	1.52784e-17	0	Srsf5
Tenc1	8.21776e-22	0.266698	0.12	0.276	1.66722e-17	0	Tenc1
Gng11	1.09678e-21	0.255258	0.22	0.504	2.22514e-17	0	Gng11
Rnf10	1.41046e-21	0.254959	0.289	0.408	2.86153e-17	0	Rnf10
Tgm2	1.84111e-21	0.486352	0.246	0.513	3.73525e-17	0	Tgm2
Tfpi2	2.26456e-21	0.375225	0.129	0.28	4.59433e-17	0	Tfpi2
Cul1	2.89411e-21	0.27134	0.312	0.606	5.87157e-17	0	Cul1
Rspo3	1.0954e-20	0.474341	0.263	0.521	2.22236e-16	0	Rspo3
Pten	1.2895e-20	0.534643	0.553	0.691	2.61614e-16	0	Pten
Rgs7bp	1.40418e-20	0.391913	0.124	0.392	2.84879e-16	0	Rgs7bp
Sel1l	1.53458e-20	0.253302	0.248	0.367	3.11336e-16	0	Sel1l
Plxna2	1.58026e-20	0.411399	0.315	0.587	3.20603e-16	0	Plxna2
Runx2	2.66076e-20	0.269078	0.417	0.749	5.39816e-16	0	Runx2
Map4k5	4.80397e-20	0.260151	0.146	0.3	9.74629e-16	0	Map4k5
Srrm2	5.04462e-20	0.31027	0.389	0.503	1.02345e-15	0	Srrm2
Fmo2	5.53577e-20	1.25728	0.418	0.505	1.1231e-15	0	Fmo2
Tnfrsf1b	2.64257e-19	0.253182	0.098	0.271	5.36125e-15	0	Tnfrsf1b
St3gal6	3.21692e-19	0.522412	0.559	0.727	6.52648e-15	0	St3gal6
Il15	5.98249e-19	0.394311	0.103	0.344	1.21373e-14	0	Il15
Basp1	8.79976e-19	0.375762	0.373	0.462	1.78529e-14	0	Basp1
Ehd2	1.28966e-18	0.268811	0.173	0.306	2.61646e-14	0	Ehd2
Gsr	1.38739e-18	0.513186	0.264	0.533	2.81473e-14	0	Gsr
Wdr86	1.57572e-18	0.848286	0.282	0.525	3.19682e-14	0	Wdr86
Isyna1	2.83137e-18	0.34831	0.124	0.395	5.74428e-14	0	Isyna1
Lrrc8a	3.76078e-18	0.253683	0.122	0.288	7.62987e-14	0	Lrrc8a
Macf1	5.79967e-18	0.295513	0.34	0.46	1.17664e-13	0	Macf1
Fndc3b	8.04473e-18	0.344075	0.525	0.635	1.63212e-13	0	Fndc3b
Prkar2b	9.93862e-18	0.264669	0.111	0.376	2.01635e-13	0	Prkar2b
Gpc6	1.03937e-17	0.581838	0.394	0.485	2.10867e-13	0	Gpc6
Dnajc3	1.13977e-17	0.367842	0.558	0.683	2.31236e-13	0	Dnajc3
Tnfrsf21	2.59368e-17	0.678795	0.242	0.35	5.26206e-13	0	Tnfrsf21
Add1	2.95921e-17	0.319954	0.354	0.465	6.00364e-13	0	Add1
Smarcc2	3.66324e-17	0.257851	0.321	0.435	7.43198e-13	0	Smarcc2
Kcnip3	4.01086e-17	0.805487	0.262	0.507	8.13722e-13	0	Kcnip3
Psme1	4.64933e-17	0.307562	0.226	0.485	9.43256e-13	0	Psme1
Ptchd1	1.79134e-16	0.583515	0.136	0.354	3.63428e-12	0	Ptchd1
Smarca2	2.42579e-16	0.310627	0.44	0.541	4.92145e-12	0	Smarca2
Fcgrt	2.74261e-16	0.571564	0.497	0.63	5.56422e-12	0	Fcgrt
Son	4.51191e-16	0.369001	0.442	0.565	9.15377e-12	0	Son
Ptprd	5.71759e-16	0.369169	0.661	0.819	1.15998e-11	0	Ptprd
Gns	1.01845e-15	0.730873	0.359	0.469	2.06623e-11	0	Gns
2011-09-01	1.18684e-15	0.403344	0.439	0.548	2.40786e-11	0	2011-09-01
Maob	1.81854e-15	0.741391	0.232	0.461	3.68945e-11	0	Maob
Pgf	2.0814e-15	0.256079	0.113	0.289	4.22275e-11	0	Pgf
Ywhaz	2.35505e-15	0.263636	0.455	0.571	4.77793e-11	0	Ywhaz
Pdia5	2.60458e-15	0.309735	0.213	0.367	5.28418e-11	0	Pdia5
Ctdsp2	2.6823e-15	0.301835	0.373	0.478	5.44185e-11	0	Ctdsp2
Mettl7a1	3.29578e-15	0.406225	0.154	0.417	6.68648e-11	0	Mettl7a1
Six1	5.46134e-15	0.522142	0.317	0.432	1.108e-10	0	Six1
Ngf	5.95901e-15	0.268993	0.071	0.307	1.20896e-10	0	Ngf
Tns3	7.33962e-15	0.617771	0.479	0.602	1.48906e-10	0	Tns3
Prrc2c	7.39789e-15	0.317731	0.345	0.469	1.50088e-10	0	Prrc2c
Lrrc58	8.63995e-15	0.320567	0.294	0.574	1.75287e-10	0	Lrrc58
Spry4	1.08933e-14	0.284252	0.129	0.391	2.21003e-10	0	Spry4
Myl12b	1.57726e-14	0.341623	0.493	0.608	3.19995e-10	0	Myl12b
Dctn6	2.26594e-14	0.275071	0.185	0.453	4.59713e-10	0	Dctn6
Zfp703	3.49469e-14	0.372891	0.227	0.359	7.09004e-10	0	Zfp703
Foxp1	3.52295e-14	0.336574	0.285	0.396	7.14737e-10	0	Foxp1
Ston1	6.60468e-14	0.250527	0.092	0.358	1.33996e-09	0	Ston1
Ecm1	1.11142e-13	0.380926	0.404	0.494	2.25485e-09	0	Ecm1
Csnk1a1	1.61714e-13	0.257629	0.439	0.559	3.28085e-09	0	Csnk1a1
Lats2	1.77194e-13	0.294081	0.271	0.411	3.59491e-09	0	Lats2
Trim8	2.10253e-13	0.379646	0.308	0.579	4.26562e-09	0	Trim8
Slc5a3	2.16114e-13	1.14253	0.345	0.457	4.38452e-09	0	Slc5a3
Stat2	3.19179e-13	0.383203	0.139	0.397	6.4755e-09	0	Stat2
Nfkbie	7.37995e-13	0.634953	0.172	0.416	1.49724e-08	0	Nfkbie
Cd151	8.48422e-13	0.681158	0.475	0.609	1.72128e-08	0	Cd151
Lmo7	8.98399e-13	0.408358	0.398	0.695	1.82267e-08	0	Lmo7
Rabac1	9.38546e-13	0.277244	0.347	0.485	1.90412e-08	0	Rabac1
Cdkn1c	1.16457e-12	0.474784	0.247	0.375	2.36269e-08	0	Cdkn1c
Deptor	1.21809e-12	0.882474	0.358	0.46	2.47125e-08	0	Deptor
Cd47	1.40262e-12	0.390076	0.556	0.682	2.84563e-08	0	Cd47
Elf1	1.78807e-12	0.306832	0.187	0.44	3.62763e-08	0	Elf1
Itga1	2.05562e-12	0.656796	0.28	0.508	4.17045e-08	0	Itga1
Pip4k2a	2.38956e-12	0.31676	0.157	0.331	4.84793e-08	0	Pip4k2a
Sdf2l1	2.76151e-12	0.288431	0.111	0.374	5.60255e-08	0	Sdf2l1
Emp1	3.8953e-12	0.279604	0.504	0.588	7.90278e-08	0	Emp1
Tmem173	1.14076e-11	0.25285	0.079	0.259	2.31437e-07	0	Tmem173
Serpina3f	1.33374e-11	1.00162	0.282	0.497	2.7059e-07	0	Serpina3f
Slc1a3	1.65073e-11	0.321629	0.084	0.264	3.349e-07	0	Slc1a3
Gdpd2	1.96092e-11	1.13465	0.404	0.513	3.97831e-07	0	Gdpd2
Rab5c	2.88104e-11	0.269843	0.256	0.41	5.84506e-07	0	Rab5c
Nudt4	2.91623e-11	0.420552	0.549	0.678	5.91645e-07	0	Nudt4
Cldn10	4.13879e-11	0.625949	0.361	0.635	8.39679e-07	0	Cldn10
Rere	4.91501e-11	0.302789	0.21	0.361	9.97157e-07	0	Rere
Cstf2	6.18596e-11	0.25359	0.091	0.354	1.25501e-06	0	Cstf2
Gm6977	7.00297e-11	0.283818	0.185	0.432	1.42076e-06	0	Gm6977
Prss23	1.75767e-10	0.349875	0.236	0.346	3.56597e-06	0	Prss23
Pparg	2.12853e-10	0.627861	0.195	0.398	4.31836e-06	0	Pparg
Fam13a	2.15851e-10	0.411567	0.121	0.371	4.37918e-06	0	Fam13a
Tln2	3.82244e-10	0.523163	0.287	0.522	7.75497e-06	0	Tln2
Glg1	4.28805e-10	0.29704	0.446	0.584	8.6996e-06	0	Glg1
Rock2	5.44618e-10	0.260162	0.371	0.491	1.10492e-05	0	Rock2
Camk2n1	7.66891e-10	0.257297	0.401	0.656	1.55587e-05	0	Camk2n1
2004-09-01	9.06592e-10	0.671416	0.348	0.607	1.83929e-05	0	2004-09-01
Cflar	1.56753e-09	0.326055	0.211	0.468	3.18021e-05	0	Cflar
Spon1	1.82762e-09	0.755673	0.304	0.541	3.70787e-05	0	Spon1
Zeb2	2.05188e-09	0.428319	0.568	0.744	4.16284e-05	0	Zeb2
Sult1a1	2.13659e-09	0.468738	0.153	0.38	4.33471e-05	0	Sult1a1
Stat3	2.16407e-09	0.32192	0.378	0.505	4.39046e-05	0	Stat3
Ptx3	2.22237e-09	0.986651	0.31	0.424	4.50874e-05	0	Ptx3
Rasa3	3.57204e-09	0.568819	0.319	0.587	7.24696e-05	0	Rasa3
Myh9	3.8875e-09	0.446915	0.545	0.713	7.88696e-05	0	Myh9
Ifngr1	4.13989e-09	0.46811	0.39	0.669	8.39902e-05	0	Ifngr1
Egfr	4.51084e-09	0.493571	0.33	0.432	9.15159e-05	0	Egfr
Prdx4	4.58175e-09	0.383751	0.347	0.477	9.29546e-05	0	Prdx4
Susd2	4.78671e-09	1.13028	0.362	0.486	9.71128e-05	0	Susd2
Ism1	6.29792e-09	0.975837	0.366	0.489	0.000127772	0	Ism1
Ar	8.26108e-09	0.872503	0.417	0.565	0.000167601	0	Ar
Zfp618	9.40038e-09	0.46095	0.189	0.429	0.000190715	0	Zfp618
Neat1	1.01408e-08	0.555948	0.374	0.634	0.000205736	0	Neat1
Gm16039	1.30124e-08	0.657258	0.254	0.395	0.000263995	0	Gm16039
Sod2	2.15334e-08	0.296509	0.2	0.451	0.000436869	0	Sod2
Il1rn	2.5354e-08	1.38391	0.361	0.448	0.000514381	0	Il1rn
Prr16	3.48041e-08	0.370512	0.118	0.344	0.000706106	0	Prr16
Tgoln1	3.708e-08	0.376135	0.341	0.588	0.000752279	0	Tgoln1
Il10rb	4.14977e-08	0.509327	0.243	0.474	0.000841905	0	Il10rb
Pttg1ip	5.05704e-08	0.294677	0.326	0.469	0.00102597	0	Pttg1ip
Hvcn1	5.47559e-08	0.42642	0.232	0.474	0.00111089	0	Hvcn1
Abcg2	5.95478e-08	0.399286	0.167	0.333	0.00120811	0	Abcg2
Ephx1	6.51987e-08	0.381727	0.236	0.382	0.00132275	0	Ephx1
Tpra1	6.70423e-08	0.291367	0.171	0.425	0.00136015	0	Tpra1
Gstm2	7.66519e-08	0.472599	0.392	0.656	0.00155511	0	Gstm2
Aldh1a2	8.46037e-08	0.988397	0.31	0.52	0.00171644	0	Aldh1a2
Cib1	8.93004e-08	0.279265	0.113	0.371	0.00181173	0	Cib1
Dtx4	1.20495e-07	0.305977	0.132	0.321	0.00244461	0	Dtx4
1500009L16Rik	1.30553e-07	0.847326	0.308	0.436	0.00264867	0	1500009L16Rik
Cygb	1.87602e-07	0.523224	0.335	0.557	0.00380607	0	Cygb
Sgpl1	2.41603e-07	0.327178	0.199	0.438	0.00490164	0	Sgpl1
Fam69a	2.77446e-07	0.736296	0.297	0.52	0.00562882	0	Fam69a
C230081A13Rik	2.77885e-07	0.585514	0.249	0.478	0.00563774	0	C230081A13Rik
Tcn2	3.07023e-07	0.42361	0.262	0.5	0.00622888	0	Tcn2
Plekhh2	3.09243e-07	0.458744	0.194	0.354	0.00627393	0	Plekhh2
Cbr3	3.1936e-07	0.277415	0.13	0.379	0.00647917	0	Cbr3
Crim1	4.50934e-07	0.825327	0.312	0.449	0.00914854	0	Crim1
Imp3	4.72537e-07	0.267784	0.22	0.39	0.00958682	0	Imp3
Tmem159	5.31521e-07	0.462569	0.15	0.387	0.0107835	0	Tmem159
Zfp36l2	1.36367e-06	0.256252	0.127	0.373	0.0276661	0	Zfp36l2
Apbb2	1.38776e-06	0.630558	0.29	0.437	0.0281549	0	Apbb2
Egr1	1.66068e-06	0.377952	0.236	0.389	0.0336918	0	Egr1
Adcy2	1.85758e-06	0.929161	0.346	0.476	0.0376867	0	Adcy2
Fmo1	2.8485e-06	0.437805	0.279	0.482	0.0577904	0	Fmo1
Nrip1	2.93347e-06	0.261663	0.164	0.407	0.0595142	0	Nrip1
Hoxa5	5.75792e-06	0.260077	0.082	0.289	0.116817	0	Hoxa5
Arhgap6	6.09191e-06	0.569591	0.187	0.406	0.123593	0	Arhgap6
Btd	7.88171e-06	0.357267	0.174	0.411	0.159904	0	Btd
Kalrn	1.13106e-05	0.378782	0.147	0.389	0.22947	0	Kalrn
Ltbp2	1.19553e-05	1.03754	0.374	0.504	0.242548	0	Ltbp2
Clk4	1.22976e-05	0.297981	0.125	0.373	0.249493	0	Clk4
Cped1	1.66063e-05	0.275032	0.186	0.356	0.336909	0	Cped1
Gstt1	1.68075e-05	0.496097	0.151	0.308	0.34099	0	Gstt1
Nt5e	1.95343e-05	0.434879	0.126	0.351	0.396313	0	Nt5e
Gpr88	2.05757e-05	0.942854	0.32	0.527	0.417439	0	Gpr88
Fos	2.30523e-05	0.474422	0.289	0.435	0.467686	0	Fos
Tsc22d3	2.44152e-05	0.401066	0.193	0.36	0.495336	0	Tsc22d3
Gm4951	2.47829e-05	1.00299	0.311	0.513	0.502796	0	Gm4951
Ctnnd1	3.3455e-05	0.313451	0.413	0.667	0.678736	0	Ctnnd1
Apod	4.08385e-05	0.508106	0.365	0.478	0.828532	0	Apod
Lmo4	4.64691e-05	0.376886	0.521	0.683	0.942766	0	Lmo4
Pon2	6.60946e-05	0.836415	0.391	0.547	1	0	Pon2
Gpr116	7.77124e-05	0.942428	0.403	0.562	1	0	Gpr116
Tmem51	8.76665e-05	0.495189	0.142	0.279	1	0	Tmem51
Ly6e	9.07401e-05	0.537215	0.386	0.518	1	0	Ly6e
Jup	0.000120911	0.30788	0.123	0.318	1	0	Jup
Mfge8	0.000125196	0.411891	0.292	0.439	1	0	Mfge8
Cdc42ep1	0.000125462	0.491723	0.34	0.58	1	0	Cdc42ep1
Shisa5	0.000128826	0.347863	0.245	0.406	1	0	Shisa5
Arid5b	0.000160346	0.265541	0.12	0.31	1	0	Arid5b
Kansl1	0.00017839	0.273428	0.185	0.365	1	0	Kansl1
Bscl2	0.00019393	0.314069	0.134	0.332	1	0	Bscl2
Nav1	0.00029099	0.267794	0.246	0.491	1	0	Nav1
C3	0.000305761	1.0388	0.32	0.513	1	0	C3
Lrpap1	0.000318884	0.383496	0.248	0.474	1	0	Lrpap1
Htra1	0.000321033	0.26317	0.3	0.503	1	0	Htra1
Cblb	0.00034189	0.351839	0.149	0.384	1	0	Cblb
Rab32	0.000383123	0.265199	0.109	0.347	1	0	Rab32
Cdk14	0.000418593	0.284765	0.21	0.445	1	0	Cdk14
P2rx4	0.000430872	0.457269	0.171	0.397	1	0	P2rx4
Mt1	0.000512892	0.670933	0.344	0.568	1	0	Mt1
Heph	0.000644058	0.285349	0.135	0.318	1	0	Heph
Svep1	0.000760316	0.534078	0.228	0.43	1	0	Svep1
Abhd12	0.00081402	0.380444	0.201	0.434	1	0	Abhd12
Irf1	0.000856828	0.589952	0.261	0.476	1	0	Irf1
Tmem30a	0.000868662	0.279358	0.404	0.64	1	0	Tmem30a
Jun	0.000994776	0.451312	0.217	0.447	1	0	Jun
Nnmt	0.00107401	0.357098	0.142	0.378	1	0	Nnmt
Maf	0.00115376	0.280306	0.538	0.7	1	0	Maf
Sh2d3c	0.0012844	0.271587	0.068	0.266	1	0	Sh2d3c
Klhl24	0.00145173	0.575972	0.329	0.557	1	0	Klhl24
Cebpd	0.00160372	0.529958	0.293	0.504	1	0	Cebpd
Zwint	0.00171017	0.26745	0.193	0.371	1	0	Zwint
Cd1d1	0.00171679	0.620824	0.357	0.602	1	0	Cd1d1
H2-Q7	0.00181053	0.620562	0.386	0.629	1	0	H2-Q7
Actn1	0.00193369	0.283596	0.513	0.678	1	0	Actn1
Asph	0.00206636	0.506086	0.318	0.545	1	0	Asph
Pmp22	0.00212529	0.265329	0.37	0.513	1	0	Pmp22
Stat5b	0.00375719	0.379571	0.184	0.4	1	0	Stat5b
Iigp1	0.004492	1.463	0.388	0.553	1	0	Iigp1
Klf9	0.00491138	0.576119	0.365	0.596	1	0	Klf9
Sqstm1	0.00586015	0.256308	0.367	0.587	1	0	Sqstm1
Myl9	0.00651999	0.372905	0.214	0.415	1	0	Myl9
Id4	0.00684094	0.786091	0.353	0.561	1	0	Id4
Gstm1	0.00738838	0.348736	0.508	0.681	1	0	Gstm1
Tmod3	0.00905405	0.423862	0.407	0.571	1	0	Tmod3
Efemp1	0.0098408	0.584961	0.175	0.337	1	0	Efemp1
Gsn	0	2.12104	0.978	0.251	0	1	Gsn
Col3a1	0	2.01753	0.995	0.321	0	1	Col3a1
Ly6a	0	1.8029	0.934	0.094	0	1	Ly6a
Aspn	0	1.57274	0.768	0.052	0	1	Aspn
Col14a1	0	1.26243	0.759	0.03	0	1	Col14a1
Ly6c1	0	1.23972	0.765	0.056	0	1	Ly6c1
S100a4	0	1.0312	0.895	0.095	0	1	S100a4
Thy1	0	0.892462	0.785	0.047	0	1	Thy1
Crispld2	0	0.840291	0.909	0.058	0	1	Crispld2
Itgbl1	0	0.836263	0.926	0.067	0	1	Itgbl1
Smoc2	0	0.803765	0.906	0.152	0	1	Smoc2
Col6a3	0	0.77806	0.882	0.178	0	1	Col6a3
Steap3	0	0.767126	0.912	0.126	0	1	Steap3
Dio2	0	0.733969	0.928	0.064	0	1	Dio2
Ecm2	0	0.689355	0.954	0.254	0	1	Ecm2
Pcolce2	0	0.625339	0.811	0.089	0	1	Pcolce2
Scg3	0	0.54855	0.819	0.057	0	1	Scg3
Fez1	0	0.5152	0.799	0.073	0	1	Fez1
Nr2f2	0	0.478501	0.911	0.118	0	1	Nr2f2
Tnn	0	0.478142	0.902	0.077	0	1	Tnn
Plat	0	0.466367	0.915	0.099	0	1	Plat
Pdgfrl	0	0.402463	0.825	0.05	0	1	Pdgfrl
Adk	0	0.399405	0.914	0.142	0	1	Adk
Map1b	0	0.365609	0.883	0.178	0	1	Map1b
Capg	0	0.363153	0.868	0.076	0	1	Capg
Shisa3	0	0.362698	0.882	0.066	0	1	Shisa3
Pkm	0	0.35787	0.916	0.2	0	1	Pkm
Myoc	0	0.355171	0.791	0.047	0	1	Myoc
Galnt15	0	0.351943	0.915	0.064	0	1	Galnt15
Ap1m1	0	0.33445	0.856	0.073	0	1	Ap1m1
Il33	0	0.325975	0.737	0.037	0	1	Il33
Gapvd1	0	0.311658	0.851	0.15	0	1	Gapvd1
Lgals3	0	0.305217	0.881	0.068	0	1	Lgals3
Cers6	0	0.280617	0.842	0.076	0	1	Cers6
Fam133b	0	0.27615	0.898	0.156	0	1	Fam133b
Nsg1	0	0.275133	0.915	0.159	0	1	Nsg1
Lrrn4cl	0	0.270093	0.895	0.054	0	1	Lrrn4cl
Myo1e	0	0.26401	0.909	0.15	0	1	Myo1e
Rilpl2	0	0.257438	0.907	0.103	0	1	Rilpl2
Mustn1	0	0.256676	0.815	0.07	0	1	Mustn1
Gpnmb	0	0.255454	0.808	0.052	0	1	Gpnmb
Scarf2	7.53019e-307	0.278451	0.933	0.249	1.52773e-302	1	Scarf2
Sox9	8.98006e-296	0.398376	0.803	0.116	1.82187e-291	1	Sox9
Enpp2	2.32855e-290	0.294741	0.907	0.201	4.72417e-286	1	Enpp2
Sirpa	2.78899e-290	0.347894	0.726	0.046	5.65831e-286	1	Sirpa
Spag7	1.63974e-285	0.292797	0.839	0.142	3.32671e-281	1	Spag7
Ramp2	1.54178e-275	0.625852	0.811	0.137	3.12795e-271	1	Ramp2
Thbd	1.20489e-271	0.277446	0.829	0.132	2.44448e-267	1	Thbd
Klc1	1.0445e-270	0.265596	0.838	0.156	2.11909e-266	1	Klc1
Gtf2h5	5.96283e-267	0.26621	0.873	0.203	1.20974e-262	1	Gtf2h5
Ngfr	2.6548e-266	0.403694	0.7	0.057	5.38605e-262	1	Ngfr
Adamts5	1.34453e-265	0.539406	0.947	0.281	2.72777e-261	1	Adamts5
Dcn	3.52117e-263	1.6149	0.999	0.537	7.14374e-259	1	Dcn
Fmod	1.34846e-259	0.706336	0.798	0.137	2.73576e-255	1	Fmod
Cenpb	1.87842e-258	0.365555	0.878	0.218	3.81094e-254	1	Cenpb
Stk32b	2.88439e-250	0.257531	0.67	0.017	5.85185e-246	1	Stk32b
Trim47	1.1127e-249	0.441116	0.777	0.127	2.25744e-245	1	Trim47
Id2	4.64385e-248	0.312362	0.812	0.149	9.42144e-244	1	Id2
Ccdc80	3.58205e-244	0.751447	0.966	0.322	7.26726e-240	1	Ccdc80
Vcan	1.22336e-241	0.787407	0.805	0.154	2.48195e-237	1	Vcan
Fn1	4.45584e-240	0.789074	0.812	0.207	9.04001e-236	1	Fn1
Lum	6.13524e-239	0.968165	0.908	0.294	1.24472e-234	1	Lum
Dlg1	6.44206e-235	0.348457	0.916	0.256	1.30697e-230	1	Dlg1
Abca8b	4.45901e-229	0.263444	0.705	0.077	9.04644e-225	1	Abca8b
St3gal2	7.51939e-228	0.252453	0.791	0.158	1.52553e-223	1	St3gal2
Psmc6	3.79816e-226	0.270857	0.849	0.196	7.7057e-222	1	Psmc6
Lsp1	2.53922e-222	0.773639	0.704	0.053	5.15156e-218	1	Lsp1
Cask	2.12662e-214	0.2886	0.779	0.139	4.31449e-210	1	Cask
S100a6	4.6311e-210	1.20895	0.877	0.347	9.39557e-206	1	S100a6
Eif4b	2.73035e-209	0.403338	0.783	0.151	5.53933e-205	1	Eif4b
Cdh13	1.65614e-205	0.38045	0.696	0.063	3.35997e-201	1	Cdh13
Scara51	1.45491e-201	0.357954	0.851	0.233	2.95172e-197	1	Scara5
Fbln2	6.64036e-192	0.844495	0.681	0.04	1.3472e-187	1	Fbln2
Mirg	2.79554e-184	0.398089	0.251	0.013	5.67159e-180	1	Mirg
Apod1	8.76119e-182	0.528897	0.942	0.326	1.77747e-177	1	Apod
Serpinf1	2.12186e-180	0.34115	0.965	0.371	4.30484e-176	1	Serpinf1
Pls3	3.04776e-175	0.302469	0.924	0.298	6.1833e-171	1	Pls3
Mmp2	6.79454e-172	0.876573	0.85	0.283	1.37848e-167	1	Mmp2
Flnc	1.09224e-169	0.292418	0.262	0.025	2.21594e-165	1	Flnc
Ano1	1.82983e-168	0.276696	0.75	0.161	3.71236e-164	1	Ano1
2010111I01Rik	1.91699e-168	0.28623	0.686	0.086	3.8892e-164	1	2010111I01Rik
Gm11942	1.69644e-155	0.270135	0.852	0.246	3.44174e-151	1	Gm11942
Cpe	4.64243e-155	0.259942	0.895	0.275	9.41856e-151	1	Cpe
Igdcc4	3.38925e-152	0.271684	0.254	0.038	6.87611e-148	1	Igdcc4
Gpc3	5.40888e-151	0.568411	0.676	0.08	1.09735e-146	1	Gpc3
Gli1	2.32091e-150	0.321894	0.63	0.033	4.70867e-146	1	Gli1
Cd34	1.56872e-149	1.32717	0.653	0.045	3.18262e-145	1	Cd34
Vgll3	3.50608e-149	0.26613	0.635	0.034	7.11313e-145	1	Vgll3
Slc35b4	4.04398e-149	0.257924	0.733	0.148	8.20442e-145	1	Slc35b4
Ahnak2	4.90388e-148	0.540735	0.261	0.017	9.949e-144	1	Ahnak2
Piezo2	2.6872e-147	0.346458	0.268	0.022	5.45179e-143	1	Piezo2
Tmem106b	2.34227e-140	0.292177	0.924	0.357	4.752e-136	1	Tmem106b
Procr	6.69004e-140	0.335767	0.263	0.03	1.35728e-135	1	Procr
Morc4	3.44109e-139	0.318431	0.256	0.053	6.98127e-135	1	Morc4
Myh10	2.83411e-138	0.264516	0.27	0.056	5.74984e-134	1	Myh10
S100a10	1.22933e-135	0.620432	0.833	0.282	2.49407e-131	1	S100a10
Gdf10	2.64882e-133	0.503789	0.715	0.139	5.37392e-129	1	Gdf10
Aoc3	2.68192e-133	0.257467	0.28	0.027	5.44107e-129	1	Aoc3
Lrp1	1.06947e-131	0.276079	0.949	0.382	2.16975e-127	1	Lrp1
Tspan11	1.00514e-128	0.294339	0.274	0.054	2.03923e-124	1	Tspan11
Mrgprf	1.34558e-126	0.480662	0.283	0.02	2.72991e-122	1	Mrgprf
Syt11	7.39606e-124	0.291212	0.279	0.066	1.50051e-119	1	Syt11
Peg3	1.51228e-120	0.272537	0.677	0.102	3.06811e-116	1	Peg3
Samd4	3.03358e-119	0.252522	0.709	0.145	6.15452e-115	1	Samd4
Gas7	1.00947e-118	0.417447	0.291	0.098	2.04802e-114	1	Gas7
Sh3kbp1	7.53035e-117	0.258922	0.291	0.103	1.52776e-112	1	Sh3kbp1
Vapb	1.12734e-115	0.258805	0.799	0.253	2.28715e-111	1	Vapb
Tmem158	1.51044e-115	0.294409	0.291	0.048	3.06438e-111	1	Tmem158
Nrep	1.87249e-114	0.448681	0.852	0.326	3.7989e-110	1	Nrep
Zfp385a	2.08899e-113	0.288821	0.296	0.109	4.23815e-109	1	Zfp385a
Pamr1	7.04633e-111	0.359613	0.305	0.03	1.42956e-106	1	Pamr1
Rasl11b	7.76874e-111	0.252513	0.28	0.054	1.57612e-106	1	Rasl11b
Col18a1	8.0495e-111	0.342356	0.303	0.114	1.63308e-106	1	Col18a1
Rbp1	3.56316e-109	0.289001	0.292	0.076	7.22894e-105	1	Rbp1
Ezr	1.71073e-106	0.333683	0.303	0.104	3.47072e-102	1	Ezr
Lgals1	2.22783e-106	0.314028	0.929	0.394	4.51982e-102	1	Lgals1
Capns1	4.62328e-105	0.28289	0.889	0.363	9.37971e-101	1	Capns1
Anxa4	3.25416e-103	0.263821	0.758	0.21	6.60204e-99	1	Anxa4
H19	4.43924e-103	0.439583	0.639	0.075	9.00632e-99	1	H19
Arhgap29	1.48421e-102	0.380535	0.678	0.118	3.01118e-98	1	Arhgap29
Reep5	1.68059e-102	0.401457	0.959	0.46	3.40958e-98	1	Reep5
5430435G22Rik	1.81528e-102	0.347727	0.293	0.062	3.68284e-98	1	5430435G22Rik
Gpr133	1.57726e-101	0.435289	0.308	0.137	3.19995e-97	1	Gpr133
Sft2d2	4.45613e-100	0.253918	0.304	0.087	9.0406e-96	1	Sft2d2
Pmepa1	3.4906e-94	0.422475	0.927	0.433	7.08172e-90	1	Pmepa1
Nbl1	2.637e-92	1.19929	0.679	0.153	5.34994e-88	1	Nbl1
Txn2	1.58798e-89	0.371152	0.739	0.217	3.22169e-85	1	Txn2
Git1	1.64184e-86	0.273566	0.667	0.138	3.33096e-82	1	Git1
Tgfb2	2.04848e-86	0.346611	0.314	0.045	4.15595e-82	1	Tgfb2
Vopp1	2.42045e-86	0.270424	0.628	0.092	4.91061e-82	1	Vopp1
Plau	6.52572e-86	0.337168	0.578	0.024	1.32394e-81	1	Plau
Arl4a	3.72046e-85	0.41532	0.65	0.115	7.54806e-81	1	Arl4a
Timp2	1.91686e-84	0.729002	0.941	0.665	3.88892e-80	1	Timp2
Tnmd	4.85159e-84	0.406828	0.307	0.02	9.84291e-80	1	Tnmd
Scpep1	1.35684e-83	0.521444	0.765	0.263	2.75276e-79	1	Scpep1
Cd9	1.68856e-83	0.502051	0.972	0.52	3.42575e-79	1	Cd9
Stxbp6	5.4127e-82	0.298366	0.312	0.092	1.09813e-77	1	Stxbp6
Axl	6.92394e-81	0.594678	0.697	0.182	1.40473e-76	1	Axl
Ackr3	2.85432e-80	0.466635	0.33	0.064	5.79084e-76	1	Ackr3
Prrx2	3.3873e-80	0.277725	0.303	0.009	6.87216e-76	1	Prrx2
Anxa2	8.98656e-78	0.642242	0.823	0.408	1.82319e-73	1	Anxa2
Ephb3	3.10914e-77	0.353551	0.319	0.062	6.30782e-73	1	Ephb3
Nr4a1	7.66499e-76	0.258998	0.314	0.062	1.55507e-71	1	Nr4a1
Dpp4	7.83199e-76	0.372355	0.327	0.05	1.58895e-71	1	Dpp4
Entpd2	1.6434e-75	0.508101	0.64	0.127	3.33414e-71	1	Entpd2
Gpr64	1.65757e-75	0.31795	0.322	0.039	3.36288e-71	1	Gpr64
Tppp3	2.10535e-75	0.965697	0.598	0.049	4.27133e-71	1	Tppp3
Mcm6	5.51167e-75	0.364583	0.315	0.079	1.11821e-70	1	Mcm6
Ssc5d	4.1978e-74	0.508743	0.329	0.029	8.51651e-70	1	Ssc5d
Cgnl1	1.54221e-73	0.318236	0.331	0.091	3.12884e-69	1	Cgnl1
Cyb5r3	2.5468e-73	0.684968	0.683	0.19	5.16695e-69	1	Cyb5r3
Osr1	4.02823e-72	0.286486	0.325	0.073	8.17246e-68	1	Osr1
Serpinb6a	5.4572e-71	0.504905	0.774	0.302	1.10716e-66	1	Serpinb6a
Trib2	3.56217e-70	0.423926	0.608	0.083	7.22693e-66	1	Trib2
Hdgf	9.01401e-70	0.306419	0.848	0.383	1.82876e-65	1	Hdgf
Tomm7	1.49314e-68	0.278349	0.852	0.379	3.02928e-64	1	Tomm7
Dbn1	4.96103e-68	0.252911	0.323	0.112	1.00649e-63	1	Dbn1
Clec3b	8.02766e-68	1.27038	0.581	0.025	1.62865e-63	1	Clec3b
Clec11a	3.83424e-67	0.337634	0.961	0.468	7.77891e-63	1	Clec11a
Lmna	1.61351e-66	0.59776	0.693	0.192	3.27349e-62	1	Lmna
Rps27	5.74756e-66	0.418743	0.892	0.523	1.16607e-61	1	Rps27
S1pr2	1.30744e-65	0.374042	0.33	0.089	2.65254e-61	1	S1pr2
Nme1	8.28386e-65	0.309356	0.741	0.251	1.68063e-60	1	Nme1
Mfap2	1.05619e-64	0.343009	0.666	0.149	2.14279e-60	1	Mfap2
Ptn	1.3283e-64	0.492261	0.596	0.062	2.69486e-60	1	Ptn
Dlk1	1.6193e-64	0.255556	0.576	0.047	3.28523e-60	1	Dlk1
Cilp	2.65445e-64	0.519517	0.332	0.025	5.38536e-60	1	Cilp
Mest	8.20409e-64	0.376753	0.581	0.049	1.66445e-59	1	Mest
Ift74	3.78466e-62	0.312093	0.633	0.126	7.67832e-58	1	Ift74
Tmem100	4.43285e-62	0.436401	0.63	0.107	8.99338e-58	1	Tmem100
Begain	1.51628e-60	0.255406	0.326	0.04	3.07624e-56	1	Begain
Igf2r	1.95257e-60	0.416649	0.669	0.18	3.96137e-56	1	Igf2r
Phldb1	2.82928e-60	0.267335	0.337	0.096	5.74004e-56	1	Phldb1
Slc38a4	4.41343e-60	0.315731	0.32	0.037	8.95396e-56	1	Slc38a4
Cspg4	7.584e-59	0.303719	0.351	0.091	1.53864e-54	1	Cspg4
Dchs1	1.9847e-58	0.29051	0.31	0.042	4.02656e-54	1	Dchs1
Dpt	5.25175e-58	1.12249	0.575	0.069	1.06548e-53	1	Dpt
Fam111a	5.37581e-58	0.254582	0.341	0.067	1.09064e-53	1	Fam111a
Creb5	5.09777e-56	0.546965	0.338	0.039	1.03424e-51	1	Creb5
Tmem43	7.69635e-54	0.311009	0.639	0.141	1.56144e-49	1	Tmem43
Rps13-ps1	1.88855e-53	0.349604	0.575	0.069	3.83149e-49	1	Rps13-ps1
Fndc1	4.35453e-53	0.632617	0.596	0.077	8.83446e-49	1	Fndc1
Sec62	8.42366e-53	0.40681	0.926	0.61	1.70899e-48	1	Sec62
Ifitm2	6.89044e-51	0.367262	0.939	0.656	1.39793e-46	1	Ifitm2
Olfml3	9.04936e-51	0.385245	0.974	0.588	1.83593e-46	1	Olfml3
Tgfbr2	1.55308e-50	0.558835	0.71	0.291	3.15089e-46	1	Tgfbr2
Igfbp6	3.75319e-50	1.2944	0.573	0.04	7.61448e-46	1	Igfbp6
Scara3	2.17527e-48	0.359152	0.963	0.565	4.41318e-44	1	Scara3
Sntb2	1.388e-47	0.278028	0.593	0.098	2.81597e-43	1	Sntb2
Agtr2	4.98664e-47	0.415072	0.544	0.019	1.01169e-42	1	Agtr2
Adam33	5.43519e-47	0.429876	0.35	0.029	1.10269e-42	1	Adam33
Ldlrad3	8.43943e-47	0.268891	0.36	0.084	1.71219e-42	1	Ldlrad3
Ntrk2	1.44502e-46	0.350332	0.349	0.018	2.93165e-42	1	Ntrk2
Sptbn1	2.26578e-46	0.362861	0.819	0.442	4.59682e-42	1	Sptbn1
Itgb5	3.06109e-45	0.382532	0.641	0.155	6.21034e-41	1	Itgb5
Adcy7	3.6871e-45	0.251101	0.551	0.04	7.4804e-41	1	Adcy7
Lrrc17	4.64505e-44	0.582673	0.336	0.061	9.42388e-40	1	Lrrc17
Sod3	2.09995e-42	0.687537	0.69	0.265	4.26037e-38	1	Sod3
Ntn1	1.49354e-41	0.69127	0.573	0.074	3.03009e-37	1	Ntn1
Txn1	4.85492e-41	0.468334	0.827	0.535	9.84967e-37	1	Txn1
Gas5	9.9341e-41	0.394436	0.76	0.374	2.01543e-36	1	Gas5
Rpl22	2.24906e-40	0.33645	0.826	0.482	4.56289e-36	1	Rpl22
Cpxm2	1.35546e-39	0.308091	0.558	0.068	2.74995e-35	1	Cpxm2
Nov	4.69416e-39	0.658321	0.546	0.031	9.52351e-35	1	Nov
Cdon	6.07478e-39	0.661946	0.568	0.074	1.23245e-34	1	Cdon
Capn6	1.75697e-38	0.306945	0.555	0.058	3.56454e-34	1	Capn6
Ppp3ca	6.40011e-38	0.284932	0.731	0.304	1.29845e-33	1	Ppp3ca
Dab2	1.9996e-37	0.44366	0.697	0.271	4.05679e-33	1	Dab2
Fhl1	7.32029e-37	0.77673	0.626	0.151	1.48514e-32	1	Fhl1
Adamtsl4	1.28886e-36	0.566759	0.367	0.08	2.61485e-32	1	Adamtsl4
Scd2	3.03722e-36	0.331425	0.674	0.234	6.16192e-32	1	Scd2
Pxdn	4.46538e-36	0.346405	0.368	0.041	9.05937e-32	1	Pxdn
Col8a2	4.15353e-35	0.656008	0.378	0.034	8.42667e-31	1	Col8a2
Pdpn	1.15958e-34	0.555321	0.372	0.062	2.35256e-30	1	Pdpn
1500012F01Rik	2.5832e-34	0.290637	0.385	0.162	5.2408e-30	1	1500012F01Rik
Ybx3	3.18931e-34	0.378461	0.76	0.371	6.47047e-30	1	Ybx3
Svil	2.18493e-32	0.498928	0.618	0.175	4.43279e-28	1	Svil
C1qtnf2	8.81857e-32	0.469777	0.373	0.048	1.78911e-27	1	C1qtnf2
Vim	1.0329e-31	0.346064	0.973	0.756	2.09555e-27	1	Vim
Clip3	1.63897e-31	0.479893	0.573	0.114	3.32513e-27	1	Clip3
Nfix	2.19542e-31	0.333894	0.834	0.541	4.45406e-27	1	Nfix
Prrx1	7.63451e-31	0.355655	0.804	0.458	1.54889e-26	1	Prrx1
F2r	1.11356e-30	0.340084	0.366	0.028	2.25918e-26	1	F2r
Cd109	1.13952e-30	0.371957	0.386	0.097	2.31187e-26	1	Cd109
Meox2	2.12534e-30	0.678178	0.381	0.05	4.31188e-26	1	Meox2
Thbs4	3.26896e-30	0.922373	0.362	0.035	6.63206e-26	1	Thbs4
Ptrf	7.21213e-30	0.418768	0.767	0.407	1.4632e-25	1	Ptrf
Ugdh	1.08126e-29	0.288152	0.421	0.213	2.19365e-25	1	Ugdh
Ahnak	1.27415e-28	0.364966	0.856	0.589	2.58499e-24	1	Ahnak
Lrrc15	1.24555e-27	0.250102	0.363	0.02	2.52697e-23	1	Lrrc15
Ehbp1	2.52178e-27	0.325107	0.544	0.071	5.11618e-23	1	Ehbp1
Eno1	7.8818e-27	0.269096	0.564	0.1	1.59906e-22	1	Eno1
Fbln1	9.08323e-27	0.457568	0.673	0.239	1.84281e-22	1	Fbln1
Add3	1.24341e-26	0.727714	0.608	0.158	2.52264e-22	1	Add3
Egfl6	2.64995e-25	0.343802	0.377	0.017	5.37622e-21	1	Egfl6
1500015O10Rik	8.61011e-25	0.638623	0.593	0.164	1.74682e-20	1	1500015O10Rik
Clip4	1.08634e-24	0.376098	0.371	0.044	2.20398e-20	1	Clip4
Klf2	1.47308e-24	0.25329	0.43	0.209	2.98859e-20	1	Klf2
Nap1l1	1.75149e-24	0.394409	0.696	0.343	3.55342e-20	1	Nap1l1
Penk	2.53558e-24	0.729634	0.387	0.032	5.14418e-20	1	Penk
Nfic	1.98821e-23	0.277598	0.827	0.576	4.03367e-19	1	Nfic
Matn2	1.43384e-22	0.32318	0.402	0.116	2.90897e-18	1	Matn2
Ccnd1	2.01317e-22	0.467902	0.39	0.077	4.08432e-18	1	Ccnd1
Gpx1	1.34838e-21	0.291452	0.675	0.282	2.73559e-17	1	Gpx1
Plec	2.28301e-21	0.346524	0.391	0.085	4.63178e-17	1	Plec
Cnn3	2.32801e-21	0.305619	0.725	0.38	4.72306e-17	1	Cnn3
Ppp1r12b	5.013e-20	0.267491	0.548	0.089	1.01704e-15	1	Ppp1r12b
Rps25	8.25912e-20	0.311908	0.622	0.22	1.67561e-15	1	Rps25
Dsel	3.69342e-19	0.29678	0.395	0.101	7.49321e-15	1	Dsel
Asnsd1	4.00672e-18	0.358142	0.596	0.173	8.12883e-14	1	Asnsd1
Eid1	9.44072e-18	0.2843	0.78	0.512	1.91533e-13	1	Eid1
Htra3	1.39573e-17	0.346607	0.425	0.158	2.83165e-13	1	Htra3
Dnm1	1.73497e-17	0.426019	0.4	0.091	3.5199e-13	1	Dnm1
Sulf2	1.96946e-17	0.599769	0.522	0.041	3.99564e-13	1	Sulf2
Efhd1	2.53588e-17	0.538902	0.399	0.019	5.1448e-13	1	Efhd1
Sema3c	1.04937e-16	0.663811	0.524	0.044	2.12897e-12	1	Sema3c
Agpat4	4.96515e-15	0.532737	0.535	0.083	1.00733e-10	1	Agpat4
Akap13	7.91409e-15	0.40202	0.571	0.145	1.60561e-10	1	Akap13
Ndn	8.71541e-14	0.393701	0.551	0.104	1.76818e-09	1	Ndn
Anpep	5.45777e-13	0.584773	0.413	0.05	1.10727e-08	1	Anpep
Tbx15	7.43548e-13	0.293613	0.446	0.179	1.50851e-08	1	Tbx15
Cst3	9.16725e-13	0.357439	0.995	0.969	1.85985e-08	1	Cst3
Tgfbi	6.52462e-11	0.925881	0.522	0.08	1.32372e-06	1	Tgfbi
Tmpo	1.21394e-10	0.258036	0.434	0.136	2.46284e-06	1	Tmpo
Dkk3	4.2519e-10	0.56171	0.568	0.155	8.62626e-06	1	Dkk3
Zyx	6.05222e-10	0.378879	0.433	0.125	1.22788e-05	1	Zyx
Celf2	6.82054e-10	0.756014	0.411	0.047	1.38375e-05	1	Celf2
Cxxc5	1.5725e-09	0.432515	0.43	0.112	3.19029e-05	1	Cxxc5
Gfpt2	3.13706e-09	0.318615	0.43	0.096	6.36447e-05	1	Gfpt2
Gsto1	6.79232e-09	0.297347	0.407	0.058	0.000137803	1	Gsto1
6330403K07Rik	9.9525e-09	0.276246	0.416	0.042	0.000201916	1	6330403K07Rik
Usp22	1.41794e-08	0.260869	0.529	0.126	0.000287672	1	Usp22
Rian	2.10586e-08	0.411305	0.492	0.027	0.000427238	1	Rian
Glud1	2.16697e-08	0.355888	0.597	0.221	0.000439635	1	Glud1
Flrt2	3.25897e-08	0.336859	0.606	0.229	0.000661181	1	Flrt2
Gmfb	4.74537e-08	0.250075	0.443	0.153	0.00096274	1	Gmfb
Sptan1	4.75728e-08	0.343525	0.64	0.333	0.000965157	1	Sptan1
Fam129a	5.56605e-08	0.365955	0.45	0.146	0.00112924	1	Fam129a
Zcchc5	9.32445e-08	0.335399	0.491	0.039	0.00189174	1	Zcchc5
Zfhx3	9.97601e-08	0.300142	0.437	0.117	0.00202393	1	Zfhx3
Pprc1	1.3663e-07	0.255531	0.429	0.091	0.00277196	1	Pprc1
Lhfpl2	2.99251e-07	0.430289	0.45	0.143	0.0060712	1	Lhfpl2
Cd44	7.03744e-07	0.312809	0.566	0.182	0.0142776	1	Cd44
Thbs2	8.6e-07	0.562365	0.554	0.142	0.0174477	1	Thbs2
Gpsm2	1.05992e-06	0.339927	0.437	0.105	0.0215037	1	Gpsm2
Atpif1	1.60035e-06	0.256395	0.624	0.296	0.032468	1	Atpif1
Medag	3.18471e-06	0.630321	0.435	0.054	0.0646114	1	Medag
Klf4	6.55839e-06	0.310866	0.468	0.148	0.133057	1	Klf4
Cfl2	1.12728e-05	0.256883	0.472	0.186	0.228703	1	Cfl2
Hoxc10	1.54286e-05	0.291921	0.463	0.164	0.313015	1	Hoxc10
Trio	7.77485e-05	0.387657	0.447	0.104	1	1	Trio
Wipf1	0.000121448	0.313398	0.469	0.164	1	1	Wipf1
Lpar1	0.000123804	0.313668	0.611	0.297	1	1	Lpar1
Angptl2	0.000157758	0.358924	0.452	0.099	1	1	Angptl2
Anxa3	0.000164952	0.253246	0.434	0.079	1	1	Anxa3
Rnase4	0.000263109	0.470528	0.628	0.354	1	1	Rnase4
Emilin2	0.000273914	0.513427	0.438	0.069	1	1	Emilin2
Adam15	0.000279779	0.366228	0.571	0.22	1	1	Adam15
Snrpd1	0.000566737	0.257434	0.55	0.179	1	1	Snrpd1
Oaf	0.00056925	0.43154	0.453	0.074	1	1	Oaf
Pycr1	0.000579745	0.319801	0.463	0.133	1	1	Pycr1
Osr2	0.00073378	0.512193	0.479	0.037	1	1	Osr2
Fzd2	0.0010399	0.393165	0.451	0.079	1	1	Fzd2
Kifap3	0.00135415	0.342333	0.478	0.162	1	1	Kifap3
Coro2b	0.0026596	0.265022	0.488	0.075	1	1	Coro2b
Tnc	0	1.42657	0.993	0.818	0	2	Tnc
Mmp13	1.91048e-295	2.79175	0.877	0.49	3.87598e-291	2	Mmp13
Wif1	1.89233e-276	1.94582	0.854	0.43	3.83916e-272	2	Wif1
Alpl	9.93174e-255	1.72317	0.797	0.361	2.01495e-250	2	Alpl
Spp1	1.30593e-254	2.29588	0.919	0.622	2.64947e-250	2	Spp1
Limch1	1.74796e-216	1.6086	0.801	0.418	3.54625e-212	2	Limch1
Olfml2b	1.25999e-207	1.29064	0.886	0.549	2.55628e-203	2	Olfml2b
Cfh	6.31314e-201	1.02656	0.96	0.779	1.28081e-196	2	Cfh
Olfml31	1.05222e-174	1.00367	0.915	0.607	2.13474e-170	2	Olfml3
Lifr	1.10692e-172	1.36252	0.801	0.517	2.24572e-168	2	Lifr
Sema7a	2.84639e-161	1.51597	0.672	0.343	5.77476e-157	2	Sema7a
Angpt4	7.74104e-160	1.63347	0.641	0.311	1.5705e-155	2	Angpt4
Kcnk2	7.50383e-159	1.48914	0.613	0.278	1.52238e-154	2	Kcnk2
Col12a1	9.32101e-142	1.298	0.639	0.273	1.89105e-137	2	Col12a1
Cd63	1.05403e-141	0.727056	0.919	0.779	2.13841e-137	2	Cd63
Tpm1	1.30181e-140	0.771096	0.97	0.922	2.64111e-136	2	Tpm1
Slitrk6	2.83766e-125	0.658543	0.336	0.063	5.75705e-121	2	Slitrk6
Ccdc801	2.28408e-120	0.947665	0.705	0.374	4.63395e-116	2	Ccdc80
Tenm4	1.87079e-119	0.364974	0.294	0.044	3.79545e-115	2	Tenm4
Dlx5	4.12373e-117	1.12326	0.702	0.419	8.36623e-113	2	Dlx5
Cp1	5.59603e-112	0.698947	0.964	0.859	1.13532e-107	2	Cp
Gpc1	1.35344e-100	0.952072	0.634	0.343	2.74587e-96	2	Gpc1
Ncam1	1.25051e-97	0.79838	0.421	0.157	2.53703e-93	2	Ncam1
Vldlr	2.70137e-97	1.12271	0.467	0.193	5.48054e-93	2	Vldlr
Serpine21	4.7662e-96	0.647898	0.993	0.922	9.66967e-92	2	Serpine2
Fap	6.85425e-95	0.834575	0.747	0.508	1.39059e-90	2	Fap
mt-Cytb	6.37135e-91	0.413689	0.999	0.999	1.29262e-86	2	mt-Cytb
Col6a31	3.98002e-89	1.0297	0.537	0.243	8.07467e-85	2	Col6a3
Col8a1	2.27438e-86	1.11965	0.691	0.462	4.61426e-82	2	Col8a1
Ptgis	6.91993e-84	0.938263	0.539	0.245	1.40392e-79	2	Ptgis
mt-Nd2	7.36863e-84	0.447868	0.997	0.997	1.49495e-79	2	mt-Nd2
Ncoa7	1.00565e-83	0.313827	0.343	0.114	2.04026e-79	2	Ncoa7
Vdr	1.30619e-83	1.33583	0.571	0.336	2.64999e-79	2	Vdr
S100b	1.35491e-82	0.823065	0.526	0.272	2.74884e-78	2	S100b
Lrp4	8.42183e-81	1.09909	0.52	0.282	1.70862e-76	2	Lrp4
Cd55	3.35063e-80	0.3678	0.327	0.102	6.79775e-76	2	Cd55
Clec11a1	3.44748e-78	0.756605	0.734	0.511	6.99424e-74	2	Clec11a
Cadm1	7.8576e-78	1.116	0.574	0.33	1.59415e-73	2	Cadm1
Maf1	3.62254e-76	0.850876	0.756	0.587	7.34941e-72	2	Maf
mt-Nd1	5.39907e-75	0.41344	0.999	0.996	1.09536e-70	2	mt-Nd1
S100a61	3.201e-72	0.405152	0.695	0.386	6.49418e-68	2	S100a6
mt-Nd4	3.32609e-72	0.42792	0.995	0.998	6.74797e-68	2	mt-Nd4
Fam20c	4.84175e-72	0.301811	0.271	0.085	9.82294e-68	2	Fam20c
Spata13	4.28758e-69	0.931308	0.479	0.238	8.69865e-65	2	Spata13
mt-Co1	1.18657e-68	0.419033	0.995	0.988	2.40732e-64	2	mt-Co1
Mmp14	1.39547e-67	0.768827	0.698	0.503	2.83114e-63	2	Mmp14
KCTD121	5.32051e-65	0.677584	0.776	0.558	1.07943e-60	2	KCTD12
Fibin	1.70225e-64	0.506016	0.435	0.204	3.45353e-60	2	Fibin
Ndnf	6.37566e-64	0.912765	0.463	0.249	1.29349e-59	2	Ndnf
Trp53inp1	8.66784e-62	0.267649	0.318	0.135	1.75853e-57	2	Trp53inp1
Postn	9.19738e-62	1.25362	0.416	0.165	1.86596e-57	2	Postn
mt-Rnr1	2.06791e-61	0.532422	0.992	0.97	4.19537e-57	2	mt-Rnr1
Srpx2	6.12731e-61	0.798983	0.571	0.362	1.24311e-56	2	Srpx2
mt-Nd5	8.59377e-61	0.451121	0.987	0.965	1.7435e-56	2	mt-Nd5
Marcks1	1.10598e-60	0.423524	0.927	0.847	2.24382e-56	2	Marcks
Ctgf	1.24829e-59	0.88744	0.631	0.423	2.53253e-55	2	Ctgf
Neo1	1.0497e-57	0.595986	0.492	0.268	2.12962e-53	2	Neo1
Id3	1.24299e-56	0.537751	0.815	0.673	2.52178e-52	2	Id3
Gdf101	1.29533e-56	0.647961	0.416	0.194	2.62798e-52	2	Gdf10
Emilin1	8.20335e-56	0.453313	0.491	0.258	1.6643e-51	2	Emilin1
Rgs10	3.24816e-55	0.307414	0.302	0.133	6.58986e-51	2	Rgs10
Palld	5.0275e-55	0.453508	0.471	0.259	1.01998e-50	2	Palld
Tmem2	1.24695e-54	0.469399	0.469	0.237	2.52981e-50	2	Tmem2
Bmp1	2.64049e-54	0.617318	0.579	0.363	5.35702e-50	2	Bmp1
Mgll	5.57456e-54	0.672293	0.388	0.208	1.13097e-49	2	Mgll
Vstm4	6.05637e-54	0.39153	0.41	0.209	1.22872e-49	2	Vstm4
Cnn2	7.81965e-54	0.569637	0.76	0.657	1.58645e-49	2	Cnn2
mt-Rnr2	2.30249e-53	0.502444	0.984	0.969	4.67129e-49	2	mt-Rnr2
Nhsl1	6.83221e-52	0.295631	0.31	0.13	1.38612e-47	2	Nhsl1
Abcc9	1.16949e-50	0.812268	0.508	0.323	2.37267e-46	2	Abcc9
mt-Nd6	6.9713e-48	0.463484	0.979	0.949	1.41434e-43	2	mt-Nd6
Adamts51	1.55427e-47	0.610098	0.552	0.351	3.1533e-43	2	Adamts5
Gas1	3.07416e-47	0.727444	0.631	0.426	6.23687e-43	2	Gas1
Dpysl3	2.16877e-46	0.535053	0.796	0.698	4.4e-42	2	Dpysl3
Pdgfa	4.95319e-46	0.479458	0.484	0.284	1.0049e-41	2	Pdgfa
Lamtor4	1.46774e-43	0.298118	0.371	0.199	2.97775e-39	2	Lamtor4
Cfl1	2.21677e-43	0.385024	0.884	0.85	4.49738e-39	2	Cfl1
Islr1	3.94816e-43	0.559325	0.855	0.787	8.01003e-39	2	Islr
Gja1	5.80171e-43	0.462643	0.888	0.85	1.17705e-38	2	Gja1
Cd276	2.29943e-41	0.459865	0.278	0.107	4.66509e-37	2	Cd276
1500015O10Rik1	6.53057e-41	0.282058	0.388	0.202	1.32492e-36	2	1500015O10Rik
Pth1r	3.2246e-40	0.799	0.57	0.397	6.54206e-36	2	Pth1r
Ifngr21	4.01292e-40	0.254756	0.432	0.25	8.14142e-36	2	Ifngr2
Ppic	3.88958e-39	0.525848	0.718	0.566	7.89117e-35	2	Ppic
Map1b1	3.5806e-38	0.462128	0.435	0.256	7.26432e-34	2	Map1b
Plagl1	1.18269e-37	0.662943	0.525	0.355	2.39944e-33	2	Plagl1
Sdk2	2.11791e-37	0.42169	0.407	0.244	4.29681e-33	2	Sdk2
Dapk2	7.58811e-37	0.77031	0.46	0.3	1.53948e-32	2	Dapk2
Rps26	1.27575e-36	0.383981	0.868	0.774	2.58824e-32	2	Rps26
Gm20619	2.01444e-36	0.388588	0.332	0.194	4.08689e-32	2	Gm20619
Sdc3	4.34897e-36	0.789522	0.448	0.278	8.82319e-32	2	Sdc3
Mrc2	5.28489e-36	0.455103	0.392	0.218	1.0722e-31	2	Mrc2
Sdc2	5.61758e-36	0.498758	0.728	0.609	1.13969e-31	2	Sdc2
Plxna21	5.94819e-36	0.602243	0.57	0.412	1.20677e-31	2	Plxna2
Car3	1.0108e-35	0.326851	0.538	0.343	2.05071e-31	2	Car3
Itga9	1.36504e-35	0.381592	0.449	0.284	2.7694e-31	2	Itga9
Plekhm3	9.17134e-35	0.508659	0.417	0.281	1.86068e-30	2	Plekhm3
Smarca1	1.29589e-34	0.338578	0.333	0.175	2.6291e-30	2	Smarca1
Slit2	9.38646e-34	0.667886	0.439	0.286	1.90432e-29	2	Slit2
Qsox1	9.68064e-34	0.567241	0.455	0.269	1.96401e-29	2	Qsox1
Nrep1	1.45822e-33	0.561995	0.558	0.379	2.95844e-29	2	Nrep
Vasp	3.50793e-33	0.341218	0.418	0.261	7.11688e-29	2	Vasp
Cdh111	1.52789e-32	0.318528	0.917	0.871	3.09979e-28	2	Cdh11
Hvcn11	1.54057e-32	0.344545	0.463	0.317	3.12552e-28	2	Hvcn1
Pabpc1	1.89273e-32	0.462909	0.666	0.542	3.83997e-28	2	Pabpc1
Rps12	1.5531e-31	0.369601	0.835	0.758	3.15093e-27	2	Rps12
St6galnac4	1.90311e-31	0.313531	0.351	0.219	3.86104e-27	2	St6galnac4
Pdk4	2.17035e-31	0.684109	0.435	0.29	4.4032e-27	2	Pdk4
Tmsb10	3.25168e-31	0.420853	0.73	0.62	6.59702e-27	2	Tmsb10
Satb2	5.09212e-31	0.667504	0.528	0.379	1.03309e-26	2	Satb2
Runx21	9.9654e-31	0.542539	0.645	0.546	2.02178e-26	2	Runx2
Slc40a1	4.62971e-30	0.291963	0.475	0.332	9.39275e-26	2	Slc40a1
Mef2c	4.7501e-30	0.744404	0.457	0.298	9.637e-26	2	Mef2c
Fam20a	6.33054e-30	0.271362	0.377	0.244	1.28434e-25	2	Fam20a
Rnd3	9.55326e-30	0.317726	0.444	0.275	1.93816e-25	2	Rnd3
Cdc42ep3	3.31355e-29	0.469124	0.486	0.34	6.72253e-25	2	Cdc42ep3
Myeov2	4.09205e-29	0.424758	0.573	0.415	8.30195e-25	2	Myeov2
Fat1	4.92601e-29	0.622867	0.525	0.377	9.9939e-25	2	Fat1
Sp7	1.38328e-28	0.763659	0.517	0.371	2.8064e-24	2	Sp7
Slc20a2	2.03269e-28	1.06939	0.374	0.204	4.12393e-24	2	Slc20a2
Mmp21	3.3013e-28	0.403919	0.547	0.338	6.69769e-24	2	Mmp2
BC056474	3.37867e-28	0.297435	0.415	0.262	6.85466e-24	2	BC056474
Antxr2	3.82502e-28	0.282456	0.435	0.297	7.7602e-24	2	Antxr2
1190002N15Rik	4.50683e-28	0.502998	0.445	0.299	9.14345e-24	2	1190002N15Rik
Actb	1.55766e-27	0.273747	0.944	0.943	3.16017e-23	2	Actb
Shox2	2.97801e-27	0.529019	0.532	0.376	6.04179e-23	2	Shox2
Skil	3.43851e-27	0.329309	0.339	0.203	6.97605e-23	2	Skil
Tnfrsf191	4.25125e-27	0.542573	0.577	0.461	8.62493e-23	2	Tnfrsf19
Amotl1	1.47159e-26	0.481399	0.529	0.372	2.98555e-22	2	Amotl1
Shfm1	2.30075e-26	0.43303	0.635	0.493	4.66777e-22	2	Shfm1
Rnf182	3.2216e-26	0.314159	0.288	0.171	6.53598e-22	2	Rnf182
Itgb51	3.71992e-26	0.503236	0.363	0.205	7.54698e-22	2	Itgb5
Mxd4	5.65934e-26	0.38354	0.733	0.655	1.14817e-21	2	Mxd4
Tmem123	1.45612e-25	0.341349	0.479	0.341	2.95418e-21	2	Tmem123
Oxct1	1.7997e-25	0.284179	0.433	0.281	3.65122e-21	2	Oxct1
Rpl23	1.9993e-25	0.407498	0.709	0.597	4.05618e-21	2	Rpl23
Cpe1	5.88005e-25	0.575563	0.531	0.34	1.19295e-20	2	Cpe
S1pr1	6.72915e-25	0.619387	0.523	0.397	1.36521e-20	2	S1pr1
Svil1	8.40267e-25	0.318806	0.361	0.221	1.70473e-20	2	Svil
Colec121	1.17978e-24	0.318825	0.747	0.63	2.39354e-20	2	Colec12
Mxra8	1.38281e-24	0.339532	0.734	0.608	2.80545e-20	2	Mxra8
Porcn	2.66178e-24	0.324732	0.343	0.222	5.40023e-20	2	Porcn
5430417L22Rik	3.19922e-24	0.413808	0.361	0.25	6.49058e-20	2	5430417L22Rik
Enpp1	3.93302e-24	0.371655	0.374	0.254	7.97932e-20	2	Enpp1
Dnm3os	4.21577e-24	0.311137	0.273	0.141	8.55295e-20	2	Dnm3os
Cd200	4.32304e-24	0.751348	0.537	0.426	8.77059e-20	2	Cd200
Rps8	8.49698e-24	0.346271	0.813	0.765	1.72387e-19	2	Rps8
Tmem47	1.40144e-23	0.413661	0.448	0.299	2.84325e-19	2	Tmem47
Rpl13a	1.56998e-23	0.399523	0.675	0.563	3.18518e-19	2	Rpl13a
Syt6	3.37397e-23	0.626644	0.359	0.239	6.84511e-19	2	Syt6
Flrt21	7.01491e-23	0.323411	0.403	0.266	1.42318e-18	2	Flrt2
Comp	1.5544e-22	0.632962	0.389	0.27	3.15357e-18	2	Comp
Fam78b	3.68546e-22	0.475708	0.344	0.251	7.47706e-18	2	Fam78b
Rai14	5.13799e-22	0.311895	0.418	0.291	1.0424e-17	2	Rai14
Pard3	5.20157e-22	0.306335	0.415	0.287	1.05529e-17	2	Pard3
Mpzl11	6.67424e-22	0.287278	0.454	0.323	1.35407e-17	2	Mpzl1
Rps3	6.91204e-22	0.355404	0.738	0.665	1.40231e-17	2	Rps3
St3gal61	7.73044e-22	0.510811	0.669	0.625	1.56835e-17	2	St3gal6
Plod2	7.94231e-22	0.29849	0.579	0.42	1.61134e-17	2	Plod2
Ppfibp2	1.18309e-21	0.701334	0.355	0.234	2.40025e-17	2	Ppfibp2
Gucy1a3	1.31273e-21	0.547397	0.373	0.257	2.66326e-17	2	Gucy1a3
Tusc1	9.6096e-21	0.298724	0.306	0.191	1.94959e-16	2	Tusc1
Rpl37	1.35512e-20	0.373376	0.741	0.641	2.74927e-16	2	Rpl37
Ptprf	2.44867e-20	0.424875	0.361	0.216	4.96786e-16	2	Ptprf
Loxl11	2.45386e-20	0.321366	0.653	0.517	4.97838e-16	2	Loxl1
Tuba1c	4.0138e-20	0.469813	0.506	0.379	8.1432e-16	2	Tuba1c
Smad6	4.76392e-20	0.605323	0.44	0.325	9.66505e-16	2	Smad6
Rpl36a	1.06419e-19	0.396842	0.562	0.427	2.15902e-15	2	Rpl36a
Unc5b	1.12208e-19	0.704672	0.477	0.361	2.27647e-15	2	Unc5b
Ccdc12	5.60299e-19	0.340576	0.356	0.24	1.13673e-14	2	Ccdc12
Cyfip2	6.01084e-19	0.558604	0.407	0.286	1.21948e-14	2	Cyfip2
Omd	1.54749e-18	0.942195	0.441	0.308	3.13955e-14	2	Omd
Fhl2	1.67523e-18	0.508016	0.596	0.511	3.39871e-14	2	Fhl2
Purb	1.77301e-18	0.301962	0.524	0.398	3.59708e-14	2	Purb
Asah1	1.87596e-18	0.250543	0.366	0.246	3.80594e-14	2	Asah1
Pmepa11	1.93756e-18	0.315481	0.615	0.488	3.93093e-14	2	Pmepa1
Ptprd1	2.08045e-18	0.295369	0.77	0.722	4.22081e-14	2	Ptprd
S100a13	3.75483e-18	0.361439	0.528	0.409	7.61781e-14	2	S100a13
Bmp3	4.15346e-18	0.377424	0.338	0.234	8.42653e-14	2	Bmp3
Gtf2i	5.46862e-18	0.262631	0.421	0.294	1.10947e-13	2	Gtf2i
Slc36a2	5.47278e-18	0.567555	0.427	0.305	1.11032e-13	2	Slc36a2
Atrx	3.22614e-17	0.282965	0.494	0.369	6.54518e-13	2	Atrx
Rpl37a	3.22711e-17	0.335683	0.698	0.628	6.54716e-13	2	Rpl37a
Nt5dc2	4.14536e-17	0.366067	0.306	0.189	8.4101e-13	2	Nt5dc2
Cd63-ps	4.23401e-17	0.380837	0.44	0.325	8.58996e-13	2	Cd63-ps
Dstn	4.6041e-17	0.476275	0.47	0.364	9.3408e-13	2	Dstn
Stk17b	5.60095e-17	0.447609	0.533	0.442	1.13632e-12	2	Stk17b
Bmp8a	7.59945e-17	0.410748	0.26	0.134	1.54178e-12	2	Bmp8a
Lum1	2.3771e-16	0.478206	0.505	0.364	4.82267e-12	2	Lum
Slc25a13	3.02911e-16	0.342339	0.294	0.205	6.14546e-12	2	Slc25a13
Fgfr21	3.53407e-16	0.327426	0.689	0.621	7.16993e-12	2	Fgfr2
Tns31	3.87803e-16	0.274341	0.609	0.521	7.86774e-12	2	Tns3
Adam12	5.46418e-16	0.362126	0.381	0.274	1.10857e-11	2	Adam12
Mtss1l	6.41182e-16	0.341964	0.569	0.483	1.30083e-11	2	Mtss1l
Sema5a	7.14937e-16	0.473499	0.495	0.396	1.45047e-11	2	Sema5a
Esr1	7.48588e-16	0.36378	0.407	0.323	1.51873e-11	2	Esr1
Rpl19	8.47025e-16	0.26688	0.391	0.273	1.71844e-11	2	Rpl19
Cnot6	1.00032e-15	0.277648	0.455	0.335	2.02945e-11	2	Cnot6
Maz	1.23656e-15	0.294307	0.415	0.287	2.50873e-11	2	Maz
Grb10	1.65406e-15	0.329323	0.497	0.38	3.35575e-11	2	Grb10
Cald11	1.6796e-15	0.256251	0.795	0.751	3.40756e-11	2	Cald1
Tspan6	1.70568e-15	0.507666	0.408	0.293	3.46048e-11	2	Tspan6
Arpc1b	1.79507e-15	0.285267	0.696	0.605	3.64184e-11	2	Arpc1b
Sgms2	2.50509e-15	0.27729	0.509	0.373	5.08233e-11	2	Sgms2
Pard6g	3.27832e-15	0.51348	0.408	0.307	6.65106e-11	2	Pard6g
Slc35g1	1.95419e-14	0.335558	0.3	0.202	3.96466e-10	2	Slc35g1
Sh3bgrl	2.39831e-14	0.285771	0.651	0.563	4.8657e-10	2	Sh3bgrl
2810474O19Rik1	2.93078e-14	0.306821	0.402	0.277	5.94597e-10	2	2810474O19Rik
Rpl17	3.3577e-14	0.295181	0.656	0.571	6.8121e-10	2	Rpl17
Wisp1	4.44642e-14	0.364693	0.403	0.269	9.02091e-10	2	Wisp1
S100a1	5.66219e-14	0.422622	0.486	0.389	1.14875e-09	2	S100a1
Zcchc14	8.54576e-14	0.331763	0.411	0.296	1.73376e-09	2	Zcchc14
Chd4	8.57879e-14	0.279771	0.547	0.434	1.74046e-09	2	Chd4
Fkbp10	9.22219e-14	0.300158	0.48	0.368	1.871e-09	2	Fkbp10
Zfhx4	1.03534e-13	0.440651	0.487	0.388	2.1005e-09	2	Zfhx4
Ctsb	2.45183e-13	0.270555	0.805	0.787	4.97427e-09	2	Ctsb
2310022B05Rik	3.55494e-13	0.297469	0.558	0.459	7.21225e-09	2	2310022B05Rik
1500012F01Rik1	3.61126e-13	0.33309	0.293	0.18	7.32652e-09	2	1500012F01Rik
Flna	4.47127e-13	0.274946	0.579	0.478	9.0713e-09	2	Flna
Cldn101	9.19603e-13	0.268725	0.544	0.468	1.86569e-08	2	Cldn10
Sh3bp4	1.07421e-12	0.398079	0.271	0.165	2.17936e-08	2	Sh3bp4
R3hdm4	1.22026e-12	0.267956	0.501	0.409	2.47567e-08	2	R3hdm4
Aes	1.53205e-12	0.297669	0.6	0.518	3.10822e-08	2	Aes
Rpl32	2.68889e-12	0.29605	0.574	0.486	5.45522e-08	2	Rpl32
Calm2	2.83482e-12	0.305637	0.657	0.572	5.75128e-08	2	Calm2
Olfml2a1	3.19018e-12	0.386189	0.487	0.408	6.47223e-08	2	Olfml2a
Cdh15	4.04245e-12	0.443714	0.316	0.246	8.20131e-08	2	Cdh15
Mef2a	4.68599e-12	0.334753	0.453	0.353	9.50693e-08	2	Mef2a
Trp53inp2	6.85457e-12	0.28655	0.349	0.279	1.39065e-07	2	Trp53inp2
Scara31	8.38317e-12	0.292165	0.68	0.613	1.70078e-07	2	Scara3
Dmpk	8.41737e-12	0.253142	0.399	0.314	1.70772e-07	2	Dmpk
Rps16	2.47936e-11	0.257276	0.704	0.644	5.03013e-07	2	Rps16
Tcf4	2.87664e-11	0.258249	0.606	0.501	5.83612e-07	2	Tcf4
Fam63b	4.61242e-11	0.341314	0.447	0.361	9.35768e-07	2	Fam63b
Rpl39	5.20716e-11	0.260681	0.618	0.518	1.05643e-06	2	Rpl39
Rasl11a	5.72565e-11	0.284148	0.226	0.278	1.16162e-06	2	Rasl11a
Ctnnb1	6.35297e-11	0.476813	0.399	0.301	1.28889e-06	2	Ctnnb1
Rpl28	6.61466e-11	0.250713	0.522	0.418	1.34198e-06	2	Rpl28
Fgfr1	7.24386e-11	0.284393	0.546	0.457	1.46963e-06	2	Fgfr1
Tmie	7.90112e-11	0.38908	0.302	0.228	1.60298e-06	2	Tmie
Rpl3	1.27047e-10	0.254908	0.465	0.368	2.57754e-06	2	Rpl3
Tbx2	1.37276e-10	0.435069	0.324	0.233	2.78506e-06	2	Tbx2
Aldh2	3.15221e-10	0.27966	0.634	0.557	6.3952e-06	2	Aldh2
Enah	5.4538e-10	0.276492	0.325	0.243	1.10647e-05	2	Enah
Top2b	7.22774e-10	0.269282	0.449	0.363	1.46636e-05	2	Top2b
Actn11	9.82778e-10	0.289249	0.631	0.576	1.99386e-05	2	Actn1
Wdr1	1.27823e-09	0.261323	0.485	0.402	2.59328e-05	2	Wdr1
Gm13340	1.35581e-09	0.251135	0.41	0.32	2.75066e-05	2	Gm13340
Rps2	1.51909e-09	0.298205	0.526	0.461	3.08193e-05	2	Rps2
Rps15a	1.56597e-09	0.270316	0.502	0.409	3.17703e-05	2	Rps15a
Myl6	1.6729e-09	0.254547	0.476	0.394	3.39397e-05	2	Myl6
Slc25a5	2.09864e-09	0.296276	0.472	0.398	4.25771e-05	2	Slc25a5
Rps15	2.13884e-09	0.25128	0.551	0.462	4.33928e-05	2	Rps15
Tpt1	2.15008e-09	0.251308	0.741	0.707	4.36208e-05	2	Tpt1
Clta	2.33124e-09	0.267472	0.437	0.352	4.72961e-05	2	Clta
Fign	4.70843e-09	0.289531	0.347	0.291	9.55245e-05	2	Fign
Gm8292	5.08214e-09	0.283238	0.359	0.271	0.000103106	2	Gm8292
Dennd4a	5.28595e-09	0.292648	0.324	0.26	0.000107241	2	Dennd4a
Ttc3	5.40207e-09	0.280961	0.391	0.31	0.000109597	2	Ttc3
Ugdh1	6.486e-09	0.267087	0.329	0.231	0.000131588	2	Ugdh
Tecr	6.69577e-09	0.270298	0.35	0.27	0.000135844	2	Tecr
Runx3	9.77906e-09	0.257032	0.305	0.241	0.000198398	2	Runx3
Metrnl	1.11711e-08	0.464526	0.406	0.307	0.000226639	2	Metrnl
Ubb	1.25997e-08	0.266992	0.652	0.61	0.000255623	2	Ubb
Fads1	1.27299e-08	0.284947	0.379	0.291	0.000258263	2	Fads1
Acpl2	1.92737e-08	0.287302	0.365	0.307	0.000391026	2	Acpl2
Rps3a1	2.01768e-08	0.350666	0.682	0.632	0.000409346	2	Rps3a1
Fat3	2.57682e-08	0.45926	0.335	0.256	0.000522786	2	Fat3
Rpl35a	2.69997e-08	0.272975	0.479	0.405	0.000547769	2	Rpl35a
Vasn	3.0211e-08	0.397737	0.389	0.302	0.000612921	2	Vasn
Ctsc	3.23692e-08	0.540957	0.319	0.237	0.000656706	2	Ctsc
Tnfsf11	3.41647e-08	0.276903	0.275	0.197	0.000693133	2	Tnfsf11
Tmem98	3.52733e-08	0.2608	0.437	0.365	0.000715624	2	Tmem98
Tln1	4.23257e-08	0.263245	0.621	0.549	0.000858704	2	Tln1
Pak1	4.43308e-08	0.710208	0.366	0.277	0.000899384	2	Pak1
Sord	5.09095e-08	0.39757	0.298	0.223	0.00103285	2	Sord
Rpl13	5.7291e-08	0.254874	0.594	0.529	0.00116232	2	Rpl13
Enpp51	8.90843e-08	0.276834	0.437	0.392	0.00180734	2	Enpp5
Ccnd2	1.75229e-07	0.318934	0.335	0.252	0.00355505	2	Ccnd2
Fcer1g	2.42077e-07	0.318912	0.293	0.253	0.00491126	2	Fcer1g
Slc44a1	5.01345e-07	0.302265	0.394	0.316	0.0101713	2	Slc44a1
Timp1	6.50287e-07	0.406333	0.358	0.279	0.013193	2	Timp1
Slit3	6.73499e-07	0.254783	0.391	0.339	0.0136639	2	Slit3
Rpl34	8.69932e-07	0.266318	0.657	0.604	0.0176492	2	Rpl34
Lgmn	1.21053e-06	0.356866	0.348	0.28	0.0245592	2	Lgmn
Hey1	1.45475e-06	0.739374	0.326	0.241	0.0295141	2	Hey1
Sh3pxd2b	1.81131e-06	0.332446	0.329	0.261	0.0367478	2	Sh3pxd2b
Adamts9	1.92512e-06	0.550346	0.318	0.239	0.0390568	2	Adamts9
Rhoc	2.03143e-06	0.269876	0.409	0.332	0.0412137	2	Rhoc
Lmo71	3.738e-06	0.290382	0.551	0.52	0.0758365	2	Lmo7
Tpm2	4.26159e-06	0.401743	0.265	0.176	0.0864591	2	Tpm2
Itgav	1.03529e-05	0.276303	0.516	0.463	0.21004	2	Itgav
Prcp	1.56627e-05	0.250165	0.25	0.276	0.317764	2	Prcp
H1f0	2.28753e-05	0.276082	0.43	0.358	0.464094	2	H1f0
Epb4.1l2	2.5657e-05	0.275849	0.454	0.393	0.520528	2	Epb4.1l2
Tanc1	3.84356e-05	0.566339	0.34	0.276	0.779782	2	Tanc1
Cdkn1a	4.70412e-05	0.290702	0.272	0.32	0.954372	2	Cdkn1a
Pik3r3	5.38345e-05	0.260254	0.296	0.248	1	2	Pik3r3
Mpp6	9.13286e-05	0.448372	0.238	0.259	1	2	Mpp6
Chst2	0.000276579	0.258731	0.334	0.268	1	2	Chst2
Dlx6	0.00174816	0.559275	0.313	0.254	1	2	Dlx6
Myo1e1	0.00194121	0.368921	0.312	0.25	1	2	Myo1e
Pik3ip1	0.00326789	0.321185	0.274	0.222	1	2	Pik3ip1
Podnl11	0.00338608	0.385194	0.351	0.315	1	2	Podnl1
Hipk1	0.0035535	0.280081	0.331	0.285	1	2	Hipk1
Eva1a1	0.00418094	0.314897	0.356	0.311	1	2	Eva1a
Col6a2	0.00529772	0.257108	0.773	0.743	1	2	Col6a2
Atp1a1	0.00608298	0.361017	0.425	0.405	1	2	Atp1a1
Ank	0.00612435	0.538083	0.321	0.272	1	2	Ank
Bglap	0	3.88931	0.974	0.305	0	3	Bglap
Bglap2	0	3.57311	0.943	0.286	0	3	Bglap2
Col1a1	0	3.10002	1	0.796	0	3	Col1a1
Col11a1	0	2.77603	0.963	0.337	0	3	Col11a1
Col11a2	0	2.68991	0.957	0.285	0	3	Col11a2
Car31	0	2.56804	0.952	0.296	0	3	Car3
Col1a2	0	2.509	1	0.991	0	3	Col1a2
Sparc	0	2.09932	1	0.986	0	3	Sparc
Serpinf11	0	1.96785	0.926	0.398	0	3	Serpinf1
Col5a2	0	1.89691	0.977	0.606	0	3	Col5a2
Prss35	0	1.84007	0.649	0.075	0	3	Prss35
Ifitm5	0	1.72259	0.797	0.249	0	3	Ifitm5
Sgms21	0	1.68075	0.888	0.33	0	3	Sgms2
Cpe2	0	1.49145	0.929	0.294	0	3	Cpe
Wisp11	0	1.41279	0.822	0.22	0	3	Wisp1
Cadm11	0	1.37538	0.843	0.3	0	3	Cadm1
Ptgis1	0	1.31828	0.865	0.209	0	3	Ptgis
Cthrc1	7.65693e-304	1.57393	0.689	0.139	1.55344e-299	3	Cthrc1
Cpz	1.14199e-293	1.32077	0.696	0.213	2.31687e-289	3	Cpz
Entpd3	2.31431e-292	1.4991	0.704	0.217	4.69528e-288	3	Entpd3
Plod21	1.29138e-288	1.38319	0.889	0.384	2.61995e-284	3	Plod2
Col22a1	1.49698e-280	1.29709	0.719	0.222	3.03707e-276	3	Col22a1
Cdo1	1.06526e-276	1.41661	0.671	0.137	2.1612e-272	3	Cdo1
Bglap3	1.95748e-273	1.53493	0.679	0.224	3.97133e-269	3	Bglap3
Mmp22	2.21008e-251	1.04458	0.873	0.302	4.48382e-247	3	Mmp2
Dcn1	1.57246e-244	1.02994	0.976	0.557	3.1902e-240	3	Dcn
Col13a1	2.04978e-240	1.23073	0.67	0.228	4.1586e-236	3	Col13a1
Smpd3	7.06251e-240	1.29542	0.68	0.235	1.43284e-235	3	Smpd3
Pcsk6	9.85982e-236	0.924168	0.655	0.129	2.00036e-231	3	Pcsk6
Serpinh1	2.42847e-230	0.919812	0.972	0.839	4.92687e-226	3	Serpinh1
Mef2c1	3.33476e-202	1.04952	0.73	0.267	6.76555e-198	3	Mef2c
Insc	1.27165e-199	1.11302	0.635	0.239	2.57993e-195	3	Insc
Cgref1	3.66697e-198	1.0042	0.531	0.121	7.43955e-194	3	Cgref1
Slc13a5	2.71846e-197	1.44169	0.598	0.198	5.51521e-193	3	Slc13a5
Tmem119	8.224e-197	1.0209	0.602	0.163	1.66849e-192	3	Tmem119
Mmp16	5.55131e-196	0.840397	0.529	0.091	1.12625e-191	3	Mmp16
Lum2	9.66328e-196	1.00703	0.805	0.329	1.96049e-191	3	Lum
Lipc	7.10992e-193	1.0433	0.549	0.164	1.44246e-188	3	Lipc
Creb3l1	8.04643e-189	0.979862	0.83	0.374	1.63246e-184	3	Creb3l1
Lgals11	2.81374e-188	1.09567	0.843	0.424	5.70851e-184	3	Lgals1
Col15a1	3.14013e-187	0.841373	0.558	0.13	6.3707e-183	3	Col15a1
Sema3d	6.45864e-186	0.957536	0.525	0.113	1.31033e-181	3	Sema3d
Fyn	1.58942e-183	0.955489	0.582	0.137	3.22461e-179	3	Fyn
Bambi	2.30076e-181	1.15185	0.628	0.239	4.66778e-177	3	Bambi
0610007N19Rik	9.90888e-175	1.04722	0.775	0.358	2.01031e-170	3	0610007N19Rik
Fxyd6	7.10125e-174	0.70658	0.47	0.085	1.4407e-169	3	Fxyd6
Atp1b3	2.55671e-173	0.982928	0.795	0.388	5.18705e-169	3	Atp1b3
Kazald1	3.71618e-171	0.968007	0.606	0.216	7.53939e-167	3	Kazald1
Ano11	3.69099e-168	0.873715	0.587	0.203	7.48828e-164	3	Ano1
Lox	9.0492e-162	0.834484	0.926	0.656	1.8359e-157	3	Lox
Ckap4	6.32693e-161	0.741877	0.935	0.672	1.28361e-156	3	Ckap4
Fkbp11	1.24324e-159	0.867892	0.482	0.096	2.52229e-155	3	Fkbp11
Sema4d	3.45054e-158	0.865594	0.535	0.187	7.00046e-154	3	Sema4d
Thbs1	5.05823e-149	0.997885	0.652	0.233	1.02621e-144	3	Thbs1
Sp71	8.57259e-148	0.861472	0.729	0.347	1.73921e-143	3	Sp7
Slc36a21	2.89272e-146	0.862009	0.628	0.282	5.86874e-142	3	Slc36a2
Nrp2	7.06514e-142	0.87989	0.835	0.477	1.43337e-137	3	Nrp2
Gpr1331	5.45852e-140	0.612392	0.484	0.122	1.10743e-135	3	Gpr133
Unc5b1	2.0464e-138	0.805419	0.707	0.334	4.15174e-134	3	Unc5b
Bmp31	6.20234e-138	0.857433	0.543	0.21	1.25833e-133	3	Bmp3
Kdelr3	4.92599e-136	0.767053	0.684	0.276	9.99385e-132	3	Kdelr3
Schip1	1.20878e-134	0.825239	0.452	0.128	2.45237e-130	3	Schip1
Col5a1	3.14801e-132	0.804542	0.875	0.534	6.38668e-128	3	Col5a1
Ptprs	3.63996e-130	0.684017	0.606	0.195	7.38475e-126	3	Ptprs
Dlx3	7.66947e-130	0.891392	0.54	0.204	1.55598e-125	3	Dlx3
Filip1l	3.03536e-125	0.625664	0.5	0.153	6.15813e-121	3	Filip1l
Cyfip21	2.92442e-124	0.868967	0.572	0.268	5.93306e-120	3	Cyfip2
Hdlbp	1.23568e-121	0.69249	0.834	0.463	2.50694e-117	3	Hdlbp
Satb21	1.26058e-119	0.802072	0.686	0.361	2.55747e-115	3	Satb2
Tsc22d1	2.21078e-119	0.947709	0.817	0.495	4.48523e-115	3	Tsc22d1
Metrnl1	1.64789e-117	0.794215	0.611	0.283	3.34324e-113	3	Metrnl
Serp1	5.6352e-117	0.704497	0.65	0.267	1.14327e-112	3	Serp1
Tmtc2	4.75505e-116	0.743829	0.481	0.148	9.64704e-112	3	Tmtc2
Klf41	4.60531e-115	0.639505	0.508	0.155	9.34325e-111	3	Klf4
Scd1	3.00523e-114	0.755752	0.612	0.281	6.09701e-110	3	Scd1
Cdkn1a1	1.73381e-113	0.733938	0.615	0.278	3.51756e-109	3	Cdkn1a
Smox	2.62235e-113	0.731615	0.499	0.196	5.32022e-109	3	Smox
Copz2	6.82734e-112	0.631497	0.664	0.28	1.38513e-107	3	Copz2
Cacnb3	8.55818e-109	0.508701	0.417	0.134	1.73628e-104	3	Cacnb3
Col2a1	6.32316e-107	1.48289	0.696	0.371	1.28284e-102	3	Col2a1
C1qtnf6	3.17389e-105	0.554122	0.555	0.209	6.4392e-101	3	C1qtnf6
Specc1	4.99206e-105	0.502916	0.398	0.136	1.01279e-100	3	Specc1
Pla2g5	2.14566e-104	0.87062	0.492	0.239	4.35311e-100	3	Pla2g5
Ppic1	2.13685e-102	0.650034	0.856	0.551	4.33524e-98	3	Ppic
Fkbp7	2.52706e-100	0.694782	0.757	0.438	5.12691e-96	3	Fkbp7
Itga10	6.89348e-100	0.748196	0.523	0.237	1.39855e-95	3	Itga10
Sh3pxd2a	4.83087e-99	0.669878	0.664	0.294	9.80087e-95	3	Sh3pxd2a
Rerg	3.65083e-98	0.761867	0.492	0.225	7.4068e-94	3	Rerg
P4ha1	4.54399e-98	0.588343	0.613	0.257	9.21886e-94	3	P4ha1
Gpcpd1	3.18807e-96	0.376333	0.358	0.109	6.46796e-92	3	Gpcpd1
Farp2	2.69095e-95	0.508864	0.384	0.14	5.45939e-91	3	Farp2
Nupr1	1.75405e-94	0.869426	0.766	0.516	3.55862e-90	3	Nupr1
Ell2	5.2798e-93	0.815246	0.54	0.248	1.07117e-88	3	Ell2
Me2	5.34226e-92	0.68783	0.539	0.265	1.08384e-87	3	Me2
Fap1	6.32532e-92	0.614679	0.83	0.5	1.28328e-87	3	Fap
Pycr11	3.18082e-90	0.636891	0.435	0.149	6.45325e-86	3	Pycr1
Serf1	1.20853e-89	0.550462	0.539	0.224	2.45187e-85	3	Serf1
Ckb	2.18925e-88	0.61209	0.56	0.257	4.44156e-84	3	Ckb
AI597468	8.21873e-88	0.536553	0.608	0.264	1.66742e-83	3	AI597468
Creb3l3	1.62101e-87	0.41668	0.304	0.094	3.28871e-83	3	Creb3l3
Fam46a	1.3611e-86	0.578022	0.795	0.507	2.7614e-82	3	Fam46a
Cryab	1.73668e-86	0.683111	0.494	0.25	3.52337e-82	3	Cryab
Pard6g1	2.82102e-86	0.575584	0.577	0.288	5.72328e-82	3	Pard6g
Sec61b	5.30414e-85	0.612225	0.611	0.283	1.0761e-80	3	Sec61b
Aldh1l2	1.99554e-84	0.6074	0.368	0.114	4.04855e-80	3	Aldh1l2
Nme11	9.48478e-84	0.580217	0.601	0.286	1.92427e-79	3	Nme1
Shc2	3.33818e-83	0.566286	0.423	0.177	6.77251e-79	3	Shc2
Dync1i1	6.7285e-83	0.270437	0.252	0.068	1.36508e-78	3	Dync1i1
Ift20	4.71178e-81	0.698037	0.657	0.368	9.55926e-77	3	Ift20
Loxl2	3.0108e-80	0.523487	0.384	0.134	6.1083e-76	3	Loxl2
Robo2	6.75221e-80	0.456879	0.341	0.105	1.36989e-75	3	Robo2
Rplp1	8.6071e-79	0.655755	0.878	0.693	1.74621e-74	3	Rplp1
Loxl4	2.10676e-78	0.329608	0.276	0.08	4.27419e-74	3	Loxl4
Pdzd2	5.16279e-78	0.604005	0.399	0.176	1.04743e-73	3	Pdzd2
Rpl38	2.49364e-77	0.623999	0.761	0.492	5.05909e-73	3	Rpl38
Dap	3.82004e-77	0.50729	0.708	0.387	7.7501e-73	3	Dap
Eef1b2	8.79505e-75	0.659178	0.78	0.547	1.78434e-70	3	Eef1b2
Kcnma1	1.19675e-74	0.426715	0.33	0.106	2.42796e-70	3	Kcnma1
Ssr4	2.046e-74	0.568406	0.607	0.307	4.15092e-70	3	Ssr4
Sec23a	8.13031e-74	0.4042	0.456	0.164	1.64948e-69	3	Sec23a
P4ha2	6.40344e-73	0.423882	0.366	0.113	1.29913e-68	3	P4ha2
Kdelr2	2.1738e-71	0.492073	0.72	0.401	4.41022e-67	3	Kdelr2
Ostc	2.88785e-71	0.548243	0.77	0.483	5.85887e-67	3	Ostc
Ufsp2	3.72396e-71	0.322763	0.447	0.183	7.55517e-67	3	Ufsp2
Ap1s2	1.00591e-70	0.567242	0.497	0.259	2.04079e-66	3	Ap1s2
Trib21	1.40715e-70	0.419835	0.354	0.133	2.85482e-66	3	Trib2
Cd2001	1.62858e-70	0.589322	0.671	0.411	3.30407e-66	3	Cd200
Twist1	1.24415e-69	0.431605	0.477	0.206	2.52413e-65	3	Twist1
Rps28	1.43471e-69	0.691414	0.812	0.607	2.91075e-65	3	Rps28
Serf2	2.68725e-69	0.347608	0.466	0.193	5.45189e-65	3	Serf2
Snd1	6.88905e-69	0.462555	0.639	0.331	1.39765e-64	3	Snd1
Ndrg4	2.59662e-68	0.37285	0.322	0.105	5.26801e-64	3	Ndrg4
Rpl41	3.69397e-68	0.574258	0.696	0.407	7.49432e-64	3	Rpl41
Fhod3	1.44754e-67	0.408816	0.335	0.149	2.93677e-63	3	Fhod3
Lman1	1.83513e-67	0.414965	0.739	0.401	3.72311e-63	3	Lman1
Ano6	3.14233e-67	0.487553	0.712	0.39	6.37515e-63	3	Ano6
Cbfb	5.19324e-67	0.332264	0.503	0.219	1.0536e-62	3	Cbfb
Arf4	6.93598e-66	0.530709	0.807	0.59	1.40717e-61	3	Arf4
Rrbp1	7.46406e-66	0.466642	0.864	0.609	1.51431e-61	3	Rrbp1
Impdh1	1.8424e-65	0.446841	0.406	0.161	3.73786e-61	3	Impdh1
Tmem184b	2.48953e-65	0.303692	0.374	0.136	5.05076e-61	3	Tmem184b
Galnt5	5.72777e-64	0.384152	0.312	0.12	1.16205e-59	3	Galnt5
Arl4c	1.56408e-63	0.32547	0.252	0.063	3.1732e-59	3	Arl4c
Cfh1	1.74546e-63	0.359337	0.938	0.784	3.5412e-59	3	Cfh
Tob1	7.13326e-63	0.31534	0.406	0.158	1.4472e-58	3	Tob1
Arfgap1	1.14113e-62	0.296671	0.319	0.105	2.31513e-58	3	Arfgap1
Cdr2	1.33456e-62	0.331481	0.327	0.133	2.70756e-58	3	Cdr2
Ost4	2.82681e-62	0.339639	0.457	0.215	5.73504e-58	3	Ost4
Stk17b1	6.35106e-62	0.475668	0.669	0.427	1.2885e-57	3	Stk17b
Slc8a3	9.55705e-61	0.614434	0.399	0.193	1.93893e-56	3	Slc8a3
RP23-103I12.13	9.91648e-61	0.993385	0.538	0.313	2.01185e-56	3	RP23-103I12.13
Zbtb7c	1.35445e-60	0.528738	0.379	0.186	2.7479e-56	3	Zbtb7c
Fkbp101	4.6573e-60	0.369412	0.66	0.348	9.44872e-56	3	Fkbp10
Kank1	1.70225e-59	0.370421	0.309	0.132	3.45352e-55	3	Kank1
Rpl14	2.01038e-59	0.529011	0.714	0.453	4.07865e-55	3	Rpl14
Ormdl3	4.84573e-59	0.312085	0.398	0.155	9.83101e-55	3	Ormdl3
Mgst3	6.10104e-58	0.394266	0.404	0.198	1.23778e-53	3	Mgst3
Rpl38-ps2	6.64745e-57	0.304188	0.399	0.186	1.34864e-52	3	Rpl38-ps2
Cd59a	1.7555e-56	0.695402	0.422	0.243	3.56155e-52	3	Cd59a
Alpl1	2.47076e-56	0.282006	0.655	0.383	5.01269e-52	3	Alpl
Vkorc1	1.00418e-55	0.402418	0.673	0.387	2.03728e-51	3	Vkorc1
Mamdc2	3.62156e-55	0.346353	0.28	0.11	7.34741e-51	3	Mamdc2
Cd2ap	3.84052e-55	0.314368	0.499	0.234	7.79165e-51	3	Cd2ap
Prrc1	1.66002e-54	0.279012	0.421	0.184	3.36784e-50	3	Prrc1
Sec13	2.21976e-54	0.367342	0.49	0.235	4.50344e-50	3	Sec13
Sppl2a	3.3064e-54	0.484031	0.698	0.467	6.70803e-50	3	Sppl2a
Sema3b	4.063e-54	0.501092	0.345	0.141	8.24301e-50	3	Sema3b
Sec31a	5.77134e-54	0.400575	0.778	0.483	1.17089e-49	3	Sec31a
Chn1	1.6467e-53	0.516862	0.373	0.2	3.34083e-49	3	Chn1
Pth1r1	1.76037e-53	0.451608	0.632	0.392	3.57144e-49	3	Pth1r
Fam3c	4.38649e-53	0.266697	0.457	0.223	8.89931e-49	3	Fam3c
Pcdh7	9.4218e-53	0.448098	0.315	0.141	1.9115e-48	3	Pcdh7
2310022B05Rik1	1.44471e-52	0.412881	0.712	0.441	2.93102e-48	3	2310022B05Rik
Ptges3l	1.95767e-52	0.302815	0.286	0.133	3.97172e-48	3	Ptges3l
Pkp4	2.03417e-51	0.258422	0.29	0.115	4.12693e-47	3	Pkp4
Nhsl11	2.98176e-50	0.326968	0.316	0.131	6.04939e-46	3	Nhsl1
Rps261	3.6888e-50	0.48895	0.882	0.773	7.48383e-46	3	Rps26
Tmem167	4.21595e-50	0.34812	0.618	0.335	8.55331e-46	3	Tmem167
Lepre1	5.98915e-50	0.329286	0.387	0.168	1.21508e-45	3	Lepre1
Rplp0	4.05348e-49	0.375381	0.644	0.371	8.22369e-45	3	Rplp0
Atp5e	5.16774e-48	0.492931	0.68	0.456	1.04843e-43	3	Atp5e
Ramp1	5.19773e-48	0.810595	0.418	0.245	1.05452e-43	3	Ramp1
Rps121	1.23189e-47	0.54086	0.849	0.758	2.49926e-43	3	Rps12
Lbh	4.83719e-47	0.391879	0.615	0.398	9.8137e-43	3	Lbh
Yipf5	1.05276e-46	0.276458	0.53	0.271	2.13584e-42	3	Yipf5
Uso1	3.39763e-46	0.366403	0.416	0.194	6.89311e-42	3	Uso1
Lrrfip2	3.74941e-46	0.467723	0.401	0.21	7.6068e-42	3	Lrrfip2
Rcn3	4.3235e-46	0.341982	0.866	0.644	8.77152e-42	3	Rcn3
Mlip	7.62571e-46	0.578481	0.369	0.212	1.5471e-41	3	Mlip
Smim14	1.2691e-45	0.295284	0.618	0.336	2.57475e-41	3	Smim14
Wbp5	1.77028e-45	0.424595	0.62	0.378	3.59153e-41	3	Wbp5
Gpc11	3.23388e-45	0.323381	0.599	0.351	6.5609e-41	3	Gpc1
1810055G02Rik	4.49296e-45	0.312683	0.364	0.168	9.11533e-41	3	1810055G02Rik
Bmp11	7.68892e-45	0.269324	0.63	0.359	1.55993e-40	3	Bmp1
Srm	8.04979e-45	0.259382	0.275	0.106	1.63314e-40	3	Srm
Pls31	1.13582e-44	0.457807	0.592	0.361	2.30435e-40	3	Pls3
Gprc5c	1.29248e-44	0.453	0.307	0.15	2.62218e-40	3	Gprc5c
Cd631	1.94416e-44	0.385245	0.912	0.782	3.94431e-40	3	Cd63
Gnai1	3.0872e-44	0.393605	0.622	0.411	6.2633e-40	3	Gnai1
Ndufa1	5.42296e-44	0.444794	0.65	0.423	1.10021e-39	3	Ndufa1
Calm21	8.9733e-44	0.420524	0.776	0.559	1.8205e-39	3	Calm2
Galnt1	1.31737e-43	0.279417	0.533	0.288	2.67268e-39	3	Galnt1
Eprs	1.04229e-42	0.304111	0.555	0.298	2.1146e-38	3	Eprs
Cope	1.34855e-42	0.267047	0.407	0.203	2.73593e-38	3	Cope
Fat31	7.22267e-42	0.53525	0.411	0.248	1.46534e-37	3	Fat3
Rpl231	7.52219e-42	0.444707	0.781	0.589	1.5261e-37	3	Rpl23
Sar1a	1.24475e-41	0.299876	0.693	0.416	2.52535e-37	3	Sar1a
Ctnnb11	2.5344e-41	0.352075	0.506	0.289	5.14179e-37	3	Ctnnb1
Sra1	4.53304e-41	0.283869	0.518	0.28	9.19664e-37	3	Sra1
Rps21	7.12556e-41	0.462663	0.791	0.645	1.44563e-36	3	Rps21
Pck2	1.07337e-40	0.309841	0.437	0.235	2.17765e-36	3	Pck2
Vimp	1.2566e-40	0.266232	0.644	0.387	2.54939e-36	3	Vimp
Mtss1	3.07862e-40	0.400994	0.437	0.265	6.2459e-36	3	Mtss1
Dtna	7.73235e-40	0.606368	0.39	0.241	1.56874e-35	3	Dtna
Slc25a51	3.92511e-39	0.340796	0.621	0.381	7.96327e-35	3	Slc25a5
Rps27a	5.35278e-39	0.454926	0.69	0.515	1.08597e-34	3	Rps27a
Gnl3	1.48863e-38	0.283952	0.408	0.205	3.02013e-34	3	Gnl3
Gm82921	1.60565e-38	0.364005	0.474	0.258	3.25753e-34	3	Gm8292
Tmed3	1.15712e-37	0.250865	0.639	0.379	2.34756e-33	3	Tmed3
Dapk21	1.21328e-37	0.432521	0.465	0.301	2.46151e-33	3	Dapk2
Ppfia2	1.66337e-37	0.425728	0.364	0.227	3.37465e-33	3	Ppfia2
Elmo1	3.09792e-37	0.41837	0.402	0.234	6.28505e-33	3	Elmo1
Gne	8.03094e-37	0.266017	0.267	0.144	1.62932e-32	3	Gne
Lpar3	1.54144e-36	0.428051	0.32	0.186	3.12727e-32	3	Lpar3
Eef1a1	1.64069e-36	0.361532	0.669	0.451	3.32864e-32	3	Eef1a1
Rcn1	2.02641e-36	0.263959	0.664	0.415	4.11119e-32	3	Rcn1
Phex	1.89866e-35	0.576938	0.469	0.305	3.852e-31	3	Phex
Azin1	3.53912e-35	0.324161	0.466	0.278	7.18017e-31	3	Azin1
Sh3pxd2b1	5.33846e-35	0.330973	0.438	0.248	1.08307e-30	3	Sh3pxd2b
Mef2a1	5.69139e-35	0.272694	0.548	0.342	1.15467e-30	3	Mef2a
Rps17	9.67573e-35	0.378003	0.696	0.49	1.96301e-30	3	Rps17
Ap3m1	1.21824e-34	0.258663	0.345	0.176	2.47157e-30	3	Ap3m1
Gars	2.24413e-33	0.285129	0.336	0.162	4.5529e-29	3	Gars
Rpl391	1.06982e-32	0.415919	0.705	0.509	2.17045e-28	3	Rpl39
Plcd1	1.97661e-32	0.379745	0.366	0.203	4.01015e-28	3	Plcd1
Rps3a11	5.13332e-32	0.422941	0.761	0.623	1.04145e-27	3	Rps3a1
Fam101b	1.19411e-31	0.286668	0.364	0.204	2.42262e-27	3	Fam101b
Gm119421	1.39921e-31	0.272643	0.508	0.31	2.83871e-27	3	Gm11942
Cox6a1	2.60458e-31	0.319479	0.782	0.571	5.28417e-27	3	Cox6a1
Rpl12	1.22295e-30	0.352049	0.625	0.423	2.48112e-26	3	Rpl12
Golph3	1.31858e-30	0.292929	0.418	0.237	2.67514e-26	3	Golph3
Me1	3.29403e-30	0.262131	0.298	0.184	6.68293e-26	3	Me1
Tpt11	5.02813e-30	0.406122	0.791	0.701	1.02011e-25	3	Tpt1
Uqcrq	7.46925e-30	0.286309	0.526	0.342	1.51536e-25	3	Uqcrq
Rps7	1.18708e-29	0.322927	0.584	0.369	2.40835e-25	3	Rps7
Rps14	1.69741e-29	0.410232	0.79	0.671	3.4437e-25	3	Rps14
Tmem258	1.9401e-29	0.332724	0.655	0.442	3.93608e-25	3	Tmem258
Pdgfd	5.07928e-29	0.381048	0.435	0.301	1.03048e-24	3	Pdgfd
Vldlr1	6.05322e-29	0.254569	0.36	0.209	1.22808e-24	3	Vldlr
Kcnk1	5.3024e-28	0.542236	0.341	0.205	1.07575e-23	3	Kcnk1
Krtcap2	5.76406e-28	0.28685	0.738	0.535	1.16941e-23	3	Krtcap2
Pgbd5	1.55938e-26	0.397491	0.307	0.201	3.16367e-22	3	Pgbd5
Rpl5	2.72523e-26	0.256019	0.603	0.395	5.52895e-22	3	Rpl5
Prorsd1	6.3114e-26	0.305051	0.327	0.196	1.28046e-21	3	Prorsd1
Rpl341	1.27185e-25	0.350298	0.746	0.594	2.58033e-21	3	Rpl34
Rps15a1	1.54733e-25	0.264911	0.613	0.397	3.13922e-21	3	Rps15a
Rps81	1.99557e-25	0.34511	0.864	0.76	4.04861e-21	3	Rps8
Rpl30	2.53272e-25	0.293673	0.688	0.494	5.13837e-21	3	Rpl30
S100a12	6.60525e-25	0.289738	0.535	0.384	1.34007e-20	3	S100a1
Omd1	2.33089e-24	0.458085	0.447	0.308	4.72891e-20	3	Omd
Tcf7	4.74078e-24	0.443098	0.27	0.152	9.61809e-20	3	Tcf7
Rpl371	4.95652e-24	0.293292	0.783	0.637	1.00558e-19	3	Rpl37
Tbx21	6.00536e-24	0.321231	0.345	0.232	1.21837e-19	3	Tbx2
Ptprz1	8.57368e-24	0.557632	0.319	0.222	1.73943e-19	3	Ptprz1
Vdr1	3.48514e-23	0.329058	0.485	0.349	7.07065e-19	3	Vdr
Rpl35	4.73617e-23	0.308709	0.523	0.355	9.60873e-19	3	Rpl35
Tmsb101	8.58465e-23	0.297171	0.768	0.617	1.74165e-18	3	Tmsb10
Gnb2l1	2.37673e-21	0.270678	0.669	0.466	4.8219e-17	3	Gnb2l1
Rpl4	1.01586e-20	0.266074	0.802	0.65	2.06097e-16	3	Rpl4
Hpgd	1.58711e-20	0.358193	0.44	0.32	3.21993e-16	3	Hpgd
Prex1	2.60007e-20	0.489691	0.34	0.221	5.27503e-16	3	Prex1
Mthfd2	4.18269e-20	0.345573	0.254	0.159	8.48584e-16	3	Mthfd2
Gm10177	4.9537e-20	0.325302	0.399	0.275	1.00501e-15	3	Gm10177
Enpp6	5.47736e-19	0.376004	0.319	0.217	1.11125e-14	3	Enpp6
Prcp1	6.20885e-19	0.400552	0.374	0.261	1.25965e-14	3	Prcp
Rps13	1.75806e-17	0.284173	0.832	0.698	3.56675e-13	3	Rps13
Rpl37a1	7.95015e-17	0.308711	0.739	0.624	1.61293e-12	3	Rpl37a
Rpl6	1.10419e-16	0.296772	0.741	0.631	2.24018e-12	3	Rpl6
Rps31	1.14131e-16	0.2696	0.763	0.663	2.31548e-12	3	Rps3
Fam78b1	5.04493e-16	0.318417	0.327	0.254	1.02352e-11	3	Fam78b
Tmem42	1.47012e-15	0.304934	0.275	0.199	2.98258e-11	3	Tmem42
1700066M21Rik	4.34025e-14	0.261685	0.288	0.209	8.80551e-10	3	1700066M21Rik
Mpv17l	3.09717e-13	0.301688	0.262	0.197	6.28353e-09	3	Mpv17l
Sgk3	5.01797e-13	0.268914	0.293	0.231	1.01805e-08	3	Sgk3
Gxylt2	4.0935e-11	0.343754	0.3	0.218	8.30489e-07	3	Gxylt2
Cdh151	4.26394e-10	0.328652	0.305	0.249	8.65067e-06	3	Cdh15
9930013L23Rik	9.11169e-10	0.323713	0.286	0.234	1.84858e-05	3	9930013L23Rik
Npnt	1.05653e-09	0.348229	0.259	0.194	2.14348e-05	3	Npnt
Jam2	1.2296e-09	0.354119	0.27	0.206	2.49462e-05	3	Jam2
Ust	1.30378e-09	0.322686	0.285	0.214	2.6451e-05	3	Ust
Adk1	1.58839e-08	0.273845	0.315	0.243	0.000322253	3	Adk
Car2	2.7975e-06	0.295716	0.356	0.315	0.0567556	3	Car2
Ednrb	0	1.45821	0.747	0.019	0	4	Ednrb
Nuf2	0	0.959729	0.844	0.072	0	4	Nuf2
Cep55	0	0.630701	0.721	0.004	0	4	Cep55
Bub1b	0	0.583261	0.747	0.005	0	4	Bub1b
Fam64a	0	0.547492	0.706	0.013	0	4	Fam64a
Cdc25c	4.32202e-255	0.342173	0.643	0.005	8.76851e-251	4	Cdc25c
Tnfaip8l1	4.83618e-246	0.2887	0.691	0.004	9.81164e-242	4	Tnfaip8l1
Mcm10	1.76652e-237	0.425633	0.81	0.049	3.58392e-233	4	Mcm10
Erbb3	1.02834e-233	0.339993	0.461	0.001	2.0863e-229	4	Erbb3
Plk1	9.93123e-226	0.659154	0.691	0.014	2.01485e-221	4	Plk1
Dnph1	9.35555e-221	0.397457	0.755	0.008	1.89805e-216	4	Dnph1
Neurl1b	1.14136e-216	0.265675	0.862	0.169	2.31559e-212	4	Neurl1b
Gm26623	2.59151e-206	0.631226	0.914	0.202	5.25765e-202	4	Gm26623
Zfp367	1.30097e-203	0.885551	0.892	0.197	2.63941e-199	4	Zfp367
Prc1	3.48858e-203	1.99792	0.892	0.102	7.07763e-199	4	Prc1
Brip1	1.01592e-201	0.507144	0.721	0.01	2.06111e-197	4	Brip1
Rnaseh2b	2.40955e-201	0.402316	0.855	0.067	4.8885e-197	4	Rnaseh2b
Cit	1.44741e-199	0.672359	0.803	0.096	2.93651e-195	4	Cit
Ncapg	1.77813e-198	0.764744	0.677	0.015	3.60747e-194	4	Ncapg
Psmc3ip	6.28244e-190	0.465361	0.844	0.072	1.27458e-185	4	Psmc3ip
Cdca8	2.97011e-189	1.36539	0.836	0.048	6.02576e-185	4	Cdca8
Tnn1	1.88775e-182	0.470023	0.877	0.167	3.82987e-178	4	Tnn
Gsg2	1.03679e-179	0.32395	0.599	0.011	2.10343e-175	4	Gsg2
Kif21a	8.13541e-177	0.279599	0.807	0.053	1.65051e-172	4	Kif21a
RP23-45G16.5	1.20944e-173	0.977164	0.747	0.038	2.45372e-169	4	RP23-45G16.5
Gm11223	1.37266e-173	1.00775	0.836	0.049	2.78486e-169	4	Gm11223
Gatm	2.74559e-172	0.508722	0.595	0.068	5.57025e-168	4	Gatm
Smc4	1.08738e-170	1.82428	0.952	0.208	2.20607e-166	4	Smc4
Dynlt1-ps1	1.7165e-170	0.354688	0.87	0.127	3.48243e-166	4	Dynlt1-ps1
Hist1h1e	6.34598e-168	0.387068	0.829	0.159	1.28747e-163	4	Hist1h1e
Rngtt	5.58398e-166	0.256796	0.844	0.126	1.13288e-161	4	Rngtt
Gemin6	5.39443e-165	0.31523	0.822	0.107	1.09442e-160	4	Gemin6
Cenpp	1.38026e-163	0.400939	0.818	0.173	2.80027e-159	4	Cenpp
4930427A07Rik	5.2172e-163	0.409675	0.755	0.055	1.05847e-158	4	4930427A07Rik
Nin	4.9451e-162	0.527535	0.892	0.148	1.00326e-157	4	Nin
Itga4	1.23409e-161	0.337212	0.747	0.048	2.50372e-157	4	Itga4
Mettl14	3.09606e-160	0.311149	0.829	0.123	6.28129e-156	4	Mettl14
Mcm5	6.08315e-160	0.8339	0.833	0.052	1.23415e-155	4	Mcm5
Pole	1.11856e-157	0.257179	0.706	0.015	2.26933e-153	4	Pole
Trim37	5.67748e-157	0.529834	0.825	0.076	1.15185e-152	4	Trim37
Lipc1	6.20254e-156	0.329671	0.881	0.18	1.25837e-151	4	Lipc
Birc5	1.84003e-155	1.83161	0.855	0.14	3.73306e-151	4	Birc5
Gabpb1	1.10205e-153	0.526147	0.885	0.122	2.23584e-149	4	Gabpb1
Bok	3.06715e-153	0.268001	0.784	0.055	6.22263e-149	4	Bok
Slc7a1	3.13067e-153	0.318954	0.822	0.078	6.3515e-149	4	Slc7a1
Prim1	3.18873e-153	0.86626	0.818	0.04	6.46929e-149	4	Prim1
Ahctf1	7.13547e-153	0.291516	0.855	0.138	1.44764e-148	4	Ahctf1
Top2a	9.5976e-153	2.36098	0.862	0.051	1.94716e-148	4	Top2a
Gm10075	1.56006e-152	0.431741	0.87	0.142	3.16505e-148	4	Gm10075
Pbk	1.93449e-152	1.46979	0.766	0.055	3.9247e-148	4	Pbk
Timm50	2.52647e-152	0.320291	0.855	0.131	5.12571e-148	4	Timm50
Spc24	4.73852e-152	1.3916	0.825	0.037	9.61352e-148	4	Spc24
2810417H13Rik	4.5933e-150	1.60279	0.822	0.031	9.31889e-146	4	2810417H13Rik
Ppih	1.5078e-145	0.31704	0.784	0.051	3.05902e-141	4	Ppih
Pgp	1.9156e-145	0.261453	0.862	0.147	3.88637e-141	4	Pgp
Rpp30	6.16791e-145	0.361982	0.818	0.091	1.25135e-140	4	Rpp30
Fam111a1	3.95628e-144	1.32207	0.833	0.078	8.02651e-140	4	Fam111a
Ccna2	1.29318e-143	1.64861	0.825	0.131	2.6236e-139	4	Ccna2
Tubg1	3.64801e-143	0.316416	0.803	0.138	7.40109e-139	4	Tubg1
Gtpbp1	8.55841e-143	0.311554	0.888	0.171	1.73633e-138	4	Gtpbp1
Rnaseh2c	2.35897e-142	0.278773	0.84	0.167	4.78589e-138	4	Rnaseh2c
Hmgb2	4.04112e-142	1.43006	0.877	0.138	8.19861e-138	4	Hmgb2
Odf2	8.88476e-142	0.381065	0.84	0.126	1.80254e-137	4	Odf2
Pak4	6.87061e-141	0.373287	0.796	0.069	1.39391e-136	4	Pak4
Plat1	2.03895e-140	0.279687	0.877	0.188	4.13663e-136	4	Plat
Agrn	1.98749e-136	0.268471	0.881	0.204	4.03221e-132	4	Agrn
Lsm2	1.582e-135	0.785584	0.814	0.076	3.20957e-131	4	Lsm2
H2afz	2.13861e-135	0.586948	0.799	0.06	4.33881e-131	4	H2afz
Fam83d	2.84669e-134	0.696924	0.71	0.016	5.77537e-130	4	Fam83d
Mphosph9	1.18792e-132	0.286356	0.762	0.024	2.41005e-128	4	Mphosph9
Spata131	6.17739e-131	0.316119	0.911	0.242	1.25327e-126	4	Spata13
Cdk1	8.48794e-131	1.59314	0.81	0.036	1.72203e-126	4	Cdk1
Slc43a3	2.58001e-130	0.62733	0.874	0.226	5.23432e-126	4	Slc43a3
Lbr	3.20135e-130	0.915914	0.866	0.118	6.49491e-126	4	Lbr
Dhfr	4.39773e-130	0.843392	0.781	0.046	8.92212e-126	4	Dhfr
S100a41	7.98863e-130	0.41574	0.874	0.183	1.62073e-125	4	S100a4
Gmnn	2.01028e-129	0.83648	0.77	0.031	4.07846e-125	4	Gmnn
Mki67	2.74022e-128	1.62956	0.825	0.076	5.55936e-124	4	Mki67
Aaas	7.96629e-128	0.286043	0.81	0.111	1.6162e-123	4	Aaas
Ap1s21	2.12326e-127	0.581344	0.911	0.261	4.30766e-123	4	Ap1s2
Insc1	2.16341e-127	0.413274	0.885	0.259	4.38912e-123	4	Insc
Alcam	3.25855e-127	0.484527	0.736	0.085	6.61094e-123	4	Alcam
Lrrc42	1.04086e-125	0.303096	0.803	0.094	2.11169e-121	4	Lrrc42
Prex11	2.53543e-125	0.299042	0.833	0.212	5.14388e-121	4	Prex1
Tbcb	3.94323e-125	0.262713	0.877	0.225	8.00003e-121	4	Tbcb
Ctsc1	6.05111e-125	0.347515	0.881	0.223	1.22765e-120	4	Ctsc
Tex9	2.12639e-124	0.31661	0.766	0.059	4.31402e-120	4	Tex9
2700038G22Rik	6.0764e-124	0.345809	0.781	0.079	1.23278e-119	4	2700038G22Rik
2700094K13Rik	8.66949e-124	1.03581	0.836	0.117	1.75887e-119	4	2700094K13Rik
Emc8	1.73119e-123	0.340473	0.822	0.108	3.51224e-119	4	Emc8
Mesdc1	2.80259e-123	0.40242	0.862	0.177	5.68589e-119	4	Mesdc1
Fxyd5	6.10055e-123	0.253415	0.888	0.24	1.23768e-118	4	Fxyd5
Alyref	1.21922e-122	0.484993	0.822	0.11	2.47355e-118	4	Alyref
Rrm2	1.33383e-122	1.57194	0.796	0.064	2.70607e-118	4	Rrm2
D17H6S56E-5	6.41282e-122	1.67652	0.803	0.045	1.30103e-117	4	D17H6S56E-5
Gm13341	6.98329e-122	0.318971	0.851	0.203	1.41677e-117	4	Gm13341
Hmgn5	7.60385e-121	0.497325	0.851	0.206	1.54267e-116	4	Hmgn5
Gm15387	8.51546e-121	0.354517	0.796	0.108	1.72762e-116	4	Gm15387
Taf15	6.83461e-120	0.413571	0.84	0.136	1.38661e-115	4	Taf15
Pcna	5.00833e-119	0.799846	0.81	0.124	1.01609e-114	4	Pcna
Nfx1	6.11411e-119	0.269673	0.825	0.117	1.24043e-114	4	Nfx1
Slfn9	1.11663e-118	0.497055	0.781	0.114	2.26542e-114	4	Slfn9
H2afx	8.43261e-118	1.308	0.81	0.147	1.71081e-113	4	H2afx
Nbn	1.33015e-117	0.523298	0.859	0.188	2.69861e-113	4	Nbn
Mrpl13	1.96143e-117	0.457333	0.87	0.204	3.97935e-113	4	Mrpl13
Myef2	2.8235e-117	0.387525	0.755	0.082	5.72833e-113	4	Myef2
Rpl35a-ps2	3.16881e-117	0.250398	0.788	0.124	6.42889e-113	4	Rpl35a-ps2
Cycs	2.6338e-116	0.311953	0.788	0.072	5.34345e-112	4	Cycs
Snx7	3.36496e-116	0.261331	0.862	0.219	6.82682e-112	4	Snx7
Mxd3	5.17274e-116	0.786568	0.584	0.015	1.04945e-111	4	Mxd3
Rcc1	6.20987e-116	0.41766	0.792	0.163	1.25986e-111	4	Rcc1
Casp3	6.35656e-115	0.511339	0.784	0.12	1.28962e-110	4	Casp3
Itga101	1.00032e-114	0.312019	0.877	0.244	2.02946e-110	4	Itga10
Ddx46	1.24523e-114	0.461544	0.892	0.228	2.52633e-110	4	Ddx46
Nudcd1	6.12247e-114	0.311227	0.803	0.154	1.24213e-109	4	Nudcd1
Gm9800	9.393e-114	0.355705	0.833	0.185	1.90565e-109	4	Gm9800
Ssna1	3.49746e-113	0.560738	0.855	0.145	7.09565e-109	4	Ssna1
Ahi1	6.92157e-113	0.292312	0.77	0.08	1.40425e-108	4	Ahi1
Farp1	7.99537e-113	0.378244	0.803	0.123	1.6221e-108	4	Farp1
Uaca	1.54767e-112	0.422668	0.814	0.176	3.13991e-108	4	Uaca
Ptprz11	2.20018e-112	0.549996	0.829	0.209	4.46373e-108	4	Ptprz1
Tmpo1	3.98253e-112	1.29011	0.855	0.152	8.07977e-108	4	Tmpo
Knstrn	8.62962e-112	0.86225	0.732	0.015	1.75078e-107	4	Knstrn
H2-Ke2	1.12892e-111	0.32669	0.818	0.123	2.29035e-107	4	H2-Ke2
Mmp9	8.28373e-111	0.442331	0.751	0.073	1.6806e-106	4	Mmp9
Slc36a22	1.67528e-110	0.264197	0.922	0.297	3.39882e-106	4	Slc36a2
Rad18	4.4653e-110	0.46472	0.796	0.157	9.05921e-106	4	Rad18
Atp1b2	5.75627e-110	0.258091	0.796	0.185	1.16783e-105	4	Atp1b2
Khdrbs3	1.50464e-109	0.33113	0.792	0.127	3.0526e-105	4	Khdrbs3
Cdt1	1.921e-109	0.520604	0.729	0.039	3.89732e-105	4	Cdt1
Mthfd21	2.32542e-109	0.360462	0.799	0.146	4.71781e-105	4	Mthfd2
Tubb5	5.39298e-109	1.22124	0.929	0.329	1.09413e-104	4	Tubb5
Uqcc2	5.90298e-109	0.358054	0.892	0.214	1.1976e-104	4	Uqcc2
Nup205	4.10232e-108	0.425949	0.777	0.104	8.32279e-104	4	Nup205
Mrp63	5.37247e-108	0.279777	0.851	0.21	1.08997e-103	4	Mrp63
Ergic2	7.32977e-108	0.281463	0.84	0.159	1.48706e-103	4	Ergic2
Rgs12	8.29438e-108	0.26975	0.751	0.084	1.68276e-103	4	Rgs12
Smc2	4.22061e-107	1.26219	0.796	0.078	8.56277e-103	4	Smc2
Ndc1	1.04198e-106	0.565035	0.758	0.093	2.11397e-102	4	Ndc1
Schip11	1.20885e-105	0.314406	0.788	0.139	2.45252e-101	4	Schip1
Hmmr	2.72094e-105	1.22478	0.647	0.038	5.52024e-101	4	Hmmr
Isca2	3.01939e-105	0.284565	0.862	0.186	6.12574e-101	4	Isca2
Vldlr2	1.52886e-104	0.258818	0.877	0.201	3.10174e-100	4	Vldlr
Psmc4	1.68147e-104	0.254958	0.892	0.233	3.41137e-100	4	Psmc4
Gm10123	2.14005e-104	0.446157	0.933	0.245	4.34172e-100	4	Gm10123
Ube2c	2.40557e-104	1.71544	0.781	0.156	4.88042e-100	4	Ube2c
Hey11	1.1735e-103	0.303628	0.822	0.229	2.38079e-99	4	Hey1
Wdr76	9.59881e-103	0.341931	0.747	0.134	1.94741e-98	4	Wdr76
Rgs101	1.14338e-102	0.322496	0.777	0.129	2.31969e-98	4	Rgs10
Pycr12	1.97952e-101	0.251953	0.814	0.156	4.01605e-97	4	Pycr1
Ykt6	2.71784e-101	0.372852	0.892	0.233	5.51396e-97	4	Ykt6
Metrnl2	3.01362e-101	0.448023	0.918	0.296	6.11403e-97	4	Metrnl
Ubl4	5.65594e-101	0.320049	0.862	0.215	1.14748e-96	4	Ubl4
Adk2	1.88185e-100	0.284863	0.885	0.227	3.81789e-96	4	Adk
Exosc10	7.58716e-100	0.340362	0.855	0.214	1.53928e-95	4	Exosc10
Tssc4	3.35841e-99	0.370131	0.762	0.102	6.81354e-95	4	Tssc4
Sdc31	4.09649e-99	0.347847	0.892	0.276	8.31096e-95	4	Sdc3
Ngfr1	8.60583e-99	0.599422	0.743	0.125	1.74595e-94	4	Ngfr
Cryab1	1.72953e-98	0.449143	0.862	0.254	3.50888e-94	4	Cryab
Chchd3	1.44383e-97	0.305206	0.848	0.199	2.92925e-93	4	Chchd3
Tpx2	1.4966e-97	1.48441	0.747	0.042	3.03629e-93	4	Tpx2
Eif1a	9.14943e-97	0.251969	0.836	0.169	1.85624e-92	4	Eif1a
Rpl14-ps1	1.03247e-96	0.293133	0.881	0.245	2.09468e-92	4	Rpl14-ps1
Fmod1	1.13865e-96	0.907688	0.814	0.208	2.31008e-92	4	Fmod
Coa3	2.09246e-96	0.286114	0.874	0.231	4.24519e-92	4	Coa3
Tcof1	4.87013e-96	0.441881	0.862	0.21	9.88053e-92	4	Tcof1
Cadm12	1.56172e-95	0.539222	0.944	0.336	3.16842e-91	4	Cadm1
Gm10051	6.43171e-95	0.350094	0.881	0.27	1.30486e-90	4	Gm10051
Anln	2.00229e-94	1.24007	0.688	0.013	4.06225e-90	4	Anln
Dhrs4	1.47119e-93	0.252307	0.84	0.195	2.98475e-89	4	Dhrs4
Snrnp40	1.54081e-93	0.344736	0.758	0.087	3.126e-89	4	Snrnp40
Ift741	3.27664e-93	0.433318	0.81	0.174	6.64766e-89	4	Ift74
Rad51	2.68677e-92	0.625696	0.684	0.015	5.45092e-88	4	Rad51
C330027C09Rik	1.01969e-91	1.01163	0.725	0.046	2.06875e-87	4	C330027C09Rik
Ppa1	1.17992e-91	0.298204	0.81	0.137	2.39383e-87	4	Ppa1
Cse1l	1.23059e-91	0.327627	0.81	0.192	2.49662e-87	4	Cse1l
Tuba1b	4.13633e-91	1.06665	0.9	0.277	8.39178e-87	4	Tuba1b
Trappc13	2.65886e-90	0.300688	0.784	0.113	5.39429e-86	4	Trappc13
Ckb1	3.06965e-90	0.517211	0.911	0.266	6.2277e-86	4	Ckb
Tk1	6.14435e-90	0.92077	0.703	0.026	1.24657e-85	4	Tk1
Emd	1.04761e-88	0.346822	0.799	0.158	2.1254e-84	4	Emd
Hpgd1	1.93955e-88	0.296641	0.918	0.311	3.93495e-84	4	Hpgd
Lmf2	2.06556e-88	0.419859	0.781	0.131	4.1906e-84	4	Lmf2
Setd8	2.1524e-88	0.553759	0.862	0.213	4.36679e-84	4	Setd8
Ccdc34	1.00264e-87	0.950611	0.833	0.215	2.03415e-83	4	Ccdc34
Xpr1	1.21387e-86	0.277024	0.803	0.19	2.46269e-82	4	Xpr1
Psma3	1.65566e-86	0.305065	0.87	0.176	3.35901e-82	4	Psma3
Cpe3	2.22491e-86	0.895086	0.952	0.34	4.51389e-82	4	Cpe
Clspn	5.78354e-86	0.837627	0.691	0.026	1.17336e-81	4	Clspn
Cenpb1	7.03421e-86	0.411922	0.914	0.288	1.4271e-81	4	Cenpb
Uba3	8.66088e-86	0.374497	0.796	0.138	1.75712e-81	4	Uba3
Ube2j1	1.03805e-85	0.263467	0.822	0.153	2.106e-81	4	Ube2j1
Haus8	1.05365e-85	0.359689	0.736	0.167	2.13764e-81	4	Haus8
Raly	1.92918e-85	0.422552	0.844	0.182	3.91391e-81	4	Raly
Kazald11	2.1457e-85	0.298577	0.851	0.235	4.3532e-81	4	Kazald1
Npm3	3.98368e-85	0.346639	0.825	0.175	8.08209e-81	4	Npm3
Tmed2	3.03559e-84	0.285223	0.914	0.284	6.15861e-80	4	Tmed2
Fam98b	4.01666e-84	0.295532	0.851	0.199	8.149e-80	4	Fam98b
Atp5j2	9.04331e-84	0.38711	0.911	0.285	1.83471e-79	4	Atp5j2
Snrpg	9.37837e-84	0.796091	0.84	0.172	1.90268e-79	4	Snrpg
Alpl2	4.7367e-83	0.509268	0.963	0.391	9.60981e-79	4	Alpl
Gpc12	1.3699e-82	0.688752	0.967	0.355	2.77925e-78	4	Gpc1
Taf1d	1.4607e-82	0.487384	0.777	0.127	2.96347e-78	4	Taf1d
Lgals12	4.3862e-82	0.908617	0.944	0.451	8.89872e-78	4	Lgals1
Cdkn1a2	5.63509e-82	0.420124	0.9	0.292	1.14325e-77	4	Cdkn1a
Aifm1	7.61811e-82	0.307457	0.743	0.091	1.54556e-77	4	Aifm1
Rnaseh2a	9.6348e-81	0.296874	0.725	0.103	1.95471e-76	4	Rnaseh2a
Nusap1	1.05807e-80	0.908626	0.673	0.024	2.14661e-76	4	Nusap1
Eri1	1.3555e-80	0.483455	0.751	0.128	2.75004e-76	4	Eri1
Dcaf12l1	7.74114e-80	0.28728	0.665	0.028	1.57052e-75	4	Dcaf12l1
Usp46	9.34879e-80	0.324204	0.736	0.087	1.89668e-75	4	Usp46
Pkm1	1.02641e-79	0.398933	0.87	0.279	2.08238e-75	4	Pkm
Phf5a	1.07127e-79	0.498855	0.844	0.18	2.1734e-75	4	Phf5a
Hprt	1.92443e-79	0.321372	0.848	0.228	3.90429e-75	4	Hprt
Ran	2.04436e-79	1.06321	0.803	0.165	4.1476e-75	4	Ran
Rpl7l1	5.06821e-79	0.286715	0.777	0.129	1.02824e-74	4	Rpl7l1
Psmc5	1.33477e-78	0.331173	0.859	0.247	2.70798e-74	4	Psmc5
Papss1	1.63111e-78	0.462617	0.874	0.208	3.3092e-74	4	Papss1
Sema3b1	1.5207e-77	0.369698	0.743	0.141	3.0852e-73	4	Sema3b
Snrpd11	3.91947e-77	0.857087	0.829	0.209	7.95183e-73	4	Snrpd1
Ebp	4.62828e-77	0.296088	0.877	0.26	9.38985e-73	4	Ebp
Rcc2	6.02479e-77	0.35637	0.762	0.131	1.22231e-72	4	Rcc2
Ankrd40	6.78096e-77	0.422968	0.885	0.292	1.37572e-72	4	Ankrd40
Mier1	1.11297e-76	0.28358	0.874	0.234	2.258e-72	4	Mier1
Mtbp	1.15379e-76	0.314527	0.658	0.033	2.34081e-72	4	Mtbp
Rnf7	1.7313e-76	0.453826	0.888	0.284	3.51245e-72	4	Rnf7
Arl6ip4	2.1892e-76	0.283474	0.799	0.215	4.44145e-72	4	Arl6ip4
Tyms	4.82478e-75	1.01195	0.725	0.122	9.78852e-71	4	Tyms
Hmgn2	5.23429e-75	1.10913	0.766	0.119	1.06193e-70	4	Hmgn2
Nek2	3.04086e-74	0.432483	0.271	0.003	6.1693e-70	4	Nek2
Rpl39l	1.00934e-72	0.300967	0.799	0.139	2.04775e-68	4	Rpl39l
Gars1	1.22267e-72	0.280816	0.792	0.158	2.48056e-68	4	Gars
Mef2c2	2.03915e-72	0.487204	0.896	0.295	4.13703e-68	4	Mef2c
Nfatc1	2.32471e-72	0.346293	0.71	0.096	4.71637e-68	4	Nfatc1
Slc35b41	2.44011e-72	0.256524	0.803	0.209	4.95049e-68	4	Slc35b4
Armc1	4.99306e-72	0.253196	0.862	0.259	1.01299e-67	4	Armc1
Gtf2a2	8.34204e-72	0.463599	0.9	0.301	1.69243e-67	4	Gtf2a2
Tlk2	1.34486e-71	0.292593	0.81	0.17	2.72845e-67	4	Tlk2
Wisp12	9.8314e-71	0.531648	0.877	0.262	1.9946e-66	4	Wisp1
Msl3	9.90841e-71	0.38262	0.814	0.203	2.01022e-66	4	Msl3
Mpnd	1.01575e-70	0.413166	0.758	0.124	2.06076e-66	4	Mpnd
Tmx1	1.1019e-70	0.546555	0.929	0.328	2.23554e-66	4	Tmx1
Zadh2	1.73158e-70	0.296613	0.825	0.218	3.51302e-66	4	Zadh2
Mkks	2.6927e-70	0.299368	0.773	0.167	5.46295e-66	4	Mkks
Fam178a	6.70528e-70	0.323307	0.725	0.115	1.36037e-65	4	Fam178a
Pard6g2	7.42266e-70	0.252804	0.892	0.297	1.50591e-65	4	Pard6g
Srrt	8.00184e-70	0.404487	0.818	0.193	1.62341e-65	4	Srrt
Plp1	2.01508e-69	0.889568	0.636	0.031	4.0882e-65	4	Plp1
H2afv	2.64727e-69	1.03905	0.866	0.315	5.37078e-65	4	H2afv
Snrpa1	3.08839e-69	0.445746	0.703	0.087	6.26573e-65	4	Snrpa1
Pofut1	4.28991e-69	0.359429	0.732	0.112	8.70337e-65	4	Pofut1
Psrc1	8.57915e-69	0.394748	0.26	0.01	1.74054e-64	4	Psrc1
Lmnb1	1.06535e-68	1.26095	0.725	0.062	2.16137e-64	4	Lmnb1
Dnajc8	1.7691e-68	0.550731	0.903	0.3	3.58916e-64	4	Dnajc8
Acyp1	8.48675e-68	0.335273	0.688	0.085	1.72179e-63	4	Acyp1
Eny2	9.76438e-68	0.53922	0.81	0.217	1.981e-63	4	Eny2
Ndufc1	1.48028e-67	0.359758	0.877	0.264	3.0032e-63	4	Ndufc1
Ndufb8	2.791e-67	0.352533	0.87	0.229	5.66239e-63	4	Ndufb8
Cct3	5.52551e-67	0.286706	0.814	0.226	1.12101e-62	4	Cct3
Clec14a	5.57942e-67	0.361553	0.788	0.205	1.13195e-62	4	Clec14a
Bora	1.20195e-66	0.352189	0.677	0.126	2.43851e-62	4	Bora
Clec11a2	1.48992e-66	0.895112	0.985	0.52	3.02274e-62	4	Clec11a
Mospd3	1.77771e-66	0.337805	0.859	0.253	3.60662e-62	4	Mospd3
Psmc3	2.86099e-66	0.423504	0.9	0.279	5.80437e-62	4	Psmc3
2700060E02Rik	3.32978e-66	0.301756	0.796	0.199	6.75545e-62	4	2700060E02Rik
Taldo1	5.38733e-66	0.316642	0.836	0.244	1.09298e-61	4	Taldo1
Pias2	8.88617e-66	0.325974	0.721	0.105	1.80283e-61	4	Pias2
Gm4617	9.63245e-66	0.418309	0.777	0.204	1.95423e-61	4	Gm4617
Fam101b1	1.96864e-65	0.310187	0.784	0.2	3.99397e-61	4	Fam101b
Rqcd1	5.00915e-65	0.308679	0.729	0.132	1.01626e-60	4	Rqcd1
Rps27l	5.68613e-65	0.400454	0.87	0.275	1.1536e-60	4	Rps27l
Fxr1	7.03291e-65	0.310352	0.81	0.164	1.42684e-60	4	Fxr1
Smoc21	1.11002e-64	0.287437	0.818	0.237	2.252e-60	4	Smoc2
Ndufb10	1.25769e-64	0.53547	0.825	0.214	2.5516e-60	4	Ndufb10
Adipor1	1.47171e-64	0.324278	0.825	0.206	2.98581e-60	4	Adipor1
Hnrnpab	1.98317e-64	0.45169	0.803	0.189	4.02346e-60	4	Hnrnpab
Tceb1	2.30164e-64	0.404956	0.81	0.178	4.66956e-60	4	Tceb1
Fads11	2.9853e-64	0.277046	0.881	0.28	6.05658e-60	4	Fads1
Psme4	3.04573e-64	0.299916	0.836	0.258	6.17918e-60	4	Psme4
Glis2	4.91805e-64	0.267206	0.814	0.206	9.97775e-60	4	Glis2
Usmg5	1.0894e-63	0.433869	0.866	0.268	2.21018e-59	4	Usmg5
Sclt1	1.51104e-63	0.373212	0.706	0.114	3.06559e-59	4	Sclt1
Ola1	1.62223e-63	0.395799	0.803	0.184	3.29118e-59	4	Ola1
Ckap2	2.00916e-63	1.30498	0.68	0.04	4.07619e-59	4	Ckap2
Mrpl52	2.27136e-63	0.314443	0.914	0.369	4.60813e-59	4	Mrpl52
Atp5g1	4.61142e-63	0.388315	0.807	0.224	9.35565e-59	4	Atp5g1
Rap1a	5.54434e-63	0.43567	0.736	0.13	1.12484e-58	4	Rap1a
Ccdc802	6.11614e-63	0.613659	0.978	0.392	1.24084e-58	4	Ccdc80
Map7d1	6.66248e-63	0.26682	0.836	0.248	1.35168e-58	4	Map7d1
Ddx24	8.74243e-63	0.302779	0.844	0.232	1.77366e-58	4	Ddx24
Txlna	2.89423e-62	0.26945	0.822	0.207	5.87182e-58	4	Txlna
Kif23	4.89731e-62	1.01147	0.654	0.016	9.93565e-58	4	Kif23
Nudc	7.15992e-62	0.414751	0.729	0.182	1.4526e-57	4	Nudc
Rpl15	1.22398e-61	0.334501	0.732	0.124	2.48321e-57	4	Rpl15
H3f3a	2.32364e-61	0.448349	0.766	0.162	4.71419e-57	4	H3f3a
Minos1	5.97767e-61	0.397711	0.829	0.243	1.21275e-56	4	Minos1
Cops6	7.05439e-61	0.526189	0.862	0.256	1.43119e-56	4	Cops6
Tspan14	7.08355e-61	0.372203	0.833	0.217	1.43711e-56	4	Tspan14
Usp1	7.12014e-61	0.93515	0.773	0.189	1.44453e-56	4	Usp1
Ror1	7.75208e-61	0.271087	0.684	0.094	1.57274e-56	4	Ror1
Atp8b2	9.72733e-61	0.30644	0.729	0.125	1.97348e-56	4	Atp8b2
Nt5dc21	1.07075e-60	0.707806	0.788	0.181	2.17234e-56	4	Nt5dc2
Ptn1	2.74817e-60	0.73381	0.695	0.116	5.57548e-56	4	Ptn
Neo11	3.00952e-60	0.393063	0.855	0.273	6.10572e-56	4	Neo1
Lsm3	3.01953e-60	0.47329	0.792	0.189	6.12603e-56	4	Lsm3
Psma4	4.08987e-60	0.418735	0.874	0.307	8.29754e-56	4	Psma4
Ranbp1	4.2033e-60	0.699464	0.81	0.221	8.52766e-56	4	Ranbp1
Nasp	4.28738e-60	0.849869	0.706	0.109	8.69824e-56	4	Nasp
Sp72	1.20004e-59	0.366196	0.903	0.368	2.43464e-55	4	Sp7
Tnpo2	1.94931e-59	0.260974	0.71	0.124	3.95476e-55	4	Tnpo2
Tmem14c	2.04868e-59	0.426555	0.833	0.22	4.15636e-55	4	Tmem14c
Tmtc21	2.12477e-59	0.463285	0.751	0.162	4.31073e-55	4	Tmtc2
Ncaph	2.61309e-59	0.900825	0.665	0.045	5.30144e-55	4	Ncaph
Pde6d	3.91031e-59	0.292591	0.84	0.247	7.93323e-55	4	Pde6d
Tead2	6.05899e-59	0.332479	0.703	0.095	1.22925e-54	4	Tead2
Emc6	9.69212e-59	0.288233	0.74	0.164	1.96634e-54	4	Emc6
Anp32e	1.36269e-58	0.981958	0.781	0.215	2.76462e-54	4	Anp32e
Uqcrq1	1.67998e-58	0.468174	0.926	0.341	3.40835e-54	4	Uqcrq
Cbx5	2.62216e-58	0.874857	0.81	0.235	5.31985e-54	4	Cbx5
Vars	3.34319e-58	0.28093	0.762	0.189	6.78267e-54	4	Vars
Dek	4.08198e-58	0.766728	0.885	0.337	8.28151e-54	4	Dek
Tmem256	5.1741e-58	0.303235	0.777	0.178	1.04972e-53	4	Tmem256
Hnrnpa2b1	1.00187e-57	0.658585	0.974	0.747	2.0326e-53	4	Hnrnpa2b1
Rad21	1.31283e-57	1.03251	0.814	0.31	2.66347e-53	4	Rad21
Pfdn1	1.51775e-57	0.254431	0.814	0.23	3.07922e-53	4	Pfdn1
Yme1l1	2.40704e-57	0.329379	0.87	0.274	4.8834e-53	4	Yme1l1
Rtcb	3.05262e-57	0.360112	0.762	0.156	6.19315e-53	4	Rtcb
Myo10	3.35639e-57	0.301672	0.866	0.332	6.80945e-53	4	Myo10
Nelfe	7.24131e-57	0.327276	0.706	0.129	1.46912e-52	4	Nelfe
Stag2	7.30954e-57	0.502255	0.855	0.285	1.48296e-52	4	Stag2
Pola2	7.72858e-57	0.35522	0.669	0.089	1.56797e-52	4	Pola2
Cct7	1.08871e-56	0.324098	0.762	0.156	2.20878e-52	4	Cct7
Vcan1	1.21906e-56	0.61831	0.792	0.225	2.47323e-52	4	Vcan
Dhx15	1.89332e-56	0.644003	0.818	0.239	3.84118e-52	4	Dhx15
Cln6	2.23714e-56	0.337914	0.714	0.141	4.53872e-52	4	Cln6
Snrpd3	7.69692e-56	0.547451	0.888	0.301	1.56155e-51	4	Snrpd3
Cbfb1	3.49576e-55	0.653954	0.803	0.228	7.09219e-51	4	Cbfb
Tspan7	7.54169e-55	0.277841	0.751	0.201	1.53006e-50	4	Tspan7
Nap1l11	1.02821e-54	0.719622	0.874	0.374	2.08603e-50	4	Nap1l1
Ppia	1.16548e-54	0.336279	0.788	0.197	2.36453e-50	4	Ppia
Cdr21	2.46173e-54	0.305694	0.691	0.134	4.99436e-50	4	Cdr2
Smc1a	2.6985e-54	0.618317	0.896	0.343	5.47472e-50	4	Smc1a
Pgls	3.45194e-54	0.292301	0.777	0.2	7.0033e-50	4	Pgls
Nucks1	4.85555e-54	0.856014	0.87	0.378	9.85094e-50	4	Nucks1
Azin11	5.53274e-54	0.311823	0.84	0.278	1.12248e-49	4	Azin1
Haus1	2.35497e-53	0.314189	0.643	0.07	4.77775e-49	4	Haus1
Rps16-ps2	3.23199e-53	0.252039	0.729	0.132	6.55706e-49	4	Rps16-ps2
Unc5b2	5.74212e-53	0.263496	0.885	0.355	1.16496e-48	4	Unc5b
Pa2g4	7.94398e-53	0.54072	0.877	0.315	1.61168e-48	4	Pa2g4
4632419I22Rik	9.79927e-53	0.797916	0.796	0.228	1.98808e-48	4	4632419I22Rik
Stk17b2	1.43501e-52	0.320572	0.944	0.434	2.91134e-48	4	Stk17b
Ssrp1	2.27436e-52	0.750832	0.807	0.253	4.61422e-48	4	Ssrp1
Supt16	2.74569e-52	0.325788	0.736	0.169	5.57045e-48	4	Supt16
Ppp4c	3.64888e-52	0.318982	0.814	0.226	7.40284e-48	4	Ppp4c
Atp1b31	3.86543e-52	0.44002	0.948	0.412	7.84219e-48	4	Atp1b3
Cpne3	4.61538e-52	0.275291	0.881	0.297	9.36369e-48	4	Cpne3
Purb1	4.94052e-52	0.592644	0.929	0.393	1.00233e-47	4	Purb
Dnajc2	5.69694e-52	0.286539	0.721	0.149	1.15579e-47	4	Dnajc2
Sparc1	6.35993e-52	0.368521	0.996	0.987	1.2903e-47	4	Sparc
Sptssa	6.46395e-52	0.391201	0.829	0.292	1.31141e-47	4	Sptssa
Cacybp	1.30141e-51	0.36735	0.803	0.223	2.64031e-47	4	Cacybp
Rpl36	1.41334e-51	0.278145	0.781	0.221	2.86739e-47	4	Rpl36
Ncam11	2.53557e-51	0.301063	0.736	0.167	5.14417e-47	4	Ncam1
Tmem97	6.936e-51	0.25866	0.677	0.112	1.40718e-46	4	Tmem97
Cdc123	1.07301e-50	0.536357	0.796	0.229	2.17693e-46	4	Cdc123
Sdhd	1.2124e-50	0.367312	0.881	0.29	2.45973e-46	4	Sdhd
Tcf19	1.23123e-50	0.550089	0.654	0.091	2.49793e-46	4	Tcf19
Ldlrad31	1.30004e-50	0.340439	0.68	0.102	2.63752e-46	4	Ldlrad3
Ilf2	1.62149e-50	0.348874	0.699	0.115	3.28967e-46	4	Ilf2
Ube2k	2.20571e-50	0.428653	0.796	0.218	4.47495e-46	4	Ube2k
Cdc20	2.69782e-50	0.719269	0.558	0.017	5.47334e-46	4	Cdc20
Pdgfa1	2.15222e-49	0.260989	0.862	0.287	4.36643e-45	4	Pdgfa
Acadl	2.53716e-49	0.40944	0.859	0.304	5.14739e-45	4	Acadl
Morf4l2	3.12929e-49	0.66197	0.885	0.349	6.34871e-45	4	Morf4l2
Ptma	3.56908e-49	0.718093	0.918	0.485	7.24094e-45	4	Ptma
Col11a11	3.76452e-49	0.34922	0.911	0.385	7.63746e-45	4	Col11a1
Slc44a11	4.90974e-49	0.255766	0.851	0.306	9.96088e-45	4	Slc44a1
Hdgf1	8.01144e-49	0.69947	0.907	0.431	1.62536e-44	4	Hdgf
Sfxn1	1.11909e-48	0.278406	0.833	0.286	2.27041e-44	4	Sfxn1
Rbm8a	1.39472e-48	0.352551	0.818	0.282	2.8296e-44	4	Rbm8a
Plod22	1.86862e-48	0.435767	0.967	0.419	3.79105e-44	4	Plod2
Hmgn1	2.14174e-48	0.651557	0.918	0.515	4.34516e-44	4	Hmgn1
Mbd4	3.13938e-48	0.254978	0.636	0.065	6.36918e-44	4	Mbd4
Ruvbl2	6.7939e-48	0.288299	0.721	0.155	1.37835e-43	4	Ruvbl2
Ncaph2	9.18278e-48	0.306413	0.717	0.155	1.863e-43	4	Ncaph2
Ctnnb12	1.11841e-47	0.347672	0.844	0.292	2.26903e-43	4	Ctnnb1
Fundc2	1.21941e-47	0.651178	0.851	0.339	2.47395e-43	4	Fundc2
Tpr	1.39027e-47	0.585845	0.892	0.392	2.82059e-43	4	Tpr
Kif20b	1.53704e-47	0.879107	0.636	0.06	3.11835e-43	4	Kif20b
Cks1b	1.94759e-47	1.10604	0.665	0.092	3.95127e-43	4	Cks1b
Hnrnpd	3.9227e-47	0.632124	0.874	0.356	7.95837e-43	4	Hnrnpd
C1d	5.05435e-47	0.325746	0.829	0.276	1.02543e-42	4	C1d
Srsf7	5.33846e-47	0.479924	0.777	0.222	1.08307e-42	4	Srsf7
Bcap31	6.58957e-47	0.560773	0.84	0.289	1.33689e-42	4	Bcap31
Slc25a52	1.45439e-46	0.535753	0.922	0.387	2.95067e-42	4	Slc25a5
Megf9	2.8288e-46	0.284777	0.26	0.223	5.73907e-42	4	Megf9
Prkd3	5.21621e-46	0.288871	0.77	0.215	1.05827e-41	4	Prkd3
Serpinf12	8.92044e-46	0.322903	0.944	0.436	1.80978e-41	4	Serpinf1
Bag1	1.11196e-45	0.258021	0.725	0.161	2.25594e-41	4	Bag1
Rplp11	2.40683e-45	0.613042	0.978	0.703	4.88297e-41	4	Rplp1
Nudcd2	3.86231e-45	0.423302	0.732	0.191	7.83586e-41	4	Nudcd2
Adam10	7.2099e-45	0.353339	0.807	0.234	1.46274e-40	4	Adam10
Gspt1	1.07972e-44	0.457804	0.803	0.255	2.19053e-40	4	Gspt1
Polr1d	1.13377e-44	0.381529	0.773	0.219	2.30018e-40	4	Polr1d
Ybx1	1.73105e-44	0.668437	0.914	0.558	3.51195e-40	4	Ybx1
Snhg6	2.07145e-44	0.525818	0.732	0.158	4.20255e-40	4	Snhg6
Cyp39a1	2.93457e-44	0.392533	0.68	0.164	5.95365e-40	4	Cyp39a1
Tmem981	3.7363e-44	0.321277	0.892	0.354	7.58021e-40	4	Tmem98
Selk	5.13126e-44	0.401885	0.896	0.352	1.04103e-39	4	Selk
Cbx1	1.09855e-43	0.554564	0.807	0.265	2.22874e-39	4	Cbx1
Ckap2l	1.23695e-43	1.01914	0.584	0.036	2.50953e-39	4	Ckap2l
Pole2	1.33415e-43	0.256521	0.606	0.046	2.70673e-39	4	Pole2
Kif22	1.47704e-43	0.381854	0.294	0.057	2.99663e-39	4	Kif22
Msn	1.79139e-43	0.439429	0.814	0.272	3.63437e-39	4	Msn
Uqcr10	2.85343e-43	0.290336	0.74	0.196	5.78903e-39	4	Uqcr10
Tuba1c1	2.87222e-43	0.498851	0.881	0.376	5.82716e-39	4	Tuba1c
L1cam	4.71839e-43	0.308682	0.342	0.082	9.57266e-39	4	L1cam
Nme12	5.49589e-43	0.347475	0.848	0.3	1.11501e-38	4	Nme1
Ptgis2	5.72449e-43	0.40974	0.84	0.258	1.16139e-38	4	Ptgis
Mis12	7.73462e-43	0.399521	0.677	0.115	1.5692e-38	4	Mis12
Atpif11	7.92057e-43	0.602212	0.829	0.324	1.60693e-38	4	Atpif1
Ska3	1.18858e-42	0.571029	0.316	0.007	2.41139e-38	4	Ska3
Ugdh2	1.66381e-42	0.585506	0.762	0.223	3.37553e-38	4	Ugdh
Ift80	1.70807e-42	0.536709	0.677	0.141	3.46534e-38	4	Ift80
Cercam	2.28201e-42	0.350521	0.68	0.12	4.62975e-38	4	Cercam
Cdc42se1	2.34545e-42	0.282098	0.673	0.112	4.75845e-38	4	Cdc42se1
E2f8	3.49522e-42	0.39257	0.286	0.015	7.09111e-38	4	E2f8
[truncated: 1,542 more rows]

## Sheet: cluster-markers_ECs
	p_val	avg_logFC	pct.1	pct.2	p_val_adj	cluster	gene
Col4a1	2.27783e-122	0.990844	0.965	0.755	4.62125e-118	0	Col4a1
Sparc	1.22076e-98	0.52094	0.995	0.986	2.47668e-94	0	Sparc
Col4a2	7.66708e-92	0.955285	0.918	0.626	1.5555e-87	0	Col4a2
Cd34	1.23514e-75	0.815026	0.888	0.539	2.50586e-71	0	Cd34
1810011O10Rik	1.96763e-67	1.06352	0.787	0.461	3.99193e-63	0	1810011O10Rik
Ramp3	5.66725e-64	0.969746	0.588	0.288	1.14977e-59	0	Ramp3
Gpihbp1	2.19003e-61	0.892669	0.833	0.581	4.44312e-57	0	Gpihbp1
Rsad2	1.32373e-50	0.86937	0.611	0.356	2.68558e-46	0	Rsad2
Aplnr	6.49973e-47	0.988551	0.651	0.299	1.31867e-42	0	Aplnr
Col15a1	1.05324e-46	0.766775	0.616	0.285	2.13681e-42	0	Col15a1
Btnl9	2.97717e-42	0.707356	0.794	0.551	6.04008e-38	0	Btnl9
Ppap2a	1.0241e-38	0.680875	0.822	0.582	2.07769e-34	0	Ppap2a
Vwa1	3.56078e-35	0.816453	0.584	0.336	7.2241e-31	0	Vwa1
Enpep	2.86813e-32	0.41788	0.476	0.255	5.81885e-28	0	Enpep
Rhob	9.39379e-32	0.500959	0.886	0.754	1.90581e-27	0	Rhob
Cd300lg	3.5537e-31	0.630824	0.829	0.65	7.20974e-27	0	Cd300lg
Rgcc	7.31211e-31	0.853532	0.567	0.305	1.48348e-26	0	Rgcc
Igfbp7	4.26359e-30	0.376771	0.956	0.924	8.64997e-26	0	Igfbp7
Enpp6	4.86518e-30	0.502553	0.647	0.41	9.87047e-26	0	Enpp6
Ces2e	7.86958e-30	0.434622	0.485	0.296	1.59658e-25	0	Ces2e
Sgk1	1.05237e-29	0.686436	0.683	0.46	2.13505e-25	0	Sgk1
Egfl7	1.82426e-28	0.41575	0.897	0.835	3.70107e-24	0	Egfl7
Lamb1	2.72602e-28	0.798545	0.445	0.161	5.53055e-24	0	Lamb1
Flt1	5.04814e-28	0.403525	0.929	0.833	1.02417e-23	0	Flt1
Ucp2	1.47246e-27	0.54744	0.762	0.535	2.98733e-23	0	Ucp2
Kctd12b	2.54797e-27	0.442766	0.618	0.367	5.16932e-23	0	Kctd12b
Fcer1g	4.19403e-27	0.588809	0.643	0.439	8.50885e-23	0	Fcer1g
Sez6l2	6.00835e-27	0.271401	0.402	0.209	1.21897e-22	0	Sez6l2
Serpinh1	1.59087e-25	0.478955	0.779	0.623	3.22756e-21	0	Serpinh1
Hspg2	2.68571e-25	0.552811	0.664	0.425	5.44878e-21	0	Hspg2
Dhrs3	8.44206e-24	0.474286	0.643	0.438	1.71273e-19	0	Dhrs3
Inhbb	1.11455e-23	0.360555	0.471	0.254	2.2612e-19	0	Inhbb
Irx3	1.53438e-23	0.339918	0.521	0.319	3.11296e-19	0	Irx3
Gimap4	7.29719e-23	0.45639	0.778	0.603	1.48045e-18	0	Gimap4
Tie1	1.043e-22	0.360445	0.937	0.874	2.11604e-18	0	Tie1
Nxpe2	6.79925e-22	0.301679	0.463	0.272	1.37943e-17	0	Nxpe2
Pcdh12	3.42467e-21	0.318644	0.477	0.266	6.94798e-17	0	Pcdh12
Myo6	1.28951e-20	0.274109	0.457	0.252	2.61616e-16	0	Myo6
Adarb1	2.15984e-20	0.314256	0.504	0.296	4.38188e-16	0	Adarb1
Endou	3.3824e-20	0.300318	0.477	0.312	6.86221e-16	0	Endou
Tbxa2r	1.00029e-19	0.305873	0.477	0.32	2.0294e-15	0	Tbxa2r
Cmtm8	2.99259e-19	0.335515	0.596	0.396	6.07137e-15	0	Cmtm8
Ednrb	6.72603e-19	0.672099	0.531	0.336	1.36458e-14	0	Ednrb
Emcn	2.5021e-18	0.420295	0.753	0.556	5.07625e-14	0	Emcn
Lphn2	2.76273e-18	0.477618	0.668	0.479	5.60503e-14	0	Lphn2
Sema6d	3.56369e-18	0.419393	0.556	0.362	7.23001e-14	0	Sema6d
Fscn1	3.59002e-18	0.412362	0.65	0.435	7.28344e-14	0	Fscn1
Ctla2a	6.26195e-18	0.34026	0.83	0.693	1.27042e-13	0	Ctla2a
Plvap	7.41792e-18	0.291768	0.94	0.865	1.50495e-13	0	Plvap
Cdkn1c	9.6717e-18	0.53486	0.647	0.443	1.96219e-13	0	Cdkn1c
Cald1	1.54628e-17	0.384295	0.773	0.637	3.1371e-13	0	Cald1
Tfpi2	1.57646e-17	0.375965	0.505	0.339	3.19832e-13	0	Tfpi2
Dysf	2.21029e-17	0.614571	0.437	0.214	4.48423e-13	0	Dysf
Gng11	4.14668e-17	0.422691	0.793	0.669	8.41278e-13	0	Gng11
Plekhg1	7.23707e-17	0.307325	0.575	0.381	1.46826e-12	0	Plekhg1
Endod1	3.27645e-16	0.447717	0.477	0.275	6.64726e-12	0	Endod1
Plod1	3.33893e-16	0.314848	0.651	0.459	6.77402e-12	0	Plod1
Anp32a	1.78405e-15	0.353042	0.81	0.681	3.61948e-11	0	Anp32a
Nos2	1.98547e-15	0.37226	0.37	0.193	4.02813e-11	0	Nos2
Kdr	3.02829e-15	0.272491	0.929	0.84	6.14378e-11	0	Kdr
Mark3	4.76018e-15	0.259396	0.372	0.177	9.65746e-11	0	Mark3
Nostrin	5.2698e-15	0.255253	0.43	0.266	1.06914e-10	0	Nostrin
St8sia4	6.94533e-15	0.628759	0.432	0.265	1.40907e-10	0	St8sia4
Mmp14	8.45511e-15	0.288191	0.572	0.373	1.71537e-10	0	Mmp14
Pmepa1	1.11471e-14	0.338607	0.505	0.316	2.26152e-10	0	Pmepa1
Id3	1.259e-14	0.343557	0.844	0.753	2.55426e-10	0	Id3
Efnb1	1.49984e-14	0.3045	0.54	0.389	3.04287e-10	0	Efnb1
Lpar6	2.16586e-14	0.27017	0.576	0.414	4.39409e-10	0	Lpar6
Lipe	5.458e-14	0.302227	0.424	0.278	1.10732e-09	0	Lipe
Lama4	6.33096e-14	0.584235	0.424	0.215	1.28442e-09	0	Lama4
Rasgrp3	8.31707e-14	0.354237	0.773	0.614	1.68737e-09	0	Rasgrp3
Mcf2l	8.87229e-14	0.555223	0.447	0.254	1.80001e-09	0	Mcf2l
Cnn2	1.00083e-13	0.466542	0.524	0.327	2.03049e-09	0	Cnn2
Bcl6b	1.12251e-13	0.439443	0.519	0.326	2.27735e-09	0	Bcl6b
Hecw2	1.25171e-13	0.294513	0.487	0.32	2.53948e-09	0	Hecw2
Smtn	1.47121e-13	0.284875	0.464	0.301	2.98479e-09	0	Smtn
Emp1	1.63538e-13	0.316109	0.718	0.548	3.31787e-09	0	Emp1
Scarb1	1.95198e-13	0.452895	0.628	0.476	3.96017e-09	0	Scarb1
Sptan1	3.71773e-13	0.326024	0.826	0.718	7.54253e-09	0	Sptan1
Nid1	3.80812e-13	0.292987	0.805	0.651	7.72591e-09	0	Nid1
Tmem66	4.62936e-13	0.26135	0.479	0.301	9.39204e-09	0	Tmem66
Cdh5	4.71533e-13	0.254852	0.913	0.886	9.56646e-09	0	Cdh5
Nmt2	5.79457e-13	0.265893	0.481	0.318	1.1756e-08	0	Nmt2
Gm12002	1.28186e-12	0.281503	0.303	0.128	2.60063e-08	0	Gm12002
Fam167b	3.31509e-12	0.261096	0.676	0.487	6.72566e-08	0	Fam167b
Prcp	3.32343e-12	0.553961	0.508	0.347	6.74258e-08	0	Prcp
Pitpnc1	3.7739e-12	0.255322	0.57	0.418	7.65648e-08	0	Pitpnc1
Bambi	5.21714e-12	0.344648	0.539	0.378	1.05845e-07	0	Bambi
Ets1	6.57329e-12	0.293598	0.802	0.673	1.33359e-07	0	Ets1
Mtss1l	1.11141e-11	0.311885	0.517	0.352	2.25484e-07	0	Mtss1l
Rapgef3	1.5917e-11	0.259223	0.384	0.222	3.22925e-07	0	Rapgef3
Grb10	5.40874e-11	0.344652	0.527	0.372	1.09733e-06	0	Grb10
Marcksl1	8.65368e-11	0.314489	0.622	0.452	1.75566e-06	0	Marcksl1
Ivns1abp	1.13695e-10	0.257897	0.453	0.288	2.30665e-06	0	Ivns1abp
Cmtm3	1.1988e-10	0.260743	0.667	0.51	2.43213e-06	0	Cmtm3
Ets2	2.06264e-10	0.352805	0.652	0.515	4.18469e-06	0	Ets2
Cxx1b	4.53488e-10	0.289758	0.481	0.311	9.20036e-06	0	Cxx1b
Hlx	4.66e-10	0.255591	0.362	0.211	9.45421e-06	0	Hlx
Mef2c	5.00635e-10	0.313456	0.612	0.461	1.01569e-05	0	Mef2c
Msn	5.37047e-10	0.287597	0.773	0.675	1.08956e-05	0	Msn
Marcks	5.83202e-10	0.275058	0.813	0.714	1.1832e-05	0	Marcks
Plgrkt	6.96611e-10	0.274947	0.388	0.246	1.41328e-05	0	Plgrkt
Mgat1	7.30127e-10	0.352168	0.539	0.381	1.48128e-05	0	Mgat1
Pcdh1	1.72252e-09	0.260228	0.556	0.41	3.49464e-05	0	Pcdh1
Calcrl	2.49413e-09	0.29638	0.664	0.502	5.0601e-05	0	Calcrl
Myct1	2.64543e-09	0.296937	0.722	0.605	5.36705e-05	0	Myct1
Colgalt2	5.44149e-09	0.323506	0.354	0.216	0.000110397	0	Colgalt2
Tcf3	6.69099e-09	0.275796	0.417	0.271	0.000135747	0	Tcf3
Fyn	3.42566e-08	0.29645	0.64	0.52	0.000694998	0	Fyn
Tmem204	4.39349e-08	0.297341	0.598	0.466	0.000891351	0	Tmem204
Trib1	4.53511e-08	0.261623	0.414	0.267	0.000920083	0	Trib1
Abcg1	4.58304e-08	0.338125	0.396	0.222	0.000929808	0	Abcg1
Slc38a2	6.25099e-08	0.263833	0.505	0.361	0.0012682	0	Slc38a2
Lamc1	7.21172e-08	0.334585	0.584	0.456	0.00146311	0	Lamc1
Smarca2	8.72547e-08	0.260394	0.746	0.64	0.00177022	0	Smarca2
Ldb2	9.01928e-08	0.289493	0.774	0.683	0.00182983	0	Ldb2
Pitpnm2	1.73483e-07	0.335395	0.528	0.405	0.00351963	0	Pitpnm2
Nes	2.30361e-07	0.399607	0.402	0.246	0.00467356	0	Nes
Rrbp1	3.34201e-07	0.252097	0.774	0.679	0.00678028	0	Rrbp1
Tspan18	4.35473e-07	0.384941	0.456	0.316	0.00883487	0	Tspan18
Mxra8	6.47619e-07	0.270332	0.553	0.438	0.0131389	0	Mxra8
Nrp2	7.80731e-07	0.258827	0.595	0.464	0.0158395	0	Nrp2
Gja1	8.34997e-07	0.284299	0.551	0.421	0.0169404	0	Gja1
Rgs2	9.13964e-07	0.385465	0.439	0.299	0.0185425	0	Rgs2
Prrg3	1.56207e-06	0.308932	0.275	0.129	0.0316912	0	Prrg3
Nrep	2.79109e-06	0.257779	0.467	0.332	0.0566257	0	Nrep
Mcam	3.14771e-06	0.286874	0.611	0.487	0.0638608	0	Mcam
Skil	3.24597e-06	0.301275	0.464	0.339	0.0658542	0	Skil
Fli1	3.71915e-06	0.293453	0.576	0.46	0.0754541	0	Fli1
Apln	3.93886e-06	0.546464	0.282	0.135	0.0799116	0	Apln
Rap1b	5.178e-06	0.257828	0.618	0.519	0.105051	0	Rap1b
Sipa1	4.27727e-05	0.295608	0.507	0.394	0.867772	0	Sipa1
Ephb4	5.02466e-05	0.312976	0.612	0.531	1	0	Ephb4
Plxnd1	0.000204794	0.263781	0.576	0.49	1	0	Plxnd1
Jup	0.000255664	0.267282	0.61	0.521	1	0	Jup
Mmd	0.0023753	0.353672	0.27	0.148	1	0	Mmd
Arhgap18	0.00260558	0.309448	0.303	0.184	1	0	Arhgap18
BC028528	0.00629589	0.382347	0.353	0.262	1	0	BC028528
Cdipt	0.00906615	0.286553	0.417	0.318	1	0	Cdipt
Malat1	0.00958927	0.333957	0.904	0.89	1	0	Malat1
Sema3g	1.65922e-164	2.23809	0.956	0.494	3.36622e-160	1	Sema3g
Fbln5	4.07964e-161	2.2329	0.948	0.439	8.27677e-157	1	Fbln5
Fbln2	5.88513e-139	1.83481	0.93	0.416	1.19398e-134	1	Fbln2
Vim	6.7787e-134	1.41311	0.987	0.799	1.37526e-129	1	Vim
Tm4sf1	8.33565e-102	1.10614	0.972	0.836	1.69114e-97	1	Tm4sf1
S100a6	4.00702e-98	1.50838	0.869	0.489	8.12945e-94	1	S100a6
Cxcl12	3.04331e-92	1.5039	0.907	0.664	6.17427e-88	1	Cxcl12
Ltbp4	2.27833e-88	1.44257	0.861	0.564	4.62227e-84	1	Ltbp4
Podxl	4.79507e-86	1.28855	0.874	0.565	9.72825e-82	1	Podxl
Ly6a	1.07064e-84	1.00557	0.974	0.842	2.17211e-80	1	Ly6a
Ly6c1	1.79653e-79	0.978321	0.977	0.786	3.64481e-75	1	Ly6c1
Ptprb	1.66278e-74	0.897911	0.977	0.897	3.37345e-70	1	Ptprb
Cav1	2.87994e-74	1.16451	0.83	0.538	5.84282e-70	1	Cav1
Epas1	3.60079e-62	0.895212	0.928	0.815	7.30528e-58	1	Epas1
Gja4	1.34892e-56	1.48968	0.649	0.38	2.7367e-52	1	Gja4
Slc9a3r2	1.35928e-56	1.03201	0.83	0.624	2.75772e-52	1	Slc9a3r2
Fam101b	1.46127e-56	1.30418	0.745	0.448	2.96463e-52	1	Fam101b
Efnb2	4.67893e-56	1.11862	0.763	0.516	9.49262e-52	1	Efnb2
Fn1	1.53176e-55	1.48313	0.526	0.2	3.10764e-51	1	Fn1
S1pr1	2.17366e-53	0.900188	0.853	0.657	4.40992e-49	1	S1pr1
Stmn2	2.68632e-52	1.74757	0.577	0.281	5.45001e-48	1	Stmn2
Sox13	1.08165e-51	1.16073	0.657	0.367	2.19446e-47	1	Sox13
Sema7a	2.46374e-51	1.16279	0.742	0.521	4.99843e-47	1	Sema7a
Clu	8.20367e-50	2.19956	0.613	0.373	1.66436e-45	1	Clu
Cst3	5.94486e-49	1.05694	0.91	0.795	1.20609e-44	1	Cst3
Mecom	1.04768e-46	1.43385	0.57	0.299	2.12553e-42	1	Mecom
Ace	1.08185e-46	1.58468	0.528	0.244	2.19486e-42	1	Ace
Col18a1	3.08621e-46	1.20955	0.631	0.383	6.2613e-42	1	Col18a1
Klf2	6.23701e-46	0.903776	0.835	0.629	1.26536e-41	1	Klf2
Cdh13	1.68557e-45	1.09229	0.598	0.3	3.41968e-41	1	Cdh13
Bcam	3.94664e-45	1.21682	0.696	0.491	8.00694e-41	1	Bcam
Sox17	1.45416e-44	1.31788	0.678	0.465	2.9502e-40	1	Sox17
Crip1	9.99638e-44	1.00418	0.603	0.293	2.02807e-39	1	Crip1
Kitl	3.08587e-41	0.948175	0.701	0.44	6.26061e-37	1	Kitl
Cdk19	3.27614e-41	1.17468	0.554	0.313	6.64663e-37	1	Cdk19
Ybx1	1.39724e-40	0.675186	0.856	0.767	2.83472e-36	1	Ybx1
Ptrf	4.41712e-39	0.700614	0.82	0.656	8.96145e-35	1	Ptrf
Fstl1	4.666e-39	1.0789	0.662	0.47	9.46639e-35	1	Fstl1
Car7	5.58734e-39	1.40338	0.59	0.4	1.13356e-34	1	Car7
Igfbp3	3.63945e-34	1.27811	0.598	0.37	7.38373e-30	1	Igfbp3
Ptprg	4.90492e-34	0.962917	0.66	0.467	9.9511e-30	1	Ptprg
Tsc22d1	2.46327e-33	0.786399	0.742	0.587	4.99748e-29	1	Tsc22d1
Glul	3.91098e-33	0.749939	0.884	0.825	7.93459e-29	1	Glul
Nudt4	7.25286e-33	1.18337	0.536	0.316	1.47146e-28	1	Nudt4
Fbn1	4.04068e-32	0.984012	0.379	0.178	8.19774e-28	1	Fbn1
Heg1	9.39163e-31	0.79597	0.745	0.591	1.90537e-26	1	Heg1
Atp13a3	5.10264e-30	1.29461	0.513	0.35	1.03522e-25	1	Atp13a3
Ablim1	6.10842e-30	0.87603	0.58	0.361	1.23928e-25	1	Ablim1
Col8a1	4.32716e-29	1.42144	0.515	0.369	8.77894e-25	1	Col8a1
S100a11	8.91115e-29	0.775518	0.637	0.447	1.80789e-24	1	S100a11
Lysmd2	1.28578e-28	0.630397	0.307	0.159	2.6086e-24	1	Lysmd2
Ak3	3.2115e-28	0.861177	0.637	0.456	6.51548e-24	1	Ak3
Pls3	8.63532e-28	0.759943	0.74	0.627	1.75193e-23	1	Pls3
Slc6a6	1.82905e-27	0.93575	0.706	0.551	3.71077e-23	1	Slc6a6
Gulp1	1.86159e-27	0.456046	0.322	0.174	3.7768e-23	1	Gulp1
Cd200	1.87303e-27	0.691294	0.763	0.643	3.8e-23	1	Cd200
Ahnak	2.63168e-27	0.666069	0.786	0.66	5.33916e-23	1	Ahnak
Vegfc	9.22346e-27	1.11612	0.474	0.313	1.87126e-22	1	Vegfc
Klf4	2.36283e-26	0.87902	0.706	0.549	4.79371e-22	1	Klf4
Azin1	2.63179e-25	0.99341	0.559	0.404	5.33937e-21	1	Azin1
St8sia6	5.03754e-25	1.0732	0.42	0.262	1.02202e-20	1	St8sia6
App	6.75266e-25	0.327302	0.964	0.936	1.36998e-20	1	App
Crip2	1.65775e-24	0.526285	0.786	0.699	3.36324e-20	1	Crip2
Dll4	2.48019e-24	1.04304	0.603	0.462	5.03181e-20	1	Dll4
Arl2bp	1.1591e-23	0.630376	0.454	0.275	2.35159e-19	1	Arl2bp
Gpr116	3.41737e-23	0.481154	0.884	0.827	6.93316e-19	1	Gpr116
S100a4	4.78206e-23	1.49463	0.485	0.354	9.70184e-19	1	S100a4
Lmo2	7.01341e-23	0.899896	0.582	0.445	1.42288e-18	1	Lmo2
Tinagl1	9.38009e-23	0.595531	0.758	0.618	1.90303e-18	1	Tinagl1
Pkig	8.73664e-22	0.481313	0.376	0.221	1.77249e-17	1	Pkig
Gja5	8.87682e-22	1.87326	0.448	0.265	1.80093e-17	1	Gja5
Ptprr	1.357e-21	1.15515	0.42	0.251	2.75309e-17	1	Ptprr
9430020K01Rik	2.51979e-21	0.774192	0.59	0.45	5.11214e-17	1	9430020K01Rik
Emp3	2.87445e-21	0.658291	0.351	0.205	5.83169e-17	1	Emp3
Pecam1	3.52711e-21	0.373451	0.938	0.891	7.15579e-17	1	Pecam1
Fam13c	8.34431e-21	0.40176	0.294	0.188	1.69289e-16	1	Fam13c
Pik3r3	1.65198e-20	0.795031	0.536	0.388	3.35153e-16	1	Pik3r3
Kif26a	1.87828e-20	0.454381	0.438	0.278	3.81066e-16	1	Kif26a
Sptbn1	2.42905e-20	0.423084	0.889	0.85	4.92805e-16	1	Sptbn1
Mgp	5.8847e-20	2.22386	0.544	0.451	1.19389e-15	1	Mgp
Tmod3	1.0365e-19	0.596722	0.727	0.627	2.10286e-15	1	Tmod3
Rnf125	1.49805e-19	0.43431	0.33	0.199	3.03924e-15	1	Rnf125
Sparcl1	1.59251e-19	0.711312	0.66	0.493	3.23089e-15	1	Sparcl1
Efr3b	3.55563e-19	0.431326	0.26	0.136	7.21365e-15	1	Efr3b
Col5a2	5.49082e-19	0.656946	0.296	0.169	1.11398e-14	1	Col5a2
Arl15	6.92626e-19	0.910226	0.487	0.38	1.4052e-14	1	Arl15
Gkn3	6.94142e-19	1.24102	0.296	0.138	1.40828e-14	1	Gkn3
Tspo	2.70754e-18	0.719372	0.487	0.357	5.49306e-14	1	Tspo
Bmx	2.87827e-18	1.11201	0.389	0.253	5.83944e-14	1	Bmx
Entpd1	3.84982e-18	0.617574	0.598	0.469	7.81052e-14	1	Entpd1
Ece1	8.22251e-18	0.5097	0.758	0.673	1.66818e-13	1	Ece1
Rftn1	8.48196e-18	0.724341	0.309	0.172	1.72082e-13	1	Rftn1
Tgfbr2	1.17365e-17	0.513353	0.776	0.778	2.3811e-13	1	Tgfbr2
Tmem100	1.19408e-17	1.04873	0.291	0.127	2.42254e-13	1	Tmem100
Iqgap1	3.27882e-17	0.539645	0.688	0.573	6.65207e-13	1	Iqgap1
Cmip	3.50234e-17	0.499444	0.838	0.788	7.10555e-13	1	Cmip
Ldlr	3.81255e-17	0.373137	0.253	0.172	7.73489e-13	1	Ldlr
Tom1l2	5.09428e-17	0.270837	0.294	0.209	1.03353e-12	1	Tom1l2
Emp2	5.24575e-17	1.30656	0.487	0.394	1.06426e-12	1	Emp2
Ebf1	8.5374e-17	0.864375	0.474	0.336	1.73207e-12	1	Ebf1
S100a9	1.15948e-16	0.260521	0.052	0.252	2.35235e-12	1	S100a9
Trim47	1.16549e-16	0.709045	0.479	0.354	2.36455e-12	1	Trim47
Msrb3	1.28625e-16	0.664568	0.549	0.426	2.60954e-12	1	Msrb3
Cldn5	1.67433e-16	0.526866	0.807	0.773	3.39689e-12	1	Cldn5
Map4	2.31898e-16	0.602721	0.492	0.364	4.70475e-12	1	Map4
Clic5	1.04905e-15	0.904873	0.554	0.459	2.12832e-11	1	Clic5
Mall	1.23372e-15	0.702252	0.345	0.22	2.50297e-11	1	Mall
Cd2ap	4.11879e-15	0.697919	0.629	0.532	8.3562e-11	1	Cd2ap
She	4.1256e-15	0.569947	0.644	0.531	8.37001e-11	1	She
Pcp4l1	8.2228e-15	0.517745	0.332	0.225	1.66824e-10	1	Pcp4l1
Tspan13	1.4295e-14	0.513149	0.515	0.39	2.90017e-10	1	Tspan13
Mapk3	1.51849e-14	0.569128	0.598	0.498	3.08072e-10	1	Mapk3
Lmo7	2.33132e-14	0.872231	0.317	0.207	4.72978e-10	1	Lmo7
Myof	2.35569e-14	0.265461	0.265	0.196	4.77923e-10	1	Myof
Rfk	2.68792e-14	0.748078	0.479	0.392	5.45325e-10	1	Rfk
Clec2d	3.44785e-14	0.542734	0.742	0.712	6.99501e-10	1	Clec2d
P2ry2	3.69658e-14	0.399389	0.263	0.175	7.49961e-10	1	P2ry2
Map4k3	3.92977e-14	0.55675	0.353	0.259	7.97271e-10	1	Map4k3
Clic4	4.20968e-14	0.39776	0.807	0.771	8.5406e-10	1	Clic4
Adam15	7.69303e-14	0.467678	0.729	0.656	1.56076e-09	1	Adam15
Mast4	8.9976e-14	0.837502	0.474	0.384	1.82543e-09	1	Mast4
C130074G19Rik	1.39368e-13	0.450491	0.768	0.717	2.82749e-09	1	C130074G19Rik
Uaca	4.27781e-13	0.683714	0.616	0.566	8.67881e-09	1	Uaca
Igf2	4.39554e-13	1.2337	0.291	0.209	8.91767e-09	1	Igf2
1810037I17Rik	4.44901e-13	0.529955	0.451	0.351	9.02616e-09	1	1810037I17Rik
Tgfb2	4.88736e-13	0.935749	0.345	0.225	9.91548e-09	1	Tgfb2
Klf6	5.14765e-13	0.497726	0.601	0.492	1.04435e-08	1	Klf6
Jam2	5.16733e-13	0.605684	0.624	0.522	1.04835e-08	1	Jam2
Mpzl1	5.75432e-13	0.458072	0.657	0.567	1.16744e-08	1	Mpzl1
Jag1	6.86896e-13	0.709621	0.351	0.266	1.39357e-08	1	Jag1
Ppp1r16b	6.87035e-13	0.441892	0.34	0.275	1.39386e-08	1	Ppp1r16b
Ehd4	7.77525e-13	0.450876	0.497	0.371	1.57744e-08	1	Ehd4
Utrn	8.67444e-13	0.772813	0.528	0.441	1.75987e-08	1	Utrn
Laptm4a	1.0575e-12	0.31286	0.884	0.873	2.14546e-08	1	Laptm4a
Lepr	3.37177e-12	0.307692	0.271	0.205	6.84064e-08	1	Lepr
Cp	5.49225e-12	1.41553	0.428	0.373	1.11427e-07	1	Cp
1110007C09Rik	6.24355e-12	0.443568	0.258	0.18	1.26669e-07	1	1110007C09Rik
Elmo2	6.68843e-12	0.461834	0.335	0.26	1.35695e-07	1	Elmo2
Ppp1r12c	8.64763e-12	0.265568	0.356	0.275	1.75443e-07	1	Ppp1r12c
Sulf1	9.7755e-12	0.490516	0.258	0.145	1.98325e-07	1	Sulf1
Kras	1.29635e-11	0.431828	0.443	0.337	2.63004e-07	1	Kras
Jag2	1.97644e-11	0.657518	0.294	0.232	4.0098e-07	1	Jag2
Rras	2.074e-11	0.500135	0.58	0.496	4.20773e-07	1	Rras
Itgb1	2.12861e-11	0.302697	0.843	0.804	4.31852e-07	1	Itgb1
Ano6	2.22688e-11	0.464035	0.634	0.552	4.5179e-07	1	Ano6
Atp1b3	3.43684e-11	0.410754	0.747	0.709	6.97266e-07	1	Atp1b3
Tns1	5.59942e-11	0.660173	0.608	0.567	1.13601e-06	1	Tns1
Pcsk5	1.06913e-10	1.33599	0.384	0.257	2.16906e-06	1	Pcsk5
Aif1l	1.14129e-10	0.941531	0.34	0.252	2.31545e-06	1	Aif1l
Rbp7	1.18013e-10	0.414529	0.186	0.371	2.39425e-06	1	Rbp7
Actn4	1.18517e-10	0.375293	0.691	0.643	2.40448e-06	1	Actn4
Plcb4	1.24969e-10	0.462243	0.32	0.254	2.53537e-06	1	Plcb4
Slco3a1	1.54474e-10	0.5493	0.42	0.341	3.13396e-06	1	Slco3a1
Bsg	2.1898e-10	0.609134	0.647	0.611	4.44267e-06	1	Bsg
Notch4	2.8378e-10	0.663466	0.541	0.489	5.75732e-06	1	Notch4
Pld1	6.47513e-10	0.363979	0.258	0.211	1.31367e-05	1	Pld1
Nebl	6.62053e-10	0.792792	0.34	0.284	1.34317e-05	1	Nebl
Plcb1	6.73814e-10	0.631118	0.469	0.387	1.36703e-05	1	Plcb1
Furin	7.22478e-10	0.394874	0.325	0.262	1.46576e-05	1	Furin
Hey1	7.96976e-10	1.11702	0.366	0.269	1.6169e-05	1	Hey1
Mgll	8.05618e-10	0.682889	0.606	0.529	1.63444e-05	1	Mgll
Stc1	1.13154e-09	0.724166	0.472	0.401	2.29568e-05	1	Stc1
Rapgef1	1.23266e-09	0.514419	0.451	0.386	2.50083e-05	1	Rapgef1
Lgals9	1.51985e-09	0.432697	0.58	0.505	3.08347e-05	1	Lgals9
Epb4.1l4a	1.87438e-09	0.603682	0.322	0.276	3.80274e-05	1	Epb4.1l4a
Gipc2	2.45188e-09	0.335629	0.253	0.201	4.97437e-05	1	Gipc2
Rdx	2.74565e-09	0.464347	0.629	0.567	5.57038e-05	1	Rdx
Prex2	2.8548e-09	0.534857	0.513	0.455	5.79182e-05	1	Prex2
Cd81	2.87364e-09	0.262996	0.899	0.877	5.83003e-05	1	Cd81
Cltb	3.13205e-09	0.655736	0.51	0.453	6.3543e-05	1	Cltb
Tsc22d3	4.27045e-09	0.325661	0.353	0.301	8.66389e-05	1	Tsc22d3
Fxyd5	4.55896e-09	0.440296	0.647	0.589	9.24922e-05	1	Fxyd5
Cd24a	5.1212e-09	0.379623	0.196	0.37	0.000103899	1	Cd24a
Dmtn	5.18983e-09	0.386727	0.278	0.244	0.000105291	1	Dmtn
Hspa12b	5.51552e-09	0.517891	0.415	0.34	0.000111899	1	Hspa12b
Lamb2	7.43002e-09	0.737268	0.469	0.425	0.00015074	1	Lamb2
Nrp1	7.86165e-09	0.257095	0.843	0.833	0.000159497	1	Nrp1
Nxpe4	8.07521e-09	0.513216	0.441	0.374	0.00016383	1	Nxpe4
Tmem47	1.14083e-08	0.496145	0.351	0.285	0.000231451	1	Tmem47
Ehd2	1.2475e-08	0.489704	0.539	0.493	0.000253093	1	Ehd2
Pcdh11	2.06697e-08	0.456651	0.528	0.459	0.000419346	1	Pcdh1
Unc5b	2.31453e-08	1.05396	0.451	0.407	0.000469572	1	Unc5b
Myl12b	2.42038e-08	0.327108	0.714	0.686	0.000491047	1	Myl12b
Syt11	2.91267e-08	0.910079	0.335	0.277	0.000590923	1	Syt11
Sncg	3.25926e-08	0.546745	0.299	0.262	0.000661239	1	Sncg
Prnp	3.30658e-08	0.54667	0.358	0.287	0.000670839	1	Prnp
Tpst1	3.51519e-08	0.48405	0.322	0.286	0.000713162	1	Tpst1
Nck1	3.70166e-08	0.411506	0.472	0.409	0.000750992	1	Nck1
Bnip3	4.21319e-08	0.446651	0.255	0.224	0.000854772	1	Bnip3
Plekha1	4.30586e-08	0.411954	0.361	0.305	0.000873574	1	Plekha1
Timp2	4.88391e-08	0.409513	0.66	0.653	0.000990847	1	Timp2
Lgals3bp	5.13449e-08	0.678953	0.49	0.462	0.00104169	1	Lgals3bp
Cdc42bpa	5.33599e-08	0.383927	0.32	0.278	0.00108257	1	Cdc42bpa
Gbp9	6.60853e-08	0.28074	0.263	0.415	0.00134074	1	Gbp9
Tagln2	7.58919e-08	0.26521	0.745	0.729	0.00153969	1	Tagln2
Anxa5	8.0734e-08	0.354989	0.652	0.611	0.00163793	1	Anxa5
Btg2	8.18067e-08	0.442166	0.479	0.419	0.00165969	1	Btg2
Sh3bp4	1.10068e-07	0.277533	0.294	0.256	0.00223306	1	Sh3bp4
Ssfa2	1.15631e-07	0.72367	0.361	0.316	0.00234592	1	Ssfa2
Marveld1	1.1798e-07	0.374726	0.273	0.245	0.00239358	1	Marveld1
Atp2b4	1.20884e-07	0.530648	0.441	0.383	0.00245249	1	Atp2b4
Slc3a2	1.22545e-07	0.517997	0.639	0.636	0.00248619	1	Slc3a2
Nrarp	1.73594e-07	0.331101	0.405	0.339	0.00352188	1	Nrarp
Smpdl3a	1.80775e-07	0.699464	0.472	0.456	0.00366756	1	Smpdl3a
Tmem184b	2.12806e-07	0.360234	0.554	0.493	0.00431741	1	Tmem184b
Acvrl1	2.17585e-07	0.552781	0.518	0.46	0.00441437	1	Acvrl1
Itgb4	2.18488e-07	0.743516	0.322	0.244	0.00443269	1	Itgb4
Arhgap5	2.67879e-07	0.529357	0.348	0.294	0.00543473	1	Arhgap5
Rasgrf2	2.68026e-07	0.752504	0.343	0.306	0.00543771	1	Rasgrf2
Capg	3.07077e-07	0.370124	0.33	0.288	0.00622998	1	Capg
Dlgap4	3.10898e-07	0.270439	0.343	0.313	0.00630749	1	Dlgap4
Myadm	3.2095e-07	0.356521	0.631	0.577	0.00651144	1	Myadm
Prdm16	3.72397e-07	0.777547	0.366	0.345	0.00755518	1	Prdm16
Palld	4.49951e-07	0.31639	0.121	0.267	0.0091286	1	Palld
Esyt2	4.5955e-07	0.444834	0.353	0.316	0.00932335	1	Esyt2
Ccnd2	4.76729e-07	0.518937	0.389	0.337	0.00967187	1	Ccnd2
Ackr3	4.94776e-07	0.403168	0.186	0.339	0.010038	1	Ackr3
Ceacam1	5.69189e-07	0.674076	0.474	0.424	0.0115477	1	Ceacam1
Frmd4b	6.38442e-07	0.5967	0.405	0.383	0.0129527	1	Frmd4b
Sdpr	6.6259e-07	0.385985	0.76	0.735	0.0134426	1	Sdpr
Sepw1	7.00241e-07	0.302569	0.698	0.654	0.0142065	1	Sepw1
Lrrc32	7.41397e-07	0.461167	0.456	0.421	0.0150415	1	Lrrc32
Pdlim1	7.485e-07	0.433966	0.358	0.305	0.0151856	1	Pdlim1
Eogt	9.89432e-07	0.814086	0.441	0.414	0.0200736	1	Eogt
Dnm3	1.129e-06	0.504449	0.314	0.295	0.0229051	1	Dnm3
Plek2	1.1601e-06	0.379402	0.26	0.19	0.0235361	1	Plek2
Plscr2	1.29624e-06	0.655894	0.536	0.527	0.0262981	1	Plscr2
Higd2a	1.62435e-06	0.44829	0.541	0.495	0.0329548	1	Higd2a
Afap1l1	3.12995e-06	0.283389	0.397	0.35	0.0635004	1	Afap1l1
Mesdc1	3.60549e-06	0.335186	0.381	0.345	0.0731482	1	Mesdc1
Gprc5a	3.96705e-06	0.822399	0.302	0.273	0.0804834	1	Gprc5a
Abr	4.28461e-06	0.33034	0.186	0.321	0.0869261	1	Abr
Timp3	4.37753e-06	0.625302	0.544	0.535	0.0888113	1	Timp3
Efhd1	4.46219e-06	0.700497	0.397	0.383	0.0905288	1	Efhd1
Sav1	5.60379e-06	0.38685	0.461	0.425	0.11369	1	Sav1
Id1	5.79279e-06	0.326837	0.515	0.47	0.117524	1	Id1
Ephx1	6.00329e-06	0.809743	0.454	0.45	0.121795	1	Ephx1
Emp11	6.44035e-06	0.283933	0.668	0.61	0.130662	1	Emp1
Pam	6.57452e-06	0.399736	0.466	0.416	0.133384	1	Pam
Crtc3	6.88038e-06	0.272564	0.284	0.271	0.139589	1	Crtc3
Tox2	7.9724e-06	0.941953	0.317	0.238	0.161744	1	Tox2
Aldoa	7.99791e-06	0.330929	0.639	0.617	0.162262	1	Aldoa
Lmcd1	8.2177e-06	0.566835	0.397	0.381	0.166721	1	Lmcd1
Tmem123	8.39365e-06	0.281103	0.49	0.449	0.17029	1	Tmem123
St3gal1	8.70339e-06	0.412378	0.441	0.415	0.176574	1	St3gal1
Csf2rb	9.06717e-06	0.297582	0.428	0.39	0.183955	1	Csf2rb
Foxp1	1.06737e-05	0.400164	0.559	0.524	0.216548	1	Foxp1
Numb	1.07191e-05	0.337077	0.443	0.409	0.217469	1	Numb
Slc27a3	1.52112e-05	0.346792	0.271	0.244	0.308604	1	Slc27a3
9930111J21Rik2	1.56435e-05	0.375264	0.273	0.41	0.317376	1	9930111J21Rik2
Fryl	1.72337e-05	0.638304	0.518	0.498	0.349637	1	Fryl
Pdgfb	1.83004e-05	0.463659	0.552	0.521	0.371279	1	Pdgfb
Cav2	1.88781e-05	0.477487	0.454	0.416	0.383	1	Cav2
Sat1	1.99368e-05	0.714642	0.479	0.472	0.404479	1	Sat1
Nenf	2.1583e-05	0.302982	0.312	0.308	0.437876	1	Nenf
Tmed10	2.37561e-05	0.394674	0.418	0.386	0.481963	1	Tmed10
Gata2	2.98207e-05	0.643636	0.456	0.418	0.605002	1	Gata2
Diap1	3.09199e-05	0.383851	0.343	0.326	0.627303	1	Diap1
Efna1	3.36995e-05	0.436673	0.415	0.397	0.683695	1	Efna1
Pdlim7	3.45811e-05	0.263042	0.26	0.244	0.701581	1	Pdlim7
Capn5	3.45937e-05	0.271606	0.296	0.299	0.701838	1	Capn5
Fgfr3	3.74493e-05	0.489929	0.289	0.291	0.759772	1	Fgfr3
Atp2a3	4.53605e-05	0.883516	0.284	0.244	0.920273	1	Atp2a3
Chst12	4.78922e-05	0.456129	0.286	0.267	0.971638	1	Chst12
Hist1h2bc	5.18026e-05	0.521044	0.374	0.345	1	1	Hist1h2bc
Eapp	6.73014e-05	0.269773	0.322	0.322	1	1	Eapp
Fam129b	7.55855e-05	0.371489	0.443	0.435	1	1	Fam129b
Syt15	7.88529e-05	0.773804	0.42	0.419	1	1	Syt15
Ecm2	8.0134e-05	0.802199	0.379	0.354	1	1	Ecm2
Pdgfa	8.73636e-05	0.425243	0.32	0.318	1	1	Pdgfa
Sqrdl	9.64016e-05	0.353281	0.242	0.375	1	1	Sqrdl
Sec14l1	9.74316e-05	0.276389	0.49	0.47	1	1	Sec14l1
Plk2	0.000103961	0.39402	0.448	0.419	1	1	Plk2
Rnf11	0.000120017	0.409635	0.405	0.383	1	1	Rnf11
Amd1	0.000120519	0.297035	0.178	0.314	1	1	Amd1
Aggf1	0.000122781	0.493968	0.351	0.333	1	1	Aggf1
Mbnl1	0.000127869	0.46013	0.544	0.549	1	1	Mbnl1
Cx3cl1	0.00012881	0.519172	0.271	0.258	1	1	Cx3cl1
Cit	0.000143609	0.424409	0.33	0.318	1	1	Cit
Tes	0.00015185	0.250661	0.286	0.269	1	1	Tes
Jund	0.000163447	0.264663	0.639	0.625	1	1	Jund
Kank2	0.000198423	0.590032	0.405	0.386	1	1	Kank2
Serpinf1	0.000248176	1.08578	0.338	0.306	1	1	Serpinf1
Sncaip	0.000258142	0.311635	0.34	0.341	1	1	Sncaip
R3hdm2	0.000268714	0.331035	0.381	0.383	1	1	R3hdm2
Plcg2	0.000276339	0.612673	0.273	0.233	1	1	Plcg2
Akt3	0.000299386	0.325596	0.271	0.275	1	1	Akt3
Adipor2	0.000303602	0.449367	0.466	0.455	1	1	Adipor2
Parvb	0.000304763	0.347059	0.294	0.273	1	1	Parvb
Sh3bgrl3	0.000321218	0.304404	0.41	0.386	1	1	Sh3bgrl3
Slc30a1	0.000371841	0.482464	0.428	0.439	1	1	Slc30a1
Ly6c2	0.000397953	0.326456	0.268	0.393	1	1	Ly6c2
Htatsf1	0.000401438	0.295176	0.299	0.291	1	1	Htatsf1
Cd74	0.000408032	0.407139	0.235	0.335	1	1	Cd74
Mllt3	0.000437454	0.46384	0.268	0.275	1	1	Mllt3
Plec	0.000464458	0.470664	0.461	0.452	1	1	Plec
Clstn1	0.000512811	0.365493	0.314	0.327	1	1	Clstn1
Klc1	0.000523658	0.334789	0.418	0.406	1	1	Klc1
Lima1	0.000568213	0.36863	0.549	0.566	1	1	Lima1
Icam2	0.000655916	0.335746	0.423	0.419	1	1	Icam2
Cd36	0.00068939	0.615884	0.68	0.707	1	1	Cd36
Enpp4	0.000719581	0.554448	0.508	0.515	1	1	Enpp4
Plscr4	0.000768345	0.574655	0.438	0.463	1	1	Plscr4
Rps6ka3	0.000770241	0.312254	0.495	0.484	1	1	Rps6ka3
Fgd5	0.000806216	0.318784	0.51	0.505	1	1	Fgd5
Slain2	0.000851862	0.333705	0.32	0.33	1	1	Slain2
Tubb2a	0.000967524	0.284845	0.351	0.334	1	1	Tubb2a
Rassf3	0.00113605	0.414907	0.541	0.55	1	1	Rassf3
Plat	0.00118984	0.426917	0.32	0.327	1	1	Plat
Apol10b	0.00119022	0.280282	0.265	0.363	1	1	Apol10b
Itpripl2	0.00120646	0.349307	0.412	0.406	1	1	Itpripl2
Trip10	0.00126409	0.253549	0.356	0.48	1	1	Trip10
Dusp3	0.00127954	0.350664	0.418	0.413	1	1	Dusp3
Cxx1b1	0.00137329	0.28619	0.399	0.383	1	1	Cxx1b
Lrrc8c	0.00145282	0.271678	0.585	0.579	1	1	Lrrc8c
Slc12a8	0.00145632	0.277368	0.263	0.275	1	1	Slc12a8
Magix	0.00150171	0.322777	0.209	0.319	1	1	Magix
Ypel3	0.00176197	0.473275	0.515	0.545	1	1	Ypel3
Xaf1	0.00178126	0.308965	0.322	0.444	1	1	Xaf1
Dusp26	0.00184872	0.542219	0.284	0.286	1	1	Dusp26
Pdcd6ip	0.00192974	0.28146	0.376	0.37	1	1	Pdcd6ip
Csrp1	0.00193153	0.252004	0.428	0.425	1	1	Csrp1
Sfxn3	0.00196063	0.461462	0.356	0.357	1	1	Sfxn3
Cyyr1	0.00258214	0.342337	0.608	0.623	1	1	Cyyr1
Tbl1x	0.00262709	0.33121	0.433	0.428	1	1	Tbl1x
F11r	0.00266286	0.260408	0.683	0.698	1	1	F11r
Klf13	0.00290772	0.377099	0.456	0.469	1	1	Klf13
Smurf1	0.00295213	0.277723	0.268	0.288	1	1	Smurf1
Filip1	0.00305901	0.369593	0.363	0.37	1	1	Filip1
Spop	0.00309826	0.364635	0.544	0.572	1	1	Spop
Slc12a7	0.00337226	0.722669	0.389	0.405	1	1	Slc12a7
Ptplad2	0.00368615	0.577936	0.317	0.328	1	1	Ptplad2
Pdcd4	0.00369701	0.546444	0.265	0.267	1	1	Pdcd4
Bnip2	0.0038379	0.254638	0.631	0.65	1	1	Bnip2
Sipa1l2	0.0040029	0.42143	0.263	0.271	1	1	Sipa1l2
Rexo2	0.00409911	0.31537	0.425	0.424	1	1	Rexo2
Enpp2	0.00419314	0.402775	0.276	0.294	1	1	Enpp2
Palmd	0.00444906	0.292814	0.425	0.421	1	1	Palmd
Capn2	0.00503056	0.293908	0.51	0.521	1	1	Capn2
Lama5	0.0050608	0.334956	0.33	0.452	1	1	Lama5
P4ha2	0.00549745	0.309417	0.16	0.278	1	1	P4ha2
Ubxn2a	0.0063712	0.299928	0.312	0.342	1	1	Ubxn2a
Megf9	0.0066167	0.317989	0.258	0.291	1	1	Megf9
Ensa	0.00721508	0.322675	0.42	0.435	1	1	Ensa
Ifit3	0.00725256	0.324215	0.291	0.409	1	1	Ifit3
Camk2d	0.00751484	0.417832	0.26	0.378	1	1	Camk2d
Apbb2	0.0077234	0.470079	0.438	0.449	1	1	Apbb2
Kif5b	0.00806283	0.251658	0.528	0.537	1	1	Kif5b
Tnfsf12	0.00809448	0.294011	0.446	0.462	1	1	Tnfsf12
Pik3ip1	0.00816239	0.526059	0.258	0.238	1	1	Pik3ip1
Dusp8	0.00826968	0.583044	0.276	0.299	1	1	Dusp8
Cyb5r3	0.00828129	0.313822	0.526	0.538	1	1	Cyb5r3
S100a10	0.0083084	0.278865	0.438	0.441	1	1	S100a10
Lama3	0.00899414	0.73288	0.271	0.286	1	1	Lama3
Pcmtd1	0.0095328	0.357391	0.335	0.36	1	1	Pcmtd1
Filip1l	0.00960138	0.408108	0.418	0.429	1	1	Filip1l
Slc50a1	0.00969172	0.45204	0.389	0.423	1	1	Slc50a1
Tfpi	2.17949e-163	1.95177	0.987	0.687	4.42174e-159	2	Tfpi
Ctsl	3.70039e-155	2.00266	0.976	0.654	7.50736e-151	2	Ctsl
Adamts5	9.31028e-151	2.55396	0.906	0.445	1.88887e-146	2	Adamts5
Dnase1l3	7.07248e-149	2.13488	0.901	0.405	1.43486e-144	2	Dnase1l3
Sepp1	6.67013e-144	1.28484	0.997	0.905	1.35324e-139	2	Sepp1
Abcc9	2.35598e-140	1.92317	0.937	0.487	4.77982e-136	2	Abcc9
Stab2	4.64743e-139	2.113	0.872	0.393	9.42871e-135	2	Stab2
Il6st	6.45343e-130	1.63465	0.971	0.669	1.30927e-125	2	Il6st
Gpm6a	5.17912e-120	1.9308	0.853	0.427	1.05074e-115	2	Gpm6a
Ubd	1.08328e-117	2.32446	0.812	0.386	2.19777e-113	2	Ubd
Mrc1	3.56125e-113	1.77008	0.851	0.441	7.22507e-109	2	Mrc1
Darc	3.44578e-112	2.11724	0.809	0.376	6.9908e-108	2	Darc
Mafb	1.09234e-111	1.39015	0.948	0.609	2.21615e-107	2	Mafb
Lrg1	1.07938e-110	1.36045	0.974	0.767	2.18985e-106	2	Lrg1
Tspan7	1.13636e-108	1.47667	0.921	0.54	2.30544e-104	2	Tspan7
Clca1	7.3352e-106	1.93621	0.78	0.356	1.48817e-101	2	Clca1
Igfbp4	4.15476e-96	0.833757	0.99	0.824	8.42918e-92	2	Igfbp4
Chst2	4.5639e-96	1.62681	0.754	0.304	9.25924e-92	2	Chst2
Vcam1	2.86546e-83	1.94709	0.775	0.443	5.81345e-79	2	Vcam1
Fabp4	1.76076e-80	0.95457	0.984	0.805	3.57223e-76	2	Fabp4
Rgs4	1.33406e-79	2.05548	0.683	0.337	2.70653e-75	2	Rgs4
Ctsb	3.68657e-78	0.884772	0.963	0.809	7.4793e-74	2	Ctsb
Apoe	1.24848e-75	1.07477	0.88	0.616	2.53292e-71	2	Apoe
F8	6.45188e-73	1.40876	0.777	0.496	1.30896e-68	2	F8
Jak1	1.89542e-72	1.12656	0.874	0.652	3.84542e-68	2	Jak1
Tmem176b	6.12061e-72	0.94813	0.929	0.709	1.24175e-67	2	Tmem176b
Flt4	3.11236e-70	1.25245	0.812	0.523	6.31436e-66	2	Flt4
Gpr126	2.24892e-69	1.59748	0.662	0.352	4.56262e-65	2	Gpr126
Lgmn	4.29974e-69	1.23873	0.775	0.489	8.72332e-65	2	Lgmn
Lipg	4.94797e-68	1.67691	0.67	0.364	1.00385e-63	2	Lipg
Rnase4	7.80116e-66	1.15582	0.798	0.5	1.5827e-61	2	Rnase4
Gpr182	4.13335e-63	1.3287	0.712	0.405	8.38574e-59	2	Gpr182
Il13ra2	1.17248e-62	1.4183	0.683	0.394	2.37874e-58	2	Il13ra2
Lhfpl2	1.73358e-62	1.10513	0.558	0.193	3.51709e-58	2	Lhfpl2
Bgn	1.43609e-59	0.953695	0.783	0.46	2.91354e-55	2	Bgn
Mylip	1.96296e-59	1.17523	0.759	0.479	3.98246e-55	2	Mylip
Maf	4.79963e-59	1.19385	0.757	0.506	9.73748e-55	2	Maf
Sult1a1	2.01277e-57	0.997214	0.524	0.188	4.08351e-53	2	Sult1a1
Fcgrt	5.70603e-57	0.85908	0.882	0.673	1.15764e-52	2	Fcgrt
Rcn3	2.87535e-56	0.96216	0.738	0.398	5.83351e-52	2	Rcn3
Xbp1	7.01472e-55	1.00791	0.825	0.578	1.42315e-50	2	Xbp1
Actn1	5.75888e-54	0.929518	0.743	0.421	1.16836e-49	2	Actn1
Cyp4b1	1.36784e-53	1.35879	0.668	0.427	2.77507e-49	2	Cyp4b1
Sh3bp5	1.67549e-53	0.838451	0.859	0.611	3.39923e-49	2	Sh3bp5
Nr2f2	1.12816e-52	1.06415	0.715	0.386	2.28881e-48	2	Nr2f2
Rps3	3.83359e-52	0.638638	0.927	0.819	7.77758e-48	2	Rps3
Thbd	1.36332e-49	0.941275	0.838	0.639	2.76591e-45	2	Thbd
Tcn2	4.88511e-49	0.859819	0.825	0.624	9.91091e-45	2	Tcn2
Pparg	7.31048e-49	1.27404	0.723	0.493	1.48315e-44	2	Pparg
Cd55	2.64429e-48	1.28741	0.615	0.382	5.36474e-44	2	Cd55
Selp	3.41804e-48	1.23172	0.636	0.353	6.93451e-44	2	Selp
Map4k5	1.27331e-46	1.0544	0.662	0.388	2.58329e-42	2	Map4k5
Sele	4.89644e-45	1.35518	0.542	0.292	9.93391e-41	2	Sele
Cxadr	9.1772e-45	1.06819	0.421	0.18	1.86187e-40	2	Cxadr
Sema3a	2.96264e-43	1.47359	0.534	0.295	6.0106e-39	2	Sema3a
Prelp	4.13399e-42	1.27321	0.573	0.353	8.38704e-38	2	Prelp
Ppap2b	4.87592e-42	0.599435	0.953	0.85	9.89227e-38	2	Ppap2b
Stab1	3.32976e-41	0.842487	0.749	0.514	6.75541e-37	2	Stab1
Ugcg	1.27725e-40	1.08569	0.584	0.363	2.59129e-36	2	Ugcg
Aldob	8.09765e-40	1.44706	0.518	0.288	1.64285e-35	2	Aldob
1810011H11Rik	8.73412e-40	0.40698	0.259	0.045	1.77198e-35	2	1810011H11Rik
Snx5	1.629e-38	0.862571	0.576	0.314	3.30491e-34	2	Snx5
Mgst1	1.9287e-38	1.03963	0.691	0.48	3.91294e-34	2	Mgst1
Tmem176a	7.42245e-38	0.845537	0.736	0.547	1.50587e-33	2	Tmem176a
Pde2a	7.8912e-38	0.674758	0.817	0.598	1.60097e-33	2	Pde2a
Cltc	7.06335e-36	0.57545	0.895	0.702	1.43301e-31	2	Cltc
Sirpa	1.1055e-35	1.20511	0.539	0.334	2.24284e-31	2	Sirpa
RP23-103I12.13	7.57863e-35	0.617259	0.262	0.08	1.53755e-30	2	RP23-103I12.13
Mmrn1	4.56636e-34	1.17468	0.552	0.327	9.26424e-30	2	Mmrn1
Serpinb6a	1.32567e-33	0.686524	0.817	0.674	2.68951e-29	2	Serpinb6a
Npr1	2.53012e-33	0.638954	0.783	0.579	5.13311e-29	2	Npr1
Mmrn2	2.55332e-33	0.53712	0.937	0.793	5.18018e-29	2	Mmrn2
Tgfbr3	1.18695e-32	0.864066	0.618	0.409	2.40809e-28	2	Tgfbr3
Cdkl1	4.03846e-32	0.633173	0.325	0.147	8.19322e-28	2	Cdkl1
Kcnj8	1.13207e-30	1.03277	0.592	0.43	2.29675e-26	2	Kcnj8
4632428N05Rik	2.56027e-30	0.48863	0.377	0.193	5.19427e-26	2	4632428N05Rik
Tgm2	1.84729e-29	0.683855	0.77	0.616	3.74779e-25	2	Tgm2
Ehd3	2.53258e-28	1.01117	0.581	0.439	5.1381e-24	2	Ehd3
Ctnnal1	8.5541e-28	0.824413	0.579	0.396	1.73546e-23	2	Ctnnal1
Kdr1	9.7736e-28	0.385514	0.979	0.85	1.98287e-23	2	Kdr
Sumo3	2.1156e-27	0.65186	0.67	0.456	4.29212e-23	2	Sumo3
Tpm1	2.59874e-27	0.656653	0.715	0.533	5.27233e-23	2	Tpm1
Irf8	3.18355e-27	0.941854	0.469	0.296	6.45878e-23	2	Irf8
Arl6ip1	3.65773e-27	0.521869	0.825	0.648	7.42081e-23	2	Arl6ip1
Cfd	3.65624e-26	0.797884	0.257	0.076	7.41779e-22	2	Cfd
Galnt15	3.89585e-26	0.856283	0.649	0.528	7.90391e-22	2	Galnt15
Map1b	1.45011e-25	0.725477	0.466	0.257	2.94198e-21	2	Map1b
Nid11	1.01349e-24	0.450664	0.864	0.677	2.05617e-20	2	Nid1
Man1a	1.93302e-24	0.833536	0.649	0.468	3.9217e-20	2	Man1a
Col6a3	2.46717e-24	0.975305	0.432	0.282	5.0054e-20	2	Col6a3
4931406C07Rik	2.78025e-24	0.627239	0.401	0.25	5.64056e-20	2	4931406C07Rik
Gatm	3.95402e-24	0.961911	0.579	0.422	8.02192e-20	2	Gatm
Fcho2	4.0689e-24	0.758489	0.631	0.476	8.25498e-20	2	Fcho2
Gpr97	7.29415e-24	0.899343	0.579	0.426	1.47984e-19	2	Gpr97
Lpl	2.05741e-23	0.914967	0.547	0.415	4.17408e-19	2	Lpl
Fam167b1	5.52235e-23	0.594464	0.704	0.532	1.12038e-18	2	Fam167b
Ccdc69	5.67377e-23	0.311119	0.251	0.081	1.15109e-18	2	Ccdc69
Trp53i11	6.86227e-23	0.716358	0.628	0.437	1.39222e-18	2	Trp53i11
Socs3	1.18206e-22	0.494325	0.38	0.234	2.39817e-18	2	Socs3
Ctsd	9.12302e-22	0.680287	0.56	0.397	1.85088e-17	2	Ctsd
Fth1	1.12341e-21	0.392556	0.885	0.793	2.27917e-17	2	Fth1
Clta	1.43745e-21	0.494574	0.725	0.562	2.9163e-17	2	Clta
Marcksl11	2.6141e-21	0.568567	0.67	0.485	5.30349e-17	2	Marcksl1
Dclk1	2.9343e-21	1.04828	0.387	0.238	5.95311e-17	2	Dclk1
Arhgap23	2.98832e-21	0.598923	0.688	0.55	6.06271e-17	2	Arhgap23
Slc29a1	3.56466e-21	0.534797	0.785	0.653	7.23198e-17	2	Slc29a1
Calr	5.08932e-21	0.493547	0.864	0.765	1.03252e-16	2	Calr
Mgat4b	1.39562e-20	0.551447	0.487	0.322	2.83144e-16	2	Mgat4b
Cited2	2.16895e-20	0.79702	0.466	0.34	4.40038e-16	2	Cited2
Car2	3.13974e-20	0.717785	0.584	0.477	6.36991e-16	2	Car2
Hmox1	3.94831e-20	0.565295	0.38	0.256	8.01034e-16	2	Hmox1
Smap2	6.16905e-20	0.734541	0.634	0.489	1.25158e-15	2	Smap2
Txnip	4.49302e-19	0.500803	0.822	0.766	9.11545e-15	2	Txnip
Psen2	1.11436e-18	0.597112	0.453	0.328	2.26081e-14	2	Psen2
Ctps	1.54423e-18	0.304816	0.283	0.193	3.13293e-14	2	Ctps
Tspan3	3.67052e-18	0.622584	0.503	0.366	7.44675e-14	2	Tspan3
Laptm4b	5.27377e-18	0.335915	0.301	0.185	1.06994e-13	2	Laptm4b
Rcsd1	7.75947e-18	0.327866	0.272	0.195	1.57424e-13	2	Rcsd1
Ipo11	1.12315e-17	0.53135	0.461	0.321	2.27865e-13	2	Ipo11
1700025G04Rik	1.21035e-17	0.770641	0.484	0.347	2.45556e-13	2	1700025G04Rik
Plxnb2	1.95737e-17	0.329754	0.322	0.215	3.97112e-13	2	Plxnb2
Flrt3	4.67316e-17	0.589414	0.343	0.238	9.48091e-13	2	Flrt3
Slc39a8	6.12266e-17	0.881552	0.508	0.369	1.24216e-12	2	Slc39a8
Man2a1	8.00505e-17	0.751825	0.555	0.458	1.62406e-12	2	Man2a1
Mylk	1.29219e-16	0.596121	0.492	0.346	2.62159e-12	2	Mylk
Svil	1.40873e-16	0.533588	0.448	0.311	2.85802e-12	2	Svil
Rtn4rl1	1.6137e-16	0.447352	0.293	0.143	3.27388e-12	2	Rtn4rl1
Aqp1	1.69216e-16	0.682645	0.759	0.66	3.43306e-12	2	Aqp1
Slc31a1	1.87434e-16	0.584816	0.408	0.284	3.80266e-12	2	Slc31a1
Cmtm31	2.29238e-16	0.510819	0.683	0.549	4.65079e-12	2	Cmtm3
Jak2	3.61227e-16	0.432096	0.338	0.235	7.32857e-12	2	Jak2
Tkt	3.84612e-16	0.317583	0.325	0.211	7.80302e-12	2	Tkt
Fmo1	7.08172e-16	0.774432	0.534	0.45	1.43674e-11	2	Fmo1
Atxn10	7.12731e-16	0.298965	0.312	0.206	1.44599e-11	2	Atxn10
Aplp2	9.61509e-16	0.330086	0.908	0.828	1.95071e-11	2	Aplp2
Crygn	2.18777e-15	0.54224	0.317	0.183	4.43856e-11	2	Crygn
Cldn25	2.35625e-15	0.328246	0.445	0.311	4.78037e-11	2	Cldn25
Lamp2	2.64012e-15	0.442771	0.73	0.616	5.35628e-11	2	Lamp2
8430408G22Rik	4.55078e-15	0.640986	0.539	0.409	9.23262e-11	2	8430408G22Rik
Cyb5	5.52296e-15	0.361102	0.843	0.756	1.1205e-10	2	Cyb5
Tspan15	7.45464e-15	0.527237	0.56	0.44	1.5124e-10	2	Tspan15
Nsf	9.1711e-15	0.501216	0.455	0.347	1.86063e-10	2	Nsf
Galnt18	9.42343e-15	0.578104	0.531	0.43	1.91183e-10	2	Galnt18
Dab2	1.15465e-14	0.531145	0.675	0.617	2.34256e-10	2	Dab2
Slc39a1	1.36528e-14	0.462983	0.623	0.497	2.76989e-10	2	Slc39a1
Gmpr	3.35941e-14	0.526338	0.356	0.271	6.81556e-10	2	Gmpr
Rgl1	4.24783e-14	0.500482	0.647	0.548	8.618e-10	2	Rgl1
Ltc4s	8.81491e-14	0.892986	0.466	0.408	1.78837e-09	2	Ltc4s
Hsd3b7	1.31999e-13	0.404218	0.542	0.42	2.67799e-09	2	Hsd3b7
Cotl1	1.72454e-13	0.315037	0.351	0.245	3.49874e-09	2	Cotl1
Snx2	1.7385e-13	0.530938	0.641	0.544	3.52706e-09	2	Snx2
Fam84b	2.19043e-13	0.639333	0.414	0.325	4.44394e-09	2	Fam84b
Ctgf	2.69853e-13	0.780513	0.348	0.227	5.47477e-09	2	Ctgf
Vstm4	3.17795e-13	0.688328	0.364	0.266	6.44743e-09	2	Vstm4
Picalm	3.62902e-13	0.283966	0.853	0.757	7.36256e-09	2	Picalm
Enc1	3.79816e-13	0.42165	0.322	0.238	7.70572e-09	2	Enc1
Abhd17b	4.49976e-13	0.527452	0.505	0.402	9.12911e-09	2	Abhd17b
Atp5g3	5.11857e-13	0.367707	0.757	0.647	1.03846e-08	2	Atp5g3
Tcf7l1	5.23794e-13	0.552514	0.607	0.512	1.06267e-08	2	Tcf7l1
Tmed7	6.06272e-13	0.328425	0.343	0.254	1.23e-08	2	Tmed7
Slc25a51	7.40876e-13	0.342108	0.34	0.253	1.50309e-08	2	Slc25a51
Insr	8.18927e-13	0.644147	0.51	0.438	1.66144e-08	2	Insr
Lrrc70	8.33005e-13	0.417862	0.301	0.241	1.69e-08	2	Lrrc70
Gna12	8.91289e-13	0.474319	0.469	0.36	1.80825e-08	2	Gna12
Il2rg	1.48295e-12	0.493391	0.62	0.543	3.00861e-08	2	Il2rg
F2r	1.56076e-12	0.326599	0.518	0.392	3.16647e-08	2	F2r
4921524J17Rik	1.92732e-12	0.451154	0.414	0.334	3.91016e-08	2	4921524J17Rik
Adh6b	2.93641e-12	0.851538	0.435	0.36	5.95739e-08	2	Adh6b
Galnt1	4.45257e-12	0.447907	0.479	0.376	9.03337e-08	2	Galnt1
Rreb1	5.87492e-12	0.475899	0.322	0.26	1.1919e-07	2	Rreb1
Rnf2	5.93946e-12	0.446807	0.361	0.279	1.205e-07	2	Rnf2
Reep1	6.29308e-12	0.622146	0.361	0.279	1.27674e-07	2	Reep1
Oaf	6.4763e-12	0.38133	0.283	0.192	1.31391e-07	2	Oaf
Itpr1	9.41399e-12	0.347642	0.351	0.278	1.90991e-07	2	Itpr1
Nat8l	1.02378e-11	0.448839	0.277	0.186	2.07703e-07	2	Nat8l
Spcs2	1.07174e-11	0.325776	0.479	0.374	2.17435e-07	2	Spcs2
Rpl23	1.88526e-11	0.270324	0.838	0.788	3.82481e-07	2	Rpl23
F8a	2.21895e-11	0.503978	0.319	0.273	4.5018e-07	2	F8a
Bace2	2.26028e-11	0.530301	0.505	0.43	4.58565e-07	2	Bace2
Gas2l1	2.57969e-11	0.27468	0.327	0.265	5.23367e-07	2	Gas2l1
Fam43a	2.77675e-11	0.427594	0.584	0.469	5.63347e-07	2	Fam43a
Ralgapa2	3.46221e-11	0.665511	0.435	0.373	7.02413e-07	2	Ralgapa2
Scarf1	4.88414e-11	0.414995	0.503	0.404	9.90895e-07	2	Scarf1
Cadm3	5.20479e-11	0.640911	0.463	0.405	1.05595e-06	2	Cadm3
Pcbp1	6.15352e-11	0.324039	0.767	0.65	1.24843e-06	2	Pcbp1
Pim3	8.21461e-11	0.561586	0.505	0.431	1.66658e-06	2	Pim3
Uba1	8.85487e-11	0.38443	0.634	0.535	1.79648e-06	2	Uba1
Psap	1.00834e-10	0.267652	0.801	0.724	2.04573e-06	2	Psap
Axl	1.21669e-10	0.842038	0.435	0.395	2.46842e-06	2	Axl
Nrros	1.23666e-10	0.56492	0.416	0.321	2.50894e-06	2	Nrros
Srgap1	1.33084e-10	0.522481	0.356	0.269	2.70001e-06	2	Srgap1
Ostc	1.39631e-10	0.344809	0.437	0.347	2.83283e-06	2	Ostc
Lbh	1.40117e-10	0.523013	0.542	0.476	2.84268e-06	2	Lbh
Tmem64	1.53827e-10	0.538369	0.518	0.447	3.12083e-06	2	Tmem64
Sh3gl1	1.78779e-10	0.404028	0.406	0.315	3.62707e-06	2	Sh3gl1
Robo4	2.30813e-10	0.45906	0.597	0.504	4.68274e-06	2	Robo4
Pvrl2	2.65387e-10	0.646807	0.377	0.27	5.38416e-06	2	Pvrl2
Hspa5	2.80271e-10	0.40039	0.798	0.744	5.68614e-06	2	Hspa5
Hdac3	2.9739e-10	0.324332	0.348	0.285	6.03344e-06	2	Hdac3
Tpp1	3.23092e-10	0.407821	0.49	0.413	6.55489e-06	2	Tpp1
Dennd2a	3.53381e-10	0.372737	0.27	0.231	7.1694e-06	2	Dennd2a
Gns	3.75512e-10	0.482814	0.385	0.329	7.61838e-06	2	Gns
Snx6	4.23477e-10	0.449644	0.45	0.355	8.59151e-06	2	Snx6
Tgfbi	4.33592e-10	0.804038	0.369	0.282	8.79671e-06	2	Tgfbi
Pros1	5.57914e-10	0.392092	0.654	0.585	1.1319e-05	2	Pros1
Cd63	6.15827e-10	0.447653	0.524	0.439	1.24939e-05	2	Cd63
Eid1	9.00078e-10	0.324296	0.717	0.627	1.82608e-05	2	Eid1
Zfp423	1.2056e-09	0.275941	0.267	0.224	2.44591e-05	2	Zfp423
Gda	1.21028e-09	0.590032	0.529	0.487	2.45541e-05	2	Gda
Angptl4	1.6384e-09	0.894986	0.385	0.334	3.32399e-05	2	Angptl4
Ap1b1	1.64233e-09	0.812385	0.374	0.298	3.33196e-05	2	Ap1b1
Cd302	1.71058e-09	0.671544	0.471	0.399	3.47042e-05	2	Cd302
Pnrc1	1.8995e-09	0.533654	0.547	0.466	3.85371e-05	2	Pnrc1
Gapdh	1.94048e-09	0.291667	0.534	0.435	3.93685e-05	2	Gapdh
Slc16a1	2.14068e-09	0.870075	0.356	0.26	4.34302e-05	2	Slc16a1
Morc4	2.18123e-09	0.362667	0.272	0.221	4.42528e-05	2	Morc4
Cd164	2.30357e-09	0.453356	0.599	0.52	4.67349e-05	2	Cd164
Mum1l1	3.42047e-09	0.566289	0.288	0.227	6.93946e-05	2	Mum1l1
Serpina3g	3.46533e-09	0.783251	0.398	0.363	7.03046e-05	2	Serpina3g
Tmem106a	3.59329e-09	0.755342	0.445	0.422	7.29007e-05	2	Tmem106a
Hivep3	3.83447e-09	0.745504	0.429	0.384	7.77937e-05	2	Hivep3
Acy3	4.16034e-09	0.484241	0.34	0.306	8.4405e-05	2	Acy3
Tek	5.21484e-09	0.369713	0.571	0.49	0.000105799	2	Tek
Arrb1	5.87507e-09	0.591353	0.521	0.455	0.000119193	2	Arrb1
Cebpd	6.17309e-09	0.375062	0.327	0.262	0.00012524	2	Cebpd
Afap1l2	6.59081e-09	0.809608	0.437	0.415	0.000133714	2	Afap1l2
Gm1673	8.8577e-09	0.692755	0.395	0.361	0.000179705	2	Gm1673
Ap2a2	9.75482e-09	0.412583	0.298	0.253	0.000197906	2	Ap2a2
Lamp1	1.11141e-08	0.332557	0.733	0.671	0.000225484	2	Lamp1
Imp3	1.18681e-08	0.401652	0.424	0.347	0.000240779	2	Imp3
Rhoj	1.50546e-08	0.312493	0.715	0.637	0.000305428	2	Rhoj
Iigp1	1.61982e-08	0.395252	0.594	0.579	0.00032863	2	Iigp1
Pbxip1	1.68817e-08	0.367375	0.38	0.324	0.000342496	2	Pbxip1
Tbc1d4	1.75484e-08	0.704348	0.39	0.353	0.000356022	2	Tbc1d4
Wbp5	1.91962e-08	0.398145	0.5	0.431	0.000389453	2	Wbp5
Id2	2.28246e-08	0.50677	0.442	0.373	0.000463066	2	Id2
Eng	2.64297e-08	0.325989	0.66	0.585	0.000536205	2	Eng
KCTD12	2.74254e-08	0.497057	0.579	0.532	0.000556407	2	KCTD12
Adam9	3.29283e-08	0.558913	0.5	0.469	0.00066805	2	Adam9
Plekho2	4.17054e-08	0.321865	0.312	0.283	0.000846119	2	Plekho2
Acer3	4.26582e-08	0.746384	0.398	0.324	0.00086545	2	Acer3
Ezr	4.32056e-08	0.27046	0.322	0.289	0.000876556	2	Ezr
Plekha3	4.59972e-08	0.482536	0.518	0.476	0.000933191	2	Plekha3
Fscn11	5.45994e-08	0.287513	0.613	0.506	0.00110771	2	Fscn1
Cd82	7.0549e-08	0.330468	0.275	0.261	0.0014313	2	Cd82
Aebp1	7.59729e-08	0.770958	0.403	0.324	0.00154134	2	Aebp1
1600014C10Rik	7.8058e-08	0.585084	0.366	0.343	0.00158364	2	1600014C10Rik
Rpl7	1.09103e-07	0.33291	0.579	0.501	0.00221349	2	Rpl7
Fos	1.18618e-07	0.702504	0.668	0.631	0.00240652	2	Fos
Stom	1.27664e-07	0.409557	0.597	0.544	0.00259005	2	Stom
Mpp1	1.32276e-07	0.447297	0.38	0.324	0.00268362	2	Mpp1
AW112010	1.44498e-07	0.363437	0.602	0.589	0.00293157	2	AW112010
Klhl36	1.47913e-07	0.371	0.304	0.271	0.00300087	2	Klhl36
Ly96	1.79974e-07	0.564637	0.398	0.373	0.00365131	2	Ly96
Armcx4	1.95944e-07	0.38306	0.262	0.199	0.00397531	2	Armcx4
Dusp23	2.11121e-07	0.507516	0.406	0.347	0.00428322	2	Dusp23
Fndc3a	2.35343e-07	0.267128	0.306	0.289	0.00477465	2	Fndc3a
Tgfbrap1	2.78685e-07	0.254826	0.257	0.254	0.00565396	2	Tgfbrap1
Tacc1	3.18637e-07	0.372668	0.571	0.505	0.00646451	2	Tacc1
Srsf6	3.24082e-07	0.268726	0.49	0.413	0.00657498	2	Srsf6
Fblim1	3.28271e-07	0.458987	0.406	0.356	0.00665996	2	Fblim1
Ptbp3	3.32542e-07	0.34743	0.644	0.602	0.00674661	2	Ptbp3
Gadd45g	3.49037e-07	0.649494	0.44	0.404	0.00708126	2	Gadd45g
Pkm	3.7215e-07	0.364048	0.508	0.437	0.00755018	2	Pkm
Kif3a	4.89769e-07	0.37427	0.257	0.221	0.00993644	2	Kif3a
Abca1	6.62054e-07	0.251416	0.516	0.444	0.0134318	2	Abca1
Hif1a	6.85333e-07	0.283824	0.474	0.406	0.013904	2	Hif1a
Ypel2	9.65796e-07	0.409159	0.406	0.369	0.0195941	2	Ypel2
D4Wsu53e	1.19717e-06	0.27117	0.584	0.511	0.0242882	2	D4Wsu53e
Slc25a37	1.31782e-06	0.324544	0.309	0.284	0.0267359	2	Slc25a37
Ap2s1	1.33204e-06	0.461504	0.385	0.33	0.0270245	2	Ap2s1
Gng12	1.61047e-06	0.349582	0.49	0.424	0.0326733	2	Gng12
Apobec3	1.92973e-06	0.273861	0.387	0.324	0.0391503	2	Apobec3
Top1	1.96153e-06	0.284159	0.626	0.559	0.0397954	2	Top1
Junb	2.24489e-06	0.565973	0.673	0.639	0.0455444	2	Junb
Ftl1	2.34995e-06	0.357119	0.497	0.44	0.0476758	2	Ftl1
C1qtnf1	2.37386e-06	0.616472	0.395	0.394	0.0481609	2	C1qtnf1
Tbl1xr1	2.4055e-06	0.363613	0.306	0.3	0.0488027	2	Tbl1xr1
Cstb	2.45021e-06	0.41836	0.403	0.361	0.0497098	2	Cstb
Ubc	2.63689e-06	0.250759	0.859	0.801	0.0534973	2	Ubc
Tank	3.35901e-06	0.252636	0.288	0.29	0.0681476	2	Tank
Itga9	3.36423e-06	0.444871	0.497	0.473	0.0682535	2	Itga9
Tmem37	3.90258e-06	0.635407	0.419	0.384	0.0791756	2	Tmem37
Copa	4.16863e-06	0.286494	0.505	0.443	0.0845732	2	Copa
C5ar1	4.63298e-06	0.750301	0.343	0.316	0.0939939	2	C5ar1
Spint2	5.94453e-06	0.258958	0.275	0.256	0.120603	2	Spint2
Fam171a1	6.35286e-06	0.284682	0.691	0.644	0.128887	2	Fam171a1
Ssr3	7.42128e-06	0.255967	0.605	0.55	0.150563	2	Ssr3
Rpl10-ps3	8.57016e-06	0.282512	0.576	0.54	0.173871	2	Rpl10-ps3
Smad5	9.6673e-06	0.297338	0.55	0.495	0.19613	2	Smad5
Gtf3c1	1.03112e-05	0.296212	0.288	0.258	0.209194	2	Gtf3c1
Arhgef7	1.19317e-05	0.370269	0.576	0.544	0.24207	2	Arhgef7
Myzap	1.26574e-05	0.342421	0.366	0.325	0.256793	2	Myzap
Ctsc	1.45024e-05	0.587662	0.408	0.372	0.294226	2	Ctsc
Fam120a	1.52704e-05	0.254041	0.56	0.497	0.309807	2	Fam120a
Zfp36	1.62474e-05	0.531746	0.634	0.607	0.329627	2	Zfp36
Cd47	1.62795e-05	0.290048	0.688	0.664	0.330278	2	Cd47
Ppp2r5a	1.73913e-05	0.313077	0.469	0.442	0.352835	2	Ppp2r5a
Casp8	1.7531e-05	0.283196	0.435	0.398	0.35567	2	Casp8
Zfp36l1	2.04525e-05	0.32091	0.675	0.64	0.414939	2	Zfp36l1
Rab5c	2.25496e-05	0.257222	0.579	0.528	0.457487	2	Rab5c
Vegfa	2.71549e-05	0.425522	0.309	0.32	0.550918	2	Vegfa
Gbas	2.95731e-05	0.344657	0.435	0.411	0.59998	2	Gbas
Hoxb4	3.04729e-05	0.279573	0.296	0.285	0.618233	2	Hoxb4
St6gal1	3.45458e-05	0.603247	0.332	0.291	0.700865	2	St6gal1
Zfp503	3.69374e-05	0.540664	0.34	0.335	0.749386	2	Zfp503
Hdac1	3.76623e-05	0.326038	0.424	0.402	0.764093	2	Hdac1
Lfng	4.72686e-05	0.305902	0.474	0.451	0.958986	2	Lfng
Plau	5.13395e-05	0.593041	0.369	0.331	1	2	Plau
Gpr160	5.92773e-05	0.488942	0.319	0.302	1	2	Gpr160
Hmgb1	6.84043e-05	0.285274	0.437	0.396	1	2	Hmgb1
Smc6	7.01178e-05	0.359886	0.463	0.427	1	2	Smc6
Serpina3f	8.05281e-05	0.647594	0.346	0.344	1	2	Serpina3f
Ndufc2	8.05979e-05	0.323283	0.542	0.496	1	2	Ndufc2
Slc38a10	8.24469e-05	0.271977	0.301	0.289	1	2	Slc38a10
Rell1	8.52268e-05	0.322242	0.463	0.436	1	2	Rell1
C230081A13Rik	9.88796e-05	0.282827	0.581	0.563	1	2	C230081A13Rik
Eif1a	0.000108884	0.328236	0.283	0.268	1	2	Eif1a
Trf	0.000117117	0.426251	0.283	0.29	1	2	Trf
Bglap	0.000172549	0.327913	0.249	0.396	1	2	Bglap
Foxp4	0.000173152	0.294274	0.212	0.347	1	2	Foxp4
Syngr2	0.000197222	0.32685	0.474	0.465	1	2	Syngr2
Chmp2b	0.000199887	0.269329	0.453	0.446	1	2	Chmp2b
Tns3	0.000221804	0.459204	0.361	0.351	1	2	Tns3
Ptgs1	0.000235112	0.396996	0.414	0.398	1	2	Ptgs1
Serpinb6b	0.000245564	0.532274	0.414	0.417	1	2	Serpinb6b
Xiap	0.000266195	0.349714	0.581	0.554	1	2	Xiap
Cd38	0.000273232	0.336612	0.592	0.585	1	2	Cd38
Chst15	0.000339996	0.272407	0.539	0.517	1	2	Chst15
Lasp1	0.000393107	0.252551	0.589	0.575	1	2	Lasp1
Ang	0.00046668	0.623866	0.366	0.387	1	2	Ang
Midn	0.000525124	0.256197	0.469	0.457	1	2	Midn
Ankrd50	0.000527982	0.311763	0.306	0.311	1	2	Ankrd50
Hid1	0.000578493	0.598859	0.374	0.366	1	2	Hid1
Ago3	0.0005815	0.322699	0.33	0.351	1	2	Ago3
Tbc1d22a	0.000596792	0.464822	0.403	0.408	1	2	Tbc1d22a
Zswim6	0.000640114	0.35572	0.377	0.364	1	2	Zswim6
Gm2a	0.000748369	0.4077	0.335	0.352	1	2	Gm2a
Dock8	0.000779551	0.386924	0.267	0.269	1	2	Dock8
Shisa5	0.000795461	0.265514	0.503	0.498	1	2	Shisa5
Bcar1	0.000798532	0.328826	0.382	0.386	1	2	Bcar1
Csf2rb2	0.000889037	0.470277	0.461	0.472	1	2	Csf2rb2
Ganc	0.000963577	0.275509	0.236	0.265	1	2	Ganc
Serpinb9	0.00100202	0.296854	0.534	0.552	1	2	Serpinb9
Snd1	0.00100813	0.318983	0.33	0.319	1	2	Snd1
Ifi47	0.00115996	0.287365	0.563	0.578	1	2	Ifi47
Agfg1	0.00118684	0.256135	0.298	0.304	1	2	Agfg1
Slco2a1	0.00137181	0.473211	0.471	0.479	1	2	Slco2a1
Igfbp2	0.001482	0.341051	0.217	0.344	1	2	Igfbp2
Grrp1	0.00158177	0.251917	0.469	0.466	1	2	Grrp1
Zfand5	0.00174288	0.265759	0.547	0.536	1	2	Zfand5
Atp6v0a1	0.00175335	0.268404	0.28	0.284	1	2	Atp6v0a1
Vps72	0.00190114	0.263689	0.45	0.46	1	2	Vps72
Rab13	0.00191476	0.271662	0.387	0.39	1	2	Rab13
Slc7a2	0.00193382	0.588244	0.309	0.316	1	2	Slc7a2
Cdh4	0.00206733	0.388173	0.288	0.311	1	2	Cdh4
Lima11	0.00212809	0.284176	0.56	0.563	1	2	Lima1
Slc43a2	0.00245559	0.361262	0.251	0.36	1	2	Slc43a2
Dapk2	0.00249553	0.549733	0.395	0.412	1	2	Dapk2
Steap3	0.0025323	0.554107	0.393	0.417	1	2	Steap3
Cxcl9	0.00338814	0.529257	0.356	0.385	1	2	Cxcl9
Fosb	0.00347145	0.670569	0.45	0.46	1	2	Fosb
Zscan26	0.00386519	0.28026	0.385	0.402	1	2	Zscan26
Lpgat1	0.00390097	0.35556	0.259	0.27	1	2	Lpgat1
N4bp1	0.00440922	0.276703	0.401	0.399	1	2	N4bp1
Bok	0.00453158	0.297305	0.27	0.273	1	2	Bok
Ptgr2	0.00455549	0.258314	0.264	0.303	1	2	Ptgr2
Pxmp4	0.00523886	0.36166	0.361	0.366	1	2	Pxmp4
Diap2	0.00531824	0.412129	0.49	0.489	1	2	Diap2
Nfkbie	0.00586572	0.477403	0.33	0.359	1	2	Nfkbie
Rab3gap1	0.00593731	0.268101	0.291	0.298	1	2	Rab3gap1
C5ar2	0.00598385	0.691494	0.346	0.364	1	2	C5ar2
Aamp	0.00622136	0.271913	0.432	0.421	1	2	Aamp
Enpp61	0.0066871	0.263743	0.492	0.521	1	2	Enpp6
Foxc1	0.00682323	0.296071	0.254	0.273	1	2	Foxc1
Fzd8	0.00723755	0.297046	0.236	0.266	1	2	Fzd8
Cdr2l	0.00759704	0.277052	0.361	0.366	1	2	Cdr2l
2200002D01Rik	0.00768963	0.345976	0.38	0.407	1	2	2200002D01Rik
Cdk2	0.0084733	0.276709	0.301	0.315	1	2	Cdk2
Ptgs2	2.55552e-121	0.30658	0.379	0.003	5.18463e-117	3	Ptgs2
Gucy1a3	5.96482e-90	0.485439	0.705	0.068	1.21014e-85	3	Gucy1a3
Anpep	1.85991e-86	0.670254	0.758	0.051	3.77339e-82	3	Anpep
Fgl2	1.07828e-81	1.19182	0.726	0.075	2.18761e-77	3	Fgl2
Shroom1	3.8389e-79	0.334937	0.589	0.046	7.78837e-75	3	Shroom1
Nt5e	2.5188e-73	0.783858	0.768	0.11	5.11014e-69	3	Nt5e
Ptk2b	4.17971e-71	0.306695	0.705	0.077	8.47979e-67	3	Ptk2b
Cysltr1	2.93205e-67	0.407362	0.674	0.039	5.94854e-63	3	Cysltr1
Pgm5	2.78833e-61	1.01728	0.8	0.112	5.65696e-57	3	Pgm5
Fmo2	9.7856e-56	1.37948	0.863	0.296	1.9853e-51	3	Fmo2
Ahnak2	1.272e-55	0.414418	0.695	0.089	2.58063e-51	3	Ahnak2
Fam46c	1.65405e-53	0.331904	0.716	0.137	3.35575e-49	3	Fam46c
4930506M07Rik	7.45928e-51	0.635779	0.705	0.086	1.51334e-46	3	4930506M07Rik
Tagln	3.52271e-49	1.66026	0.811	0.254	7.14688e-45	3	Tagln
Ptafr	5.83044e-48	0.378376	0.589	0.072	1.18288e-43	3	Ptafr
Ptpn3	4.5764e-47	0.319898	0.674	0.142	9.28461e-43	3	Ptpn3
Pcdh7	4.50959e-46	0.432147	0.716	0.167	9.14907e-42	3	Pcdh7
Cpe	5.42779e-46	0.805903	0.716	0.079	1.10119e-41	3	Cpe
Tmod2	9.11595e-44	0.405183	0.705	0.12	1.84944e-39	3	Tmod2
Gm6169	1.22146e-43	0.306785	0.705	0.166	2.4781e-39	3	Gm6169
Rpl5-ps1	1.48115e-41	0.282505	0.695	0.145	3.00496e-37	3	Rpl5-ps1
Fxyd6	3.18415e-41	0.563668	0.674	0.074	6.46e-37	3	Fxyd6
Rab27a	7.00438e-41	0.29065	0.674	0.088	1.42105e-36	3	Rab27a
Chp2	1.85765e-39	1.40872	0.874	0.301	3.7688e-35	3	Chp2
Pthlh	2.12452e-39	0.257763	0.558	0.082	4.31023e-35	3	Pthlh
Spsb1	2.30778e-39	0.389343	0.695	0.108	4.68202e-35	3	Spsb1
Icam1	5.07068e-39	0.453277	0.684	0.118	1.02874e-34	3	Icam1
Ret	2.40417e-38	0.388488	0.653	0.121	4.87758e-34	3	Ret
Pir	2.92817e-38	0.29071	0.684	0.174	5.94066e-34	3	Pir
Serpine1	5.46829e-38	0.528927	0.674	0.073	1.10941e-33	3	Serpine1
L1cam	7.55325e-37	0.277852	0.716	0.224	1.5324e-32	3	L1cam
Fhl1	1.40414e-35	0.496382	0.663	0.051	2.84871e-31	3	Fhl1
Myof1	8.45385e-35	0.892001	0.737	0.18	1.71512e-30	3	Myof
Adamtsl1	1.05738e-34	0.341213	0.611	0.124	2.14522e-30	3	Adamtsl1
Arl4d	6.68807e-34	0.48637	0.737	0.264	1.35688e-29	3	Arl4d
Ehd41	8.23063e-34	1.58972	0.895	0.371	1.66983e-29	3	Ehd4
Cox19	1.76905e-33	0.263347	0.747	0.169	3.58905e-29	3	Cox19
Exosc4	2.94071e-33	0.273285	0.684	0.143	5.96612e-29	3	Exosc4
Prss23	3.88394e-33	0.799997	0.758	0.232	7.87974e-29	3	Prss23
Ttc9	5.46082e-33	0.54046	0.747	0.268	1.10789e-28	3	Ttc9
Slco2b1	1.23661e-32	0.577726	0.758	0.214	2.50884e-28	3	Slco2b1
Cadm31	1.47472e-32	1.09322	0.863	0.392	2.99192e-28	3	Cadm3
Kank1	2.63631e-32	0.369843	0.726	0.262	5.34854e-28	3	Kank1
Ppat	3.11677e-32	0.405169	0.705	0.16	6.3233e-28	3	Ppat
Sncg1	4.93085e-32	0.384646	0.737	0.242	1.00037e-27	3	Sncg
H2-T23	6.36315e-32	0.607183	0.832	0.37	1.29096e-27	3	H2-T23
Tbc1d8	1.99475e-31	0.559566	0.653	0.154	4.04696e-27	3	Tbc1d8
Itih5	4.0859e-31	0.880313	0.758	0.21	8.28948e-27	3	Itih5
Cir1	1.08237e-30	0.390298	0.716	0.187	2.19592e-26	3	Cir1
Ctsh	1.40299e-30	1.02265	0.747	0.265	2.84639e-26	3	Ctsh
Dbr1	1.61471e-30	0.45437	0.684	0.152	3.27593e-26	3	Dbr1
Plekha7	3.3028e-30	0.61492	0.632	0.131	6.70072e-26	3	Plekha7
Tnfrsf11a	4.44289e-30	0.303394	0.632	0.188	9.01374e-26	3	Tnfrsf11a
Isyna1	7.52374e-30	0.416586	0.726	0.244	1.52642e-25	3	Isyna1
Zdhhc2	1.98539e-29	0.387229	0.674	0.187	4.02796e-25	3	Zdhhc2
Rasgrf21	4.07269e-29	0.256108	0.758	0.288	8.26267e-25	3	Rasgrf2
Lepr1	5.12199e-29	1.11231	0.768	0.187	1.03915e-24	3	Lepr
Nudt21	7.5674e-29	0.34957	0.589	0.054	1.53527e-24	3	Nudt21
Spint21	1.33435e-28	0.470357	0.716	0.233	2.70713e-24	3	Spint2
Dancr	1.50108e-28	0.289591	0.632	0.09	3.04539e-24	3	Dancr
Mctp1	3.62075e-28	0.49884	0.789	0.355	7.34578e-24	3	Mctp1
Nuak1	6.32889e-28	0.641049	0.768	0.319	1.28401e-23	3	Nuak1
Abcb1a	2.36113e-27	0.639254	0.789	0.367	4.79025e-23	3	Abcb1a
Mfsd6	3.02755e-27	0.274327	0.747	0.265	6.14229e-23	3	Mfsd6
Crip11	3.15693e-27	1.34056	0.874	0.334	6.40479e-23	3	Crip1
Slc25a22	7.16336e-27	0.358374	0.663	0.17	1.4533e-22	3	Slc25a22
Ranbp10	8.88767e-27	0.269807	0.716	0.224	1.80313e-22	3	Ranbp10
Trabd2b	2.32518e-26	0.343894	0.526	0.035	4.71733e-22	3	Trabd2b
Stambp	3.28089e-26	0.299885	0.716	0.262	6.65628e-22	3	Stambp
Pdlim4	3.60387e-26	0.652793	0.621	0.086	7.31153e-22	3	Pdlim4
Sod3	3.79132e-26	0.299272	0.705	0.262	7.69183e-22	3	Sod3
Stradb	5.25158e-26	0.255977	0.663	0.18	1.06544e-21	3	Stradb
Selp1	6.44939e-26	0.755556	0.863	0.39	1.30845e-21	3	Selp
Pcgf2	6.65686e-26	0.273258	0.726	0.183	1.35054e-21	3	Pcgf2
Triqk	8.50005e-26	0.332209	0.663	0.201	1.72449e-21	3	Triqk
Prr15	8.97071e-26	0.251793	0.684	0.249	1.81998e-21	3	Prr15
Pla2g16	9.76332e-26	0.515516	0.8	0.356	1.98078e-21	3	Pla2g16
Col13a1	1.05711e-25	0.43717	0.674	0.187	2.14465e-21	3	Col13a1
Zc3h3	4.1454e-25	0.304091	0.642	0.152	8.41019e-21	3	Zc3h3
Pcnxl3	4.92651e-25	0.307006	0.663	0.172	9.9949e-21	3	Pcnxl3
Tmtc2	7.80016e-25	0.310358	0.705	0.254	1.5825e-20	3	Tmtc2
Nqo1	1.68294e-24	0.353285	0.642	0.202	3.41435e-20	3	Nqo1
Nono	1.86685e-24	0.349169	0.695	0.198	3.78746e-20	3	Nono
Nip7	3.48436e-24	0.29412	0.653	0.165	7.06907e-20	3	Nip7
Gpbp1l1	3.70739e-24	0.39736	0.705	0.227	7.52156e-20	3	Gpbp1l1
Slc45a3	4.17611e-24	0.26137	0.547	0.121	8.47249e-20	3	Slc45a3
Drosha	5.03608e-24	0.410489	0.684	0.205	1.02172e-19	3	Drosha
Aldh2	5.76945e-24	0.424547	0.842	0.425	1.17051e-19	3	Aldh2
Cd9	6.44584e-24	0.99153	0.895	0.488	1.30773e-19	3	Cd9
Crebl2	8.75734e-24	0.259885	0.684	0.254	1.77669e-19	3	Crebl2
Bckdk	9.46065e-24	0.315799	0.663	0.205	1.91938e-19	3	Bckdk
Tef	1.09477e-23	0.338839	0.747	0.334	2.22107e-19	3	Tef
Aqp11	1.63425e-23	0.993481	0.947	0.666	3.31557e-19	3	Aqp1
Emp31	1.90745e-23	0.56174	0.747	0.208	3.86984e-19	3	Emp3
AI467606	3.25905e-23	0.691268	0.653	0.139	6.61196e-19	3	AI467606
Hspbp1	5.02387e-23	0.383134	0.642	0.146	1.01924e-18	3	Hspbp1
Pcp4l11	5.23455e-23	0.813882	0.737	0.221	1.06198e-18	3	Pcp4l1
Nr2c2ap	8.92288e-23	0.284524	0.705	0.204	1.81027e-18	3	Nr2c2ap
Prpf40b	9.83289e-23	0.295747	0.726	0.289	1.9949e-18	3	Prpf40b
Taf12	1.03709e-22	0.442427	0.695	0.202	2.10406e-18	3	Taf12
Zfpm1	1.99738e-22	0.312105	0.768	0.29	4.05228e-18	3	Zfpm1
Npat	2.11432e-22	0.307046	0.663	0.177	4.28952e-18	3	Npat
Cbr1	2.2282e-22	0.258791	0.716	0.288	4.52056e-18	3	Cbr1
Phlda3	2.51316e-22	0.351407	0.642	0.198	5.09871e-18	3	Phlda3
1700012B15Rik	2.52587e-22	0.282494	0.621	0.148	5.12448e-18	3	1700012B15Rik
Srf	2.57655e-22	0.369416	0.747	0.232	5.2273e-18	3	Srf
Slc25a46	4.01447e-22	0.351794	0.695	0.203	8.14455e-18	3	Slc25a46
Gm4204	6.00418e-22	0.371474	0.653	0.195	1.21813e-17	3	Gm4204
Avpi1	6.72128e-22	0.330059	0.632	0.155	1.36361e-17	3	Avpi1
Tomm40	1.06771e-21	0.391092	0.716	0.197	2.16617e-17	3	Tomm40
Shroom4	2.78764e-21	0.250264	0.747	0.248	5.65557e-17	3	Shroom4
Sgsm1	3.96092e-21	0.282464	0.547	0.091	8.03592e-17	3	Sgsm1
Timm8b	4.72801e-21	0.377151	0.642	0.17	9.59219e-17	3	Timm8b
Casp2	6.19341e-21	0.34871	0.684	0.212	1.25652e-16	3	Casp2
Fam189a2	1.72685e-20	0.321817	0.705	0.327	3.50343e-16	3	Fam189a2
Chmp6	1.83217e-20	0.319482	0.642	0.196	3.7171e-16	3	Chmp6
Capg1	1.97701e-20	0.438745	0.747	0.271	4.01096e-16	3	Capg
2810428I15Rik	2.01028e-20	0.299483	0.663	0.219	4.07847e-16	3	2810428I15Rik
Usp48	2.70897e-20	0.358952	0.705	0.235	5.49596e-16	3	Usp48
Nagpa	3.39698e-20	0.279297	0.663	0.212	6.89179e-16	3	Nagpa
Ubap2	3.62411e-20	0.299277	0.674	0.193	7.35259e-16	3	Ubap2
Pcnx	6.32108e-20	0.438802	0.779	0.319	1.28242e-15	3	Pcnx
Poc1b	8.936e-20	0.299359	0.653	0.19	1.81294e-15	3	Poc1b
Ndufaf3	1.29631e-19	0.254207	0.663	0.202	2.62996e-15	3	Ndufaf3
Nipsnap3b	1.36164e-19	0.273874	0.653	0.193	2.7625e-15	3	Nipsnap3b
Lifr	1.64304e-19	0.456424	0.789	0.343	3.3334e-15	3	Lifr
Synm	1.85827e-19	0.306174	0.726	0.367	3.77006e-15	3	Synm
Fmo11	1.9475e-19	0.56824	0.811	0.449	3.95109e-15	3	Fmo1
Arl4a	2.93803e-19	0.676036	0.726	0.231	5.96068e-15	3	Arl4a
Gpcpd1	3.98219e-19	0.259754	0.6	0.154	8.07907e-15	3	Gpcpd1
Larp4b	5.74256e-19	0.353476	0.674	0.222	1.16505e-14	3	Larp4b
Kdelc2	5.83645e-19	0.394999	0.726	0.254	1.1841e-14	3	Kdelc2
Gmpr2	7.00844e-19	0.256741	0.589	0.124	1.42187e-14	3	Gmpr2
Ackr31	8.22129e-19	0.431857	0.695	0.281	1.66793e-14	3	Ackr3
2200002D01Rik1	8.39133e-19	0.585595	0.8	0.377	1.70243e-14	3	2200002D01Rik
Grina	8.39584e-19	0.437289	0.768	0.364	1.70335e-14	3	Grina
Pdia5	9.4131e-19	0.938851	0.621	0.102	1.90973e-14	3	Pdia5
Jam21	1.03004e-18	0.809517	0.916	0.523	2.08974e-14	3	Jam2
Coa6	1.38991e-18	0.280089	0.705	0.252	2.81985e-14	3	Coa6
Coasy	2.51954e-18	0.366787	0.642	0.182	5.11164e-14	3	Coasy
Ubfd1	3.52978e-18	0.456057	0.642	0.183	7.16121e-14	3	Ubfd1
Tnfaip3	3.53161e-18	0.361091	0.684	0.267	7.16492e-14	3	Tnfaip3
Ctnnal11	4.06763e-18	0.734084	0.811	0.415	8.25241e-14	3	Ctnnal1
Syt151	4.53058e-18	0.315444	0.768	0.398	9.19165e-14	3	Syt15
Tmsb4x	4.93588e-18	0.524185	1	0.982	1.00139e-13	3	Tmsb4x
Shprh	6.13505e-18	0.261988	0.632	0.178	1.24468e-13	3	Shprh
Gp49a	6.33019e-18	0.271635	0.442	0.144	1.28427e-13	3	Gp49a
Cobll1	1.77253e-17	0.319875	0.526	0.048	3.5961e-13	3	Cobll1
Icosl	2.03391e-17	0.286989	0.516	0.119	4.1264e-13	3	Icosl
Vim1	2.68583e-17	0.599343	1	0.833	5.44901e-13	3	Vim
Xpnpep3	3.65615e-17	0.257152	0.611	0.182	7.41761e-13	3	Xpnpep3
Sars	4.20007e-17	0.295685	0.758	0.292	8.52111e-13	3	Sars
Wdr75	5.11096e-17	0.273958	0.611	0.142	1.03691e-12	3	Wdr75
Ube2g1	5.85207e-17	0.454781	0.737	0.312	1.18727e-12	3	Ube2g1
Fam174b	7.96526e-17	0.916441	0.568	0.09	1.61599e-12	3	Fam174b
Prkrir	8.13894e-17	0.27332	0.716	0.25	1.65123e-12	3	Prkrir
Ptrf1	8.92998e-17	0.77524	0.958	0.678	1.81171e-12	3	Ptrf
Zbtb44	1.09006e-16	0.420959	0.674	0.293	2.21151e-12	3	Zbtb44
Darc1	1.24955e-16	0.567337	0.821	0.453	2.53509e-12	3	Darc
Nxn	1.49635e-16	0.368497	0.747	0.343	3.0358e-12	3	Nxn
Ptpn14	1.537e-16	0.62981	0.695	0.264	3.11828e-12	3	Ptpn14
Fth11	1.66837e-16	0.77867	0.947	0.806	3.3848e-12	3	Fth1
Ebf3	1.69046e-16	0.614966	0.674	0.19	3.4296e-12	3	Ebf3
Cd69	1.74589e-16	0.307323	0.421	0.14	3.54206e-12	3	Cd69
Pih1d1	2.16931e-16	0.250477	0.579	0.141	4.4011e-12	3	Pih1d1
Cst31	2.90168e-16	0.749105	0.989	0.812	5.88692e-12	3	Cst3
Gabarapl1	3.24026e-16	0.310901	0.758	0.361	6.57384e-12	3	Gabarapl1
Gm8186	4.82086e-16	0.370283	0.611	0.16	9.78056e-12	3	Gm8186
Pik3cg	5.83042e-16	0.282294	0.474	0.055	1.18287e-11	3	Pik3cg
Il1r1	6.23287e-16	0.59674	0.684	0.287	1.26452e-11	3	Il1r1
Abhd14b	8.03832e-16	0.359367	0.642	0.244	1.63081e-11	3	Abhd14b
Nup62	8.16786e-16	0.255242	0.611	0.176	1.6571e-11	3	Nup62
Tars	1.01293e-15	0.272196	0.663	0.207	2.05503e-11	3	Tars
Abcg2	1.11894e-15	0.757552	0.916	0.602	2.27011e-11	3	Abcg2
Tsc22d2	1.19947e-15	0.257565	0.632	0.209	2.43348e-11	3	Tsc22d2
Phpt1	1.5011e-15	0.369476	0.632	0.179	3.04542e-11	3	Phpt1
Vwf	2.04168e-15	1.61931	0.663	0.186	4.14216e-11	3	Vwf
Brd7	3.10659e-15	0.302808	0.695	0.255	6.30266e-11	3	Brd7
Gas5	3.41235e-15	0.669623	0.863	0.448	6.92299e-11	3	Gas5
Usp22	3.44833e-15	0.27326	0.684	0.232	6.99598e-11	3	Usp22
Rps11-ps2	3.48121e-15	0.366239	0.558	0.095	7.06268e-11	3	Rps11-ps2
Tmem255b	4.03267e-15	0.391785	0.6	0.132	8.18148e-11	3	Tmem255b
Gas2l11	5.60101e-15	0.259374	0.663	0.256	1.13633e-10	3	Gas2l1
Tspan131	7.24357e-15	0.867051	0.811	0.395	1.46958e-10	3	Tspan13
Cav21	9.3847e-15	0.619236	0.811	0.402	1.90397e-10	3	Cav2
Stt3b	1.08258e-14	0.43686	0.695	0.255	2.19635e-10	3	Stt3b
Gm8292	1.08273e-14	0.425028	0.8	0.381	2.19664e-10	3	Gm8292
Pkp4	1.44092e-14	0.549695	0.853	0.44	2.92334e-10	3	Pkp4
St6gal11	1.45813e-14	0.503033	0.684	0.277	2.95826e-10	3	St6gal1
Lin7c	1.80545e-14	0.263096	0.726	0.326	3.66289e-10	3	Lin7c
Rab5b	1.87063e-14	0.331856	0.747	0.337	3.79514e-10	3	Rab5b
Sox12	2.12518e-14	0.287506	0.526	0.097	4.31156e-10	3	Sox12
Meox1	3.17617e-14	0.757891	0.632	0.19	6.44382e-10	3	Meox1
Brap	3.29243e-14	0.407712	0.642	0.237	6.67968e-10	3	Brap
Ak4	3.84893e-14	0.263418	0.453	0.01	7.8087e-10	3	Ak4
Plek	4.75576e-14	0.455682	0.568	0.231	9.64848e-10	3	Plek
Gm5805	5.45239e-14	0.334805	0.6	0.193	1.10618e-09	3	Gm5805
Pam1	6.45283e-14	0.954919	0.8	0.405	1.30915e-09	3	Pam
C1qtnf9	7.13578e-14	1.15525	0.611	0.135	1.44771e-09	3	C1qtnf9
Rbm33	7.4068e-14	0.269212	0.642	0.232	1.50269e-09	3	Rbm33
Tmem256	1.13277e-13	0.35108	0.663	0.234	2.29817e-09	3	Tmem256
S100a61	1.16195e-13	0.653066	0.926	0.555	2.35737e-09	3	S100a6
Efr3a	1.16778e-13	0.405835	0.768	0.387	2.3692e-09	3	Efr3a
Cnpy3	1.20944e-13	0.265658	0.674	0.25	2.4537e-09	3	Cnpy3
Grrp11	1.22201e-13	0.467548	0.842	0.444	2.4792e-09	3	Grrp1
Gtpbp4	1.38003e-13	0.29908	0.695	0.293	2.7998e-09	3	Gtpbp4
Rps26	1.93554e-13	0.543328	1	0.842	3.92683e-09	3	Rps26
Rfk1	2.19223e-13	0.529787	0.758	0.391	4.4476e-09	3	Rfk
Timp21	2.23618e-13	0.862305	0.937	0.637	4.53677e-09	3	Timp2
Leprotl1	2.26892e-13	0.375218	0.674	0.227	4.60318e-09	3	Leprotl1
Pip4k2a	2.30114e-13	0.251655	0.747	0.361	4.66855e-09	3	Pip4k2a
Ier3	2.3408e-13	0.350129	0.758	0.398	4.74901e-09	3	Ier3
Psma6	2.34926e-13	0.466079	0.768	0.343	4.76618e-09	3	Psma6
Cyb5r31	2.44309e-13	0.81187	0.884	0.515	4.95653e-09	3	Cyb5r3
Gpx1	2.54917e-13	0.700403	0.863	0.559	5.17176e-09	3	Gpx1
Klf9	3.56409e-13	0.259856	0.789	0.452	7.23084e-09	3	Klf9
Rps28	4.00586e-13	0.657665	0.968	0.757	8.12708e-09	3	Rps28
Mbd2	4.01957e-13	0.42039	0.842	0.425	8.1549e-09	3	Mbd2
Vcl	5.00811e-13	0.257718	0.558	0.167	1.01605e-08	3	Vcl
Rap2b	6.05985e-13	0.259469	0.611	0.238	1.22942e-08	3	Rap2b
Golm1	6.91638e-13	0.279478	0.737	0.301	1.40319e-08	3	Golm1
Qrich1	6.96084e-13	0.28353	0.726	0.309	1.41222e-08	3	Qrich1
Klhl4	2.10706e-12	0.411713	0.653	0.246	4.2748e-08	3	Klhl4
Ecm21	2.21039e-12	0.352226	0.726	0.338	4.48444e-08	3	Ecm2
Cept1	2.21284e-12	0.279209	0.653	0.254	4.48942e-08	3	Cept1
Zfp292	2.26111e-12	0.375912	0.674	0.274	4.58733e-08	3	Zfp292
Ehmt1	2.75166e-12	0.27557	0.642	0.231	5.58258e-08	3	Ehmt1
S100a101	2.92442e-12	0.802963	0.779	0.42	5.93306e-08	3	S100a10
Hltf	2.97109e-12	0.330534	0.653	0.274	6.02775e-08	3	Hltf
Scap	3.39218e-12	0.434763	0.589	0.19	6.88206e-08	3	Scap
Rps6kb1	3.84739e-12	0.3915	0.684	0.299	7.80558e-08	3	Rps6kb1
Gm4149	4.36501e-12	0.375777	0.747	0.361	8.85573e-08	3	Gm4149
Tet2	4.37275e-12	0.30514	0.6	0.224	8.87144e-08	3	Tet2
Rplp0	4.44832e-12	0.641551	0.863	0.497	9.02475e-08	3	Rplp0
Rab3gap11	5.96013e-12	0.266434	0.684	0.273	1.20919e-07	3	Rab3gap1
Calcrl1	6.41462e-12	0.668579	0.874	0.556	1.3014e-07	3	Calcrl
Slc26a2	7.52845e-12	0.497171	0.621	0.217	1.52737e-07	3	Slc26a2
Pak1ip1	8.94993e-12	0.326311	0.705	0.316	1.81576e-07	3	Pak1ip1
Arsa	9.49673e-12	0.313377	0.716	0.347	1.9267e-07	3	Arsa
Tgif1	1.0016e-11	0.284568	0.589	0.168	2.03205e-07	3	Tgif1
Atxn3	1.24921e-11	0.285906	0.674	0.294	2.5344e-07	3	Atxn3
Btg1	1.34324e-11	0.289059	0.705	0.356	2.72516e-07	3	Btg1
Emd	1.58404e-11	0.438505	0.663	0.264	3.21369e-07	3	Emd
Celsr1	1.61662e-11	0.262393	0.453	0.054	3.27979e-07	3	Celsr1
Rhot2	2.33073e-11	0.258765	0.632	0.239	4.72859e-07	3	Rhot2
Cav11	2.41977e-11	0.424904	0.926	0.585	4.90922e-07	3	Cav1
Thbs1	2.52394e-11	0.326525	0.579	0.181	5.12057e-07	3	Thbs1
Abhd4	2.60233e-11	0.333814	0.747	0.349	5.2796e-07	3	Abhd4
Il6st1	3.47739e-11	0.557926	0.979	0.723	7.05492e-07	3	Il6st
Lrp5	4.55235e-11	0.471113	0.758	0.419	9.23581e-07	3	Lrp5
Lrrc1	4.62337e-11	0.250736	0.516	0.128	9.37989e-07	3	Lrrc1
Ube2g2	5.1631e-11	0.303627	0.611	0.192	1.04749e-06	3	Ube2g2
Mtus1	5.24711e-11	0.388507	0.768	0.403	1.06453e-06	3	Mtus1
Pxdc1	5.92391e-11	0.288176	0.526	0.102	1.20184e-06	3	Pxdc1
Rpl9-ps6	5.92881e-11	0.311083	0.737	0.37	1.20284e-06	3	Rpl9-ps6
Gm2830	6.01092e-11	0.310384	0.684	0.326	1.2195e-06	3	Gm2830
St3gal6	6.56341e-11	0.561379	0.705	0.321	1.33159e-06	3	St3gal6
Ints3	7.86386e-11	0.298769	0.537	0.143	1.59542e-06	3	Ints3
Mkln1	1.14868e-10	0.273592	0.716	0.345	2.33044e-06	3	Mkln1
Lmna	1.17296e-10	1.02386	0.653	0.252	2.3797e-06	3	Lmna
Prr13	1.19455e-10	0.273892	0.768	0.396	2.4235e-06	3	Prr13
Ppp1r12a	1.21528e-10	0.322187	0.737	0.344	2.46555e-06	3	Ppp1r12a
Hspb1	1.48028e-10	0.384162	0.863	0.507	3.00319e-06	3	Hspb1
Zfp703	1.96697e-10	0.298276	0.516	0.124	3.99058e-06	3	Zfp703
Rpl12	2.03424e-10	0.571331	0.874	0.546	4.12706e-06	3	Rpl12
Dll1	2.44713e-10	0.465306	0.642	0.275	4.96473e-06	3	Dll1
Bcam1	2.46276e-10	0.412287	0.842	0.52	4.99644e-06	3	Bcam
Tagln21	3.30314e-10	0.498543	0.958	0.719	6.70142e-06	3	Tagln2
Arhgdib	3.36604e-10	0.36983	0.632	0.245	6.82903e-06	3	Arhgdib
Apoe1	3.62768e-10	0.587861	0.916	0.661	7.35983e-06	3	Apoe
Ctla2a1	4.80299e-10	0.624919	0.958	0.741	9.74431e-06	3	Ctla2a
Rpl37a	5.8659e-10	0.505141	0.916	0.803	1.19007e-05	3	Rpl37a
Tnrc6c	7.2971e-10	0.259498	0.716	0.336	1.48044e-05	3	Tnrc6c
Rpl37	7.62337e-10	0.458706	0.926	0.785	1.54663e-05	3	Rpl37
Mob1a	8.50326e-10	0.269143	0.768	0.398	1.72514e-05	3	Mob1a
Npc2	9.15215e-10	0.488025	0.821	0.452	1.85679e-05	3	Npc2
Rpl36	9.34939e-10	0.296193	0.726	0.364	1.8968e-05	3	Rpl36
Ptms	9.93959e-10	0.433696	0.958	0.818	2.01654e-05	3	Ptms
Col15a11	1.0851e-09	0.457469	0.789	0.41	2.20145e-05	3	Col15a1
Actn11	1.30686e-09	0.695428	0.779	0.477	2.65136e-05	3	Actn1
Egln3	1.36165e-09	0.429454	0.463	0.066	2.76251e-05	3	Egln3
Cab39	1.40895e-09	0.271975	0.663	0.271	2.85847e-05	3	Cab39
Ndn	1.72387e-09	0.319278	0.432	0.049	3.49739e-05	3	Ndn
Ablim3	2.0394e-09	0.352592	0.526	0.138	4.13754e-05	3	Ablim3
Fez2	2.1812e-09	0.294451	0.726	0.381	4.42521e-05	3	Fez2
Pdgfa1	2.27113e-09	0.321907	0.642	0.299	4.60767e-05	3	Pdgfa
Cpt1a	2.31028e-09	0.267564	0.674	0.307	4.68709e-05	3	Cpt1a
Rab11a	2.79074e-09	0.548919	0.937	0.643	5.66185e-05	3	Rab11a
Rpl9	2.91931e-09	0.41544	0.979	0.779	5.9227e-05	3	Rpl9
Glud1	3.01334e-09	0.577414	0.779	0.417	6.11347e-05	3	Glud1
Rps19	3.20851e-09	0.585988	0.842	0.525	6.50943e-05	3	Rps19
Ano61	3.28004e-09	0.391181	0.895	0.552	6.65455e-05	3	Ano6
Dnajc10	3.62032e-09	0.450787	0.695	0.338	7.34491e-05	3	Dnajc10
Arhgap31	3.65955e-09	0.26836	0.789	0.478	7.4245e-05	3	Arhgap31
Pcmtd2	3.75506e-09	0.316111	0.674	0.328	7.61827e-05	3	Pcmtd2
Tob2	5.08734e-09	0.337059	0.758	0.415	0.000103212	3	Tob2
Rps20	5.21144e-09	0.427452	0.989	0.878	0.00010573	3	Rps20
Sparcl11	5.50432e-09	0.350441	0.884	0.51	0.000111672	3	Sparcl1
Rps11	5.52809e-09	0.60882	0.842	0.639	0.000112154	3	Rps11
Sin3a	5.74442e-09	0.281543	0.6	0.235	0.000116543	3	Sin3a
Gas6	6.49091e-09	0.526487	0.663	0.333	0.000131688	3	Gas6
Sdpr1	6.71185e-09	0.428915	0.937	0.729	0.00013617	3	Sdpr
Ilkap	9.09288e-09	0.25589	0.6	0.245	0.000184476	3	Ilkap
Rplp1	1.00058e-08	0.489154	0.916	0.804	0.000202997	3	Rplp1
Prkch	1.13797e-08	0.316409	0.716	0.36	0.00023087	3	Prkch
Rps12	1.2242e-08	0.405708	0.968	0.855	0.000248365	3	Rps12
S100a111	1.25203e-08	0.436681	0.821	0.471	0.000254012	3	S100a11
Sec61b	1.50057e-08	0.269036	0.684	0.319	0.000304436	3	Sec61b
Rpl38	1.53678e-08	0.436084	0.937	0.639	0.000311781	3	Rpl38
Epb4.1l2	1.57514e-08	0.254595	0.621	0.254	0.000319564	3	Epb4.1l2
Ranbp3	2.0006e-08	0.383993	0.611	0.265	0.000405882	3	Ranbp3
Rps5	2.15329e-08	0.357492	0.989	0.847	0.000436859	3	Rps5
Mall1	2.28587e-08	0.738187	0.6	0.228	0.000463758	3	Mall
Ube2q1	2.32138e-08	0.292669	0.789	0.441	0.000470962	3	Ube2q1
Anxa3	2.57858e-08	0.406409	0.8	0.436	0.000523143	3	Anxa3
D16Ertd472e	2.7916e-08	0.26561	0.526	0.172	0.00056636	3	D16Ertd472e
Pdlim11	3.14528e-08	0.705623	0.674	0.296	0.000638114	3	Pdlim1
Scn1b	3.33738e-08	0.315799	0.832	0.543	0.000677087	3	Scn1b
Sik1	3.61119e-08	0.343381	0.642	0.288	0.000732639	3	Sik1
Dab2ip	4.16054e-08	0.283837	0.8	0.468	0.00084409	3	Dab2ip
Dpy30	4.24187e-08	0.281034	0.579	0.21	0.000860592	3	Dpy30
Rpl13a	4.42394e-08	0.492937	0.926	0.741	0.00089753	3	Rpl13a
Lrrfip1	4.44406e-08	0.382362	0.768	0.407	0.00090161	3	Lrrfip1
Rpl22	4.91035e-08	0.4239	0.916	0.705	0.000996212	3	Rpl22
Bcl9	5.97621e-08	0.299402	0.495	0.126	0.00121245	3	Bcl9
Rpl41	6.3055e-08	0.574763	0.853	0.551	0.00127926	3	Rpl41
Meox2	6.97207e-08	0.966766	0.505	0.104	0.00141449	3	Meox2
Arrb11	1.22006e-07	0.371311	0.768	0.452	0.00247527	3	Arrb1
Manf	1.2553e-07	0.280391	0.758	0.385	0.00254675	3	Manf
Nr2f21	1.33771e-07	0.534649	0.726	0.445	0.00271394	3	Nr2f2
Tmem158	1.50444e-07	0.971239	0.516	0.138	0.00305221	3	Tmem158
Cdh131	1.56558e-07	0.578601	0.695	0.349	0.00317626	3	Cdh13
Idh1	1.62715e-07	0.26418	0.579	0.23	0.00330116	3	Idh1
Cr1l	1.71096e-07	0.25459	0.8	0.494	0.0034712	3	Cr1l
Naa35	1.92315e-07	0.361664	0.589	0.243	0.00390168	3	Naa35
Akr1c14	2.10248e-07	0.251865	0.516	0.175	0.00426552	3	Akr1c14
Erp44	2.57983e-07	0.286323	0.705	0.362	0.00523397	3	Erp44
Rps25	2.60315e-07	0.272796	0.726	0.368	0.00528127	3	Rps25
Pfdn5	3.1647e-07	0.401566	0.789	0.45	0.00642054	3	Pfdn5
Mfge8	3.70271e-07	0.298395	0.811	0.476	0.00751206	3	Mfge8
Gm11942	3.98328e-07	0.295368	0.684	0.339	0.00808129	3	Gm11942
Rps8	4.33534e-07	0.303071	0.947	0.865	0.00879554	3	Rps8
Ranbp1	4.88355e-07	0.463955	0.642	0.293	0.00990775	3	Ranbp1
Rasa3	6.06966e-07	0.396219	0.474	0.114	0.0123141	3	Rasa3
Hint1	6.18998e-07	0.589475	0.726	0.421	0.0125582	3	Hint1
Ezh1	6.42934e-07	0.323588	0.632	0.324	0.0130438	3	Ezh1
Ndufa8	7.14517e-07	0.40507	0.726	0.413	0.0144961	3	Ndufa8
Pde4b	7.67603e-07	0.688165	0.547	0.188	0.0155731	3	Pde4b
1810058I24Rik	8.44268e-07	0.285292	0.674	0.331	0.0171285	3	1810058I24Rik
Ppm1l	8.58595e-07	0.280455	0.463	0.128	0.0174192	3	Ppm1l
Gimap5	9.26083e-07	0.309977	0.663	0.331	0.0187884	3	Gimap5
Serinc1	9.87339e-07	0.290486	0.842	0.538	0.0200311	3	Serinc1
Ifitm3	1.26759e-06	0.370709	0.979	0.902	0.0257168	3	Ifitm3
Msi2	1.58789e-06	0.307162	0.537	0.217	0.0322151	3	Msi2
Ifitm2	1.6977e-06	0.442097	0.937	0.761	0.0344429	3	Ifitm2
Rps14	1.79847e-06	0.340105	0.968	0.832	0.0364874	3	Rps14
Ndufs2	1.85754e-06	0.2633	0.653	0.324	0.0376858	3	Ndufs2
Fxyd51	2.48876e-06	0.475907	0.863	0.587	0.050492	3	Fxyd5
Eps8	2.54939e-06	0.314318	0.568	0.307	0.0517221	3	Eps8
Rpl5	2.62397e-06	0.467881	0.779	0.523	0.0532351	3	Rpl5
Msrb31	2.66904e-06	0.300325	0.758	0.436	0.0541494	3	Msrb3
Numa1	2.73628e-06	0.336186	0.642	0.345	0.0555136	3	Numa1
Calm1	3.17807e-06	0.258843	1	0.917	0.0644767	3	Calm1
Sugt1	3.27818e-06	0.349762	0.737	0.444	0.0665077	3	Sugt1
Eltd1	3.46983e-06	0.412948	0.884	0.648	0.0703959	3	Eltd1
Mmrn11	3.61673e-06	0.319591	0.695	0.359	0.0733763	3	Mmrn1
Swi5	3.96311e-06	0.297885	0.642	0.301	0.0804036	3	Swi5
Eef1a1	3.97265e-06	0.341783	0.863	0.586	0.0805971	3	Eef1a1
Tgfbr31	4.12969e-06	0.294075	0.726	0.44	0.0837831	3	Tgfbr3
Ndufb10	4.19735e-06	0.272565	0.579	0.257	0.0851558	3	Ndufb10
2002-03-01	4.35996e-06	0.266172	0.705	0.393	0.0884549	3	2002-03-01
Rps31	4.61969e-06	0.287383	0.947	0.837	0.0937242	3	Rps3
Csrp2	4.7507e-06	0.517135	0.505	0.142	0.0963822	3	Csrp2
Tgm21	4.85739e-06	0.393904	0.884	0.637	0.0985468	3	Tgm2
Net1	5.04217e-06	0.718524	0.495	0.113	0.102296	3	Net1
Crim1	5.88307e-06	0.348999	0.842	0.594	0.119356	3	Crim1
Dhrs4	6.01057e-06	0.260336	0.505	0.198	0.121942	3	Dhrs4
Rpl4	6.01189e-06	0.346277	0.937	0.802	0.121969	3	Rpl4
Neat1	6.39818e-06	0.278342	0.674	0.391	0.129806	3	Neat1
Zfp521	6.52803e-06	0.285317	0.505	0.164	0.132441	3	Zfp521
Foxp11	6.94798e-06	0.346325	0.8	0.516	0.140961	3	Foxp1
Slc18b1	7.31511e-06	0.269925	0.253	0.199	0.148409	3	Slc18b1
Slc25a4	7.40761e-06	0.556572	0.663	0.366	0.150286	3	Slc25a4
Rps16	9.20388e-06	0.295639	0.926	0.793	0.186728	3	Rps16
Lbr	9.45248e-06	0.25838	0.663	0.345	0.191772	3	Lbr
Rpl13	9.45734e-06	0.308035	0.905	0.651	0.191871	3	Rpl13
Gm26532	1.13075e-05	0.319922	0.611	0.326	0.229406	3	Gm26532
Trim471	1.13322e-05	0.285792	0.695	0.364	0.229908	3	Trim47
Itga6	1.30342e-05	0.491449	0.726	0.488	0.264438	3	Itga6
Itgb41	1.43108e-05	0.832359	0.558	0.244	0.290338	3	Itgb4
Rasd2	1.5247e-05	0.286869	0.4	0.006	0.309331	3	Rasd2
Emcn1	1.77079e-05	0.254572	0.884	0.629	0.359259	3	Emcn
Rpl35a	1.78007e-05	0.362204	0.811	0.574	0.361141	3	Rpl35a
Nom1	1.80624e-05	0.504817	0.526	0.234	0.36645	3	Nom1
Plec1	1.88226e-05	0.264187	0.726	0.438	0.381873	3	Plec
Cdipt1	2.13658e-05	0.263267	0.653	0.344	0.433469	3	Cdipt
Gm15501	2.15076e-05	0.412455	0.758	0.491	0.436347	3	Gm15501
Zcchc3	2.26751e-05	0.320791	0.442	0.118	0.460031	3	Zcchc3
Naca	2.59322e-05	0.306485	0.674	0.38	0.526113	3	Naca
Cetn3	2.73108e-05	0.350476	0.632	0.321	0.554082	3	Cetn3
Rps23	2.73605e-05	0.411555	0.811	0.644	0.55509	3	Rps23
Cd631	3.01424e-05	0.279491	0.737	0.441	0.611528	3	Cd63
Tmem30a	3.09518e-05	0.350798	0.821	0.567	0.627951	3	Tmem30a
Myc	3.11535e-05	0.272927	0.463	0.15	0.632042	3	Myc
Mdh1	3.39706e-05	0.283814	0.611	0.284	0.689196	3	Mdh1
Ppig	3.46382e-05	0.27808	0.821	0.566	0.70274	3	Ppig
Socs2	3.77054e-05	0.257547	0.663	0.393	0.764967	3	Socs2
1200014J11Rik	4.36999e-05	0.255355	0.516	0.2	0.886583	3	1200014J11Rik
Pgrmc1	4.58297e-05	0.435881	0.589	0.299	0.929792	3	Pgrmc1
Rps27	5.26917e-05	0.387693	0.905	0.748	1	3	Rps27
Skp1a	5.53642e-05	0.302139	0.8	0.5	1	3	Skp1a
Mtfr1l	6.34913e-05	0.384037	0.547	0.237	1	3	Mtfr1l
2810008D09Rik	7.19059e-05	0.265621	0.421	0.093	1	3	2810008D09Rik
0610007P14Rik	7.50972e-05	0.333233	0.484	0.165	1	3	0610007P14Rik
Itpr2	9.21636e-05	0.260874	0.263	0.206	1	3	Itpr2
Tspan2	9.80897e-05	0.661417	0.495	0.143	1	3	Tspan2
Mrps16	0.00010462	0.35011	0.537	0.272	1	3	Mrps16
Rpl26	0.000106928	0.284942	0.863	0.649	1	3	Rpl26
Bgn1	0.000108936	0.320138	0.8	0.517	1	3	Bgn
Ndufa4	0.000111003	0.283692	0.8	0.515	1	3	Ndufa4
Mustn1	0.000116026	1.03767	0.463	0.071	1	3	Mustn1
Rpl34	0.000133217	0.334874	0.916	0.772	1	3	Rpl34
Rpl36a	0.000140458	0.392161	0.779	0.576	1	3	Rpl36a
Hscb	0.000142578	0.26716	0.432	0.139	1	3	Hscb
Atp1b31	0.000144206	0.330663	0.905	0.707	1	3	Atp1b3
Smarcc2	0.00014452	0.264969	0.758	0.504	1	3	Smarcc2
Tmem110	0.000144966	0.288398	0.453	0.154	1	3	Tmem110
Nfatc2	0.000174907	0.28391	0.347	0.039	1	3	Nfatc2
Ppp2r5a1	0.000188799	0.278545	0.705	0.433	1	3	Ppp2r5a
Pde2a1	0.000197197	0.309458	0.874	0.634	1	3	Pde2a
Myadm1	0.000204178	0.316622	0.821	0.576	1	3	Myadm
Atp5h	0.000205506	0.355531	0.789	0.536	1	3	Atp5h
Rpl17	0.00021543	0.313569	0.853	0.733	1	3	Rpl17
Scarb11	0.000242603	0.46477	0.758	0.53	1	3	Scarb1
Rpl21	0.000265723	0.327812	0.832	0.589	1	3	Rpl21
Rpl28	0.000360147	0.382575	0.758	0.547	1	3	Rpl28
Kdelr1	0.000387217	0.384899	0.653	0.404	1	3	Kdelr1
Hmgb3	0.000438701	0.327306	0.411	0.116	1	3	Hmgb3
Rps13	0.000535688	0.342788	0.916	0.818	1	3	Rps13
Fndc1	0.00053647	0.623911	0.253	0.008	1	3	Fndc1
Prnp1	0.000687511	0.35974	0.6	0.286	1	3	Prnp
Ahnak1	0.000738536	0.274087	0.853	0.679	1	3	Ahnak
Cox6c	0.000771821	0.296777	0.779	0.56	1	3	Cox6c
Myct11	0.000781082	0.258384	0.874	0.644	1	3	Myct1
Rpl32	0.000791734	0.293759	0.832	0.637	1	3	Rpl32
Foxo1	0.000814973	0.410519	0.589	0.328	1	3	Foxo1
Zfyve21	0.000892942	0.250862	0.495	0.212	1	3	Zfyve21
Eif5a	0.00094656	0.305079	0.716	0.485	1	3	Eif5a
Rpl31	0.000989909	0.320651	0.821	0.711	1	3	Rpl31
Anxa2	0.000992242	0.313952	0.811	0.61	1	3	Anxa2
Nfatc1	0.000995423	0.389372	0.316	0.259	1	3	Nfatc1
Set	0.00104201	0.285411	0.653	0.386	1	3	Set
Clk1	0.00115232	0.304879	0.705	0.476	1	3	Clk1
Btbd3	0.00119511	0.379114	0.526	0.255	1	3	Btbd3
Entpd11	0.00120725	0.323338	0.747	0.484	1	3	Entpd1
Sh3bgrl	0.00135713	0.269716	0.747	0.518	1	3	Sh3bgrl
Maff	0.0014047	0.265967	0.284	0.224	1	3	Maff
Rps21	0.00150242	0.261653	0.926	0.834	1	3	Rps21
Mkl2	0.00178406	0.343984	0.6	0.356	1	3	Mkl2
Fam198b	0.0018306	0.615468	0.516	0.223	1	3	Fam198b
Myh9	0.00189431	0.424996	0.958	0.773	1	3	Myh9
Anp32e	0.00193252	0.263228	0.516	0.237	1	3	Anp32e
Rps15a	0.00294326	0.347516	0.779	0.572	1	3	Rps15a
Eif4a1	0.00302646	0.250799	0.663	0.416	1	3	Eif4a1
Rpl11	0.00303695	0.340424	0.684	0.479	1	3	Rpl11
Nap1l1	0.0031324	0.290214	0.674	0.421	1	3	Nap1l1
Nrp21	0.00322167	0.438992	0.695	0.512	1	3	Nrp2
Atp2b1	0.0047624	0.458538	0.621	0.368	1	3	Atp2b1
Eef2	0.00492041	0.264392	0.832	0.641	1	3	Eef2
Tmem59	0.0053746	0.259269	0.905	0.756	1	3	Tmem59
Tmem14c	0.00614259	0.343096	0.568	0.328	1	3	Tmem14c
Fbn11	0.00629198	0.320693	0.474	0.209	1	3	Fbn1
Iqgap11	0.00716663	0.268245	0.758	0.59	1	3	Iqgap1
Sptbn11	0.0074207	0.267874	0.958	0.853	1	3	Sptbn1
Cd59a	0.00876415	0.642066	0.526	0.284	1	3	Cd59a
Zfp361	0.00904635	0.399885	0.789	0.602	1	3	Zfp36
Tppp3	0.00907466	0.272707	0.263	0.127	1	3	Tppp3
Mtch1	0.0091987	0.258437	0.821	0.616	1	3	Mtch1
Myl6	0.00930161	0.252865	0.726	0.515	1	3	Myl6
Dpysl3	0.00959415	0.379256	0.474	0.204	1	3	Dpysl3
9630013D21Rik	9.14797e-80	0.282956	0.797	0.113	1.85594e-75	4	9630013D21Rik
Lrrc29	2.34965e-71	0.410978	0.709	0.094	4.76697e-67	4	Lrrc29
Cdkn2c	5.67748e-56	0.652587	0.81	0.103	1.15185e-51	4	Cdkn2c
Ikzf1	1.43671e-55	0.28496	0.797	0.161	2.9148e-51	4	Ikzf1
Pard6g	1.49646e-54	0.268124	0.797	0.165	3.03601e-50	4	Pard6g
Fam46a	1.23611e-49	0.292277	0.797	0.167	2.50782e-45	4	Fam46a
Mastl	2.75752e-49	0.39024	0.759	0.092	5.59446e-45	4	Mastl
Cenpi	2.53402e-47	0.55916	0.734	0.087	5.14102e-43	4	Cenpi
Cdca2	1.76314e-46	0.656685	0.722	0.019	3.57705e-42	4	Cdca2
Nsl1	4.18285e-46	0.935592	0.823	0.116	8.48616e-42	4	Nsl1
Ska1	4.50128e-46	0.409348	0.696	0.019	9.13219e-42	4	Ska1
Fam64a	9.40213e-46	0.891882	0.709	0.026	1.9075e-41	4	Fam64a
Gm8203	1.50586e-45	0.253144	0.772	0.174	3.05509e-41	4	Gm8203
Plac8	2.82768e-44	0.360108	0.785	0.169	5.7368e-40	4	Plac8
Lmnb2	8.838e-44	0.867839	0.861	0.154	1.79305e-39	4	Lmnb2
Neil3	1.32025e-43	0.613042	0.684	0.06	2.67852e-39	4	Neil3
Mis18bp1	5.65469e-43	0.907836	0.734	0.024	1.14722e-38	4	Mis18bp1
2810417H13Rik	5.89407e-43	1.59547	0.886	0.111	1.19579e-38	4	2810417H13Rik
Top2a	1.53118e-42	1.83982	0.886	0.147	3.10646e-38	4	Top2a
Cep112	1.70298e-42	0.306024	0.785	0.148	3.45501e-38	4	Cep112
Ddx59	3.01458e-42	0.273886	0.785	0.161	6.11599e-38	4	Ddx59
Nptxr	1.03535e-41	0.387212	0.797	0.238	2.10051e-37	4	Nptxr
Iqgap3	1.28689e-40	0.905498	0.684	0.012	2.61085e-36	4	Iqgap3
Anapc15	1.63628e-39	0.261974	0.772	0.108	3.31969e-35	4	Anapc15
Diap3	2.8725e-39	0.920776	0.759	0.073	5.82773e-35	4	Diap3
Ccna2	3.05092e-39	1.45628	0.848	0.151	6.18971e-35	4	Ccna2
Mms22l	5.89769e-38	0.603064	0.81	0.148	1.19652e-33	4	Mms22l
Lin9	6.48608e-38	0.273435	0.772	0.193	1.3159e-33	4	Lin9
Ddt	1.54579e-37	0.286773	0.81	0.273	3.13609e-33	4	Ddt
Smc4	3.12524e-37	1.61589	0.937	0.27	6.34048e-33	4	Smc4
Rbm12b2	6.08921e-37	0.354475	0.823	0.249	1.23538e-32	4	Rbm12b2
Nup37	7.9345e-37	0.348713	0.772	0.185	1.60975e-32	4	Nup37
1700066M21Rik	1.89524e-36	0.266278	0.772	0.216	3.84506e-32	4	1700066M21Rik
Cdk1	4.92402e-36	1.34358	0.835	0.136	9.98985e-32	4	Cdk1
Mki67	8.12901e-36	1.81794	0.861	0.157	1.64921e-31	4	Mki67
Bcat2	7.06832e-34	0.407726	0.835	0.25	1.43402e-29	4	Bcat2
D17H6S56E-5	2.4279e-33	1.56257	0.848	0.165	4.92572e-29	4	D17H6S56E-5
Hmgb2	5.32915e-33	1.10713	0.899	0.249	1.08118e-28	4	Hmgb2
Usp42	8.01506e-33	0.276415	0.797	0.26	1.6261e-28	4	Usp42
Nkg7	1.26579e-32	0.359867	0.418	0.06	2.56804e-28	4	Nkg7
Birc5	3.9886e-32	1.29036	0.823	0.11	8.09207e-28	4	Birc5
Ccl5	1.42731e-31	0.412838	0.418	0.06	2.89573e-27	4	Ccl5
Tmem138	5.72796e-31	0.400717	0.785	0.184	1.16209e-26	4	Tmem138
Tbc1d31	1.55724e-30	0.261787	0.696	0.114	3.15932e-26	4	Tbc1d31
Slc37a3	1.85489e-30	0.307169	0.772	0.146	3.76321e-26	4	Slc37a3
Rab31	5.62093e-30	0.273896	0.835	0.228	1.14037e-25	4	Rab31
Cenpw	9.70936e-30	0.871981	0.684	0.058	1.96984e-25	4	Cenpw
Gas2l3	1.14557e-29	0.639438	0.646	0.034	2.32414e-25	4	Gas2l3
H2afx	5.54543e-29	1.3417	0.81	0.159	1.12506e-24	4	H2afx
Prc1	5.85089e-29	1.53752	0.785	0.126	1.18703e-24	4	Prc1
Jarid2	2.00913e-28	0.283201	0.81	0.221	4.07613e-24	4	Jarid2
Ptpn7	2.16409e-28	0.409673	0.722	0.163	4.39051e-24	4	Ptpn7
Rlim	2.87982e-28	0.326794	0.823	0.216	5.84259e-24	4	Rlim
Mettl14	3.09237e-28	0.333092	0.785	0.233	6.27381e-24	4	Mettl14
Coro1c	5.93022e-28	0.426513	0.835	0.198	1.20312e-23	4	Coro1c
Sclt1	7.26297e-28	0.536594	0.797	0.277	1.47351e-23	4	Sclt1
Rcan3	7.91467e-28	0.25727	0.785	0.168	1.60573e-23	4	Rcan3
Eri1	1.25114e-27	0.720133	0.797	0.246	2.53832e-23	4	Eri1
Cspp1	1.51384e-27	0.325368	0.785	0.229	3.07129e-23	4	Cspp1
Por	2.17949e-27	0.276258	0.772	0.187	4.42175e-23	4	Por
Isca2	2.55133e-27	0.49403	0.81	0.178	5.17614e-23	4	Isca2
Inpp4b	5.06262e-27	0.390551	0.747	0.21	1.0271e-22	4	Inpp4b
Vangl1	5.30823e-27	0.257997	0.823	0.296	1.07693e-22	4	Vangl1
Sh3rf1	7.46598e-27	0.291713	0.797	0.252	1.5147e-22	4	Sh3rf1
Itgb3bp	8.65298e-27	0.392671	0.772	0.206	1.75552e-22	4	Itgb3bp
Tpx2	1.32311e-26	1.40063	0.759	0.104	2.68432e-22	4	Tpx2
Kif14	4.25376e-26	0.45104	0.57	0.011	8.63002e-22	4	Kif14
Ube2c	6.39774e-26	1.47032	0.734	0.09	1.29797e-21	4	Ube2c
Ccnf	8.24783e-26	0.477622	0.62	0.046	1.67332e-21	4	Ccnf
Smim19	9.34502e-26	0.327225	0.81	0.213	1.89592e-21	4	Smim19
Mbd6	1.15446e-25	0.458506	0.823	0.263	2.34217e-21	4	Mbd6
Pigyl	1.44925e-25	0.407506	0.835	0.218	2.94023e-21	4	Pigyl
Fam45a	1.5302e-25	0.340521	0.81	0.294	3.10446e-21	4	Fam45a
1700086O06Rik	1.56741e-25	0.272721	0.684	0.123	3.17996e-21	4	1700086O06Rik
Ska2	2.88036e-25	0.447897	0.722	0.132	5.84367e-21	4	Ska2
Strip1	3.62854e-25	0.377865	0.81	0.27	7.36159e-21	4	Strip1
Kif4	1.32517e-24	0.785504	0.722	0.216	2.68851e-20	4	Kif4
Slc15a4	3.52391e-24	0.253993	0.696	0.147	7.1493e-20	4	Slc15a4
Ppil4	5.46402e-24	0.298424	0.848	0.353	1.10854e-19	4	Ppil4
Lcorl	1.2089e-23	0.406295	0.734	0.148	2.45262e-19	4	Lcorl
Pygb	3.57192e-23	0.262335	0.722	0.195	7.2467e-19	4	Pygb
Pigm	4.92893e-23	0.450799	0.785	0.211	9.9998e-19	4	Pigm
Cenpk	1.02425e-22	0.334768	0.62	0.052	2.078e-18	4	Cenpk
H2-Q7	1.44571e-22	0.281037	0.835	0.399	2.93306e-18	4	H2-Q7
Tubb5	2.2511e-22	1.00317	0.937	0.467	4.56702e-18	4	Tubb5
Fech	2.7852e-22	0.369141	0.797	0.294	5.65061e-18	4	Fech
Spry1	3.38209e-22	0.250148	0.81	0.303	6.86158e-18	4	Spry1
D14Abb1e	3.76249e-22	0.252856	0.835	0.308	7.63335e-18	4	D14Abb1e
Cks1b	4.29842e-22	0.916126	0.747	0.131	8.72063e-18	4	Cks1b
Zc3h18	4.3039e-22	0.402597	0.772	0.234	8.73175e-18	4	Zc3h18
Ppp5c	5.23756e-22	0.431625	0.734	0.215	1.0626e-17	4	Ppp5c
Kifc1	6.31253e-22	0.454191	0.633	0.059	1.28069e-17	4	Kifc1
Whsc1	6.74359e-22	0.575281	0.709	0.141	1.36814e-17	4	Whsc1
Lmnb1	7.98571e-22	1.11035	0.759	0.154	1.62014e-17	4	Lmnb1
Fam134a	8.2509e-22	0.379506	0.747	0.223	1.67394e-17	4	Fam134a
Knstrn	8.415e-22	0.796307	0.671	0.066	1.70723e-17	4	Knstrn
Nudc	8.74277e-22	0.295806	0.759	0.197	1.77373e-17	4	Nudc
Dleu2	1.02275e-21	0.404567	0.797	0.339	2.07496e-17	4	Dleu2
Sugp1	1.67676e-21	0.276239	0.684	0.136	3.40181e-17	4	Sugp1
Fam76b	2.30815e-21	0.3927	0.81	0.214	4.68278e-17	4	Fam76b
Usp15	2.49864e-21	0.307966	0.785	0.26	5.06924e-17	4	Usp15
Prr11	2.83076e-21	0.696759	0.633	0.029	5.74304e-17	4	Prr11
Mis18a	4.84449e-21	0.686029	0.785	0.252	9.82849e-17	4	Mis18a
Slc7a1	5.23075e-21	0.267507	0.734	0.182	1.06122e-16	4	Slc7a1
Znhit6	5.47347e-21	0.348465	0.747	0.198	1.11046e-16	4	Znhit6
Tuba1b	6.24798e-21	0.856628	0.911	0.425	1.26759e-16	4	Tuba1b
Ncapg	6.59375e-21	0.734599	0.633	0.038	1.33774e-16	4	Ncapg
Cenpa	8.13732e-21	1.1432	0.734	0.125	1.6509e-16	4	Cenpa
Tmpo	2.83641e-20	0.841481	0.873	0.348	5.75451e-16	4	Tmpo
Arl8b	3.63192e-20	0.379319	0.861	0.325	7.36845e-16	4	Arl8b
Rpl14-ps1	4.81204e-20	0.276629	0.797	0.272	9.76268e-16	4	Rpl14-ps1
Rad50	5.6388e-20	0.271218	0.734	0.218	1.144e-15	4	Rad50
Dck	6.06825e-20	0.397727	0.633	0.071	1.23113e-15	4	Dck
Zfp367	6.89503e-20	0.518331	0.759	0.255	1.39886e-15	4	Zfp367
Zc3h12a	8.74791e-20	0.301396	0.759	0.207	1.77478e-15	4	Zc3h12a
Mrpl51	1.01173e-19	0.502001	0.785	0.262	2.05259e-15	4	Mrpl51
Camkk2	1.08071e-19	0.334778	0.759	0.255	2.19254e-15	4	Camkk2
Mfhas1	1.45278e-19	0.253844	0.81	0.303	2.94741e-15	4	Mfhas1
Cenpe	1.73861e-19	1.31591	0.696	0.058	3.52728e-15	4	Cenpe
Btbd2	2.43984e-19	0.290492	0.772	0.212	4.94995e-15	4	Btbd2
Atl2	2.88941e-19	0.425496	0.747	0.27	5.86204e-15	4	Atl2
Hn1l	3.32543e-19	0.533282	0.709	0.124	6.74663e-15	4	Hn1l
Mybbp1a	7.53861e-19	0.415465	0.722	0.165	1.52943e-14	4	Mybbp1a
Gm5506	9.11017e-19	0.296891	0.823	0.28	1.84827e-14	4	Gm5506
Fam168b	1.04024e-18	0.322553	0.835	0.278	2.11045e-14	4	Fam168b
Mcm5	1.14718e-18	0.707973	0.684	0.108	2.32741e-14	4	Mcm5
Btbd10	1.47042e-18	0.287252	0.759	0.264	2.98318e-14	4	Btbd10
Lrrc55	1.73012e-18	0.327312	0.684	0.203	3.51007e-14	4	Lrrc55
Slc35e4	1.88047e-18	0.278704	0.709	0.189	3.8151e-14	4	Slc35e4
Smc2	2.67275e-18	1.24431	0.722	0.162	5.42248e-14	4	Smc2
Ranbp31	2.77146e-18	0.32262	0.734	0.263	5.62273e-14	4	Ranbp3
Ckap2	5.13655e-18	0.86935	0.633	0.044	1.0421e-13	4	Ckap2
D10Jhu81e	5.71577e-18	0.329346	0.759	0.219	1.15961e-13	4	D10Jhu81e
Trappc5	6.98705e-18	0.254348	0.747	0.229	1.41753e-13	4	Trappc5
Gypc	7.95432e-18	0.444438	0.747	0.205	1.61377e-13	4	Gypc
Oip5	8.29078e-18	0.253105	0.608	0.122	1.68203e-13	4	Oip5
Gtf3c6	1.05802e-17	0.423237	0.671	0.118	2.1465e-13	4	Gtf3c6
Arl6ip11	1.1592e-17	1.00573	0.924	0.676	2.35178e-13	4	Arl6ip1
Fuca1	1.36592e-17	0.256424	0.81	0.305	2.77119e-13	4	Fuca1
Nucks1	1.39759e-17	0.829533	0.835	0.35	2.83543e-13	4	Nucks1
2810474O19Rik	1.42293e-17	0.304242	0.848	0.341	2.88684e-13	4	2810474O19Rik
Prkag1	1.61608e-17	0.276698	0.684	0.161	3.2787e-13	4	Prkag1
Znrd1	1.6977e-17	0.296356	0.747	0.231	3.44429e-13	4	Znrd1
Fam133b	2.55315e-17	0.320093	0.759	0.225	5.17983e-13	4	Fam133b
Nop58	3.13262e-17	0.497306	0.848	0.284	6.35545e-13	4	Nop58
Cep110	3.65429e-17	0.497858	0.722	0.184	7.41383e-13	4	Cep110
D17Wsu104e	6.96986e-17	0.392447	0.759	0.21	1.41404e-12	4	D17Wsu104e
Rnf38	7.14475e-17	0.327166	0.785	0.289	1.44953e-12	4	Rnf38
Stil	7.61286e-17	0.662203	0.62	0.102	1.5445e-12	4	Stil
Ccne2	7.91648e-17	0.373363	0.646	0.122	1.6061e-12	4	Ccne2
Uggt1	9.35686e-17	0.50352	0.722	0.206	1.89832e-12	4	Uggt1
Anp32e1	1.0086e-16	0.696163	0.797	0.226	2.04625e-12	4	Anp32e
Ube2t	1.12336e-16	0.394657	0.595	0.1	2.27907e-12	4	Ube2t
Mcpt8	1.14191e-16	1.323	0.797	0.314	2.3167e-12	4	Mcpt8
Gclm	2.44255e-16	0.290929	0.772	0.296	4.95545e-12	4	Gclm
Car21	2.5605e-16	0.356433	0.873	0.483	5.19475e-12	4	Car2
Nrgn	2.92239e-16	0.446827	0.671	0.2	5.92895e-12	4	Nrgn
Arl6	3.05685e-16	0.261796	0.658	0.205	6.20175e-12	4	Arl6
2810006K23Rik	8.28209e-16	0.345837	0.684	0.193	1.68027e-11	4	2810006K23Rik
Hist1h4i	9.28839e-16	0.258395	0.57	0.037	1.88443e-11	4	Hist1h4i
Cenpc1	9.97164e-16	0.553053	0.671	0.213	2.02305e-11	4	Cenpc1
Klhdc2	1.43352e-15	0.289143	0.722	0.236	2.90832e-11	4	Klhdc2
Chordc1	1.50586e-15	0.299836	0.785	0.279	3.05508e-11	4	Chordc1
Hspb6	1.52449e-15	0.504123	0.646	0.146	3.09289e-11	4	Hspb6
Chchd3	1.70291e-15	0.267605	0.835	0.343	3.45487e-11	4	Chchd3
M6pr	1.74981e-15	0.326655	0.886	0.391	3.55001e-11	4	M6pr
H2afv	1.90454e-15	0.684777	0.886	0.393	3.86392e-11	4	H2afv
Mpl	2.19179e-15	0.371887	0.62	0.196	4.44671e-11	4	Mpl
Srpk1	2.27467e-15	0.299411	0.709	0.187	4.61485e-11	4	Srpk1
Foxm1	2.8741e-15	0.6306	0.608	0.105	5.83097e-11	4	Foxm1
Cdkn3	4.07866e-15	0.671472	0.582	0.047	8.27478e-11	4	Cdkn3
Chst7	4.30974e-15	0.265684	0.722	0.218	8.74359e-11	4	Chst7
Nop56	5.49372e-15	0.420261	0.658	0.129	1.11457e-10	4	Nop56
Sap30l	5.57244e-15	0.284535	0.759	0.315	1.13054e-10	4	Sap30l
Cpne2	6.0084e-15	0.283522	0.81	0.329	1.21898e-10	4	Cpne2
Ciapin1	7.12114e-15	0.30073	0.646	0.152	1.44474e-10	4	Ciapin1
Pa2g4	7.60554e-15	0.545476	0.873	0.369	1.54301e-10	4	Pa2g4
Bub1b	8.47712e-15	0.453319	0.62	0.108	1.71984e-10	4	Bub1b
Clptm1	1.11641e-14	0.250354	0.835	0.359	2.26496e-10	4	Clptm1
Brip1	1.16503e-14	0.391961	0.582	0.043	2.36362e-10	4	Brip1
Qser1	1.39078e-14	0.493221	0.734	0.246	2.82161e-10	4	Qser1
Psmd5	1.53345e-14	0.320372	0.684	0.21	3.11106e-10	4	Psmd5
Usp1	1.55414e-14	0.755384	0.797	0.365	3.15303e-10	4	Usp1
Klhl9	1.71345e-14	0.268472	0.848	0.357	3.47626e-10	4	Klhl9
Pear1	1.763e-14	0.356615	0.747	0.305	3.57678e-10	4	Pear1
5730455P16Rik	3.5339e-14	0.544489	0.734	0.246	7.16957e-10	4	5730455P16Rik
Gtse1	3.55163e-14	0.505857	0.532	0.011	7.20556e-10	4	Gtse1
H1f0	3.94864e-14	0.708916	0.899	0.453	8.01101e-10	4	H1f0
Mta1	5.10143e-14	0.352456	0.747	0.244	1.03498e-09	4	Mta1
Dhfr	5.15052e-14	0.453527	0.633	0.121	1.04494e-09	4	Dhfr
G2e3	5.30894e-14	0.33933	0.671	0.218	1.07708e-09	4	G2e3
Med4	7.56959e-14	0.257293	0.684	0.261	1.53572e-09	4	Med4
Ewsr1	1.05486e-13	0.576991	0.848	0.352	2.14011e-09	4	Ewsr1
Kif11	1.26278e-13	0.971229	0.671	0.244	2.56192e-09	4	Kif11
Mgat2	1.45411e-13	0.275646	0.785	0.261	2.95009e-09	4	Mgat2
Rbbp7	1.55816e-13	0.472764	0.759	0.263	3.1612e-09	4	Rbbp7
Slfn9	1.58226e-13	0.525233	0.582	0.049	3.21009e-09	4	Slfn9
Rangap1	1.61682e-13	0.864377	0.696	0.162	3.2802e-09	4	Rangap1
Hmgn2	1.78092e-13	0.864831	0.696	0.174	3.61313e-09	4	Hmgn2
Cbx5	1.85313e-13	0.705462	0.797	0.319	3.75963e-09	4	Cbx5
Thoc2	1.93641e-13	0.496251	0.924	0.469	3.92859e-09	4	Thoc2
Mcm7	2.41318e-13	0.282446	0.595	0.094	4.89585e-09	4	Mcm7
Kpna2	2.73055e-13	0.337917	0.57	0.09	5.53974e-09	4	Kpna2
Nusap1	2.75225e-13	1.14667	0.633	0.073	5.58376e-09	4	Nusap1
Pcm1	2.75297e-13	0.317896	0.81	0.312	5.58523e-09	4	Pcm1
4632419I22Rik	3.63042e-13	0.793581	0.722	0.214	7.3654e-09	4	4632419I22Rik
Bora	4.44183e-13	0.349635	0.595	0.118	9.01158e-09	4	Bora
Med9	4.65958e-13	0.258256	0.684	0.254	9.45336e-09	4	Med9
Zfp948	5.10485e-13	0.315881	0.646	0.202	1.03567e-08	4	Zfp948
Slco2a11	5.34331e-13	0.394343	0.886	0.458	1.08405e-08	4	Slco2a1
Lix1l	5.68133e-13	0.35869	0.722	0.273	1.15263e-08	4	Lix1l
RP23-45G16.5	5.75312e-13	0.662426	0.62	0.146	1.16719e-08	4	RP23-45G16.5
Pwp1	5.84464e-13	0.252424	0.646	0.202	1.18576e-08	4	Pwp1
Rrm2	5.86838e-13	1.17445	0.671	0.138	1.19058e-08	4	Rrm2
Ttyh3	6.13764e-13	0.406323	0.823	0.322	1.24521e-08	4	Ttyh3
Mrpl50	6.1684e-13	0.359434	0.671	0.187	1.25144e-08	4	Mrpl50
Cdr2	7.34265e-13	0.279869	0.646	0.187	1.48968e-08	4	Cdr2
Stmn1	8.82459e-13	0.880725	0.633	0.112	1.79033e-08	4	Stmn1
Tuba1c	8.8492e-13	0.975132	0.608	0.1	1.79533e-08	4	Tuba1c
Bcl6b1	1.79512e-12	0.317874	0.861	0.389	3.64195e-08	4	Bcl6b
Ube4b	2.14987e-12	0.365846	0.734	0.263	4.36167e-08	4	Ube4b
Chchd1	2.34989e-12	0.413126	0.658	0.189	4.76746e-08	4	Chchd1
Gm10076	2.84341e-12	0.430701	0.696	0.24	5.76872e-08	4	Gm10076
Hdgf	3.70686e-12	0.651395	0.886	0.482	7.52048e-08	4	Hdgf
Mrpl30	4.15629e-12	0.3363	0.633	0.179	8.43228e-08	4	Mrpl30
Eif2s1	4.4228e-12	0.338656	0.696	0.225	8.97297e-08	4	Eif2s1
Gm2000	4.46778e-12	0.530104	0.797	0.325	9.06422e-08	4	Gm2000
Anln	4.83881e-12	1.06702	0.608	0.077	9.81698e-08	4	Anln
Gnl3	4.94011e-12	0.364226	0.734	0.239	1.00225e-07	4	Gnl3
Stap2	5.43255e-12	0.379013	0.734	0.277	1.10216e-07	4	Stap2
9530068E07Rik	6.24313e-12	0.304182	0.747	0.27	1.26661e-07	4	9530068E07Rik
Bard1	6.5511e-12	0.348038	0.595	0.175	1.32909e-07	4	Bard1
C330027C09Rik	6.89213e-12	0.744292	0.608	0.073	1.39828e-07	4	C330027C09Rik
Trib11	7.21799e-12	0.311998	0.747	0.312	1.46439e-07	4	Trib1
Ndufa10	8.54486e-12	0.454026	0.759	0.285	1.73358e-07	4	Ndufa10
Mitd1	9.40262e-12	0.273893	0.734	0.288	1.9076e-07	4	Mitd1
Utp3	9.99315e-12	0.424181	0.772	0.298	2.02741e-07	4	Utp3
Cnot6l	1.06467e-11	0.260466	0.81	0.31	2.15999e-07	4	Cnot6l
Vrk1	1.22236e-11	0.400477	0.671	0.218	2.47992e-07	4	Vrk1
Ttc3	1.29641e-11	0.270382	0.759	0.275	2.63016e-07	4	Ttc3
Ccnl1	1.78132e-11	0.318814	0.873	0.422	3.61394e-07	4	Ccnl1
Nap1l4	2.36595e-11	0.358304	0.861	0.394	4.80005e-07	4	Nap1l4
Rpa2	2.38605e-11	0.365176	0.595	0.142	4.84083e-07	4	Rpa2
Piezo2	2.52712e-11	0.334662	0.671	0.17	5.12702e-07	4	Piezo2
Prss34	2.56177e-11	1.48087	0.785	0.353	5.19732e-07	4	Prss34
Tubb6	4.17202e-11	0.804351	0.684	0.212	8.4642e-07	4	Tubb6
Kif23	4.7928e-11	0.927054	0.595	0.041	9.72363e-07	4	Kif23
Fbxo5	4.84995e-11	0.824822	0.62	0.147	9.83959e-07	4	Fbxo5
Kif20b	5.10691e-11	0.786957	0.608	0.112	1.03609e-06	4	Kif20b
Fam3c	5.40053e-11	0.30728	0.81	0.373	1.09566e-06	4	Fam3c
Tacc3	6.70641e-11	1.03006	0.608	0.117	1.3606e-06	4	Tacc3
Tagln22	1.07571e-10	0.444909	0.975	0.721	2.1824e-06	4	Tagln2
Aplnr1	1.10418e-10	0.257187	0.911	0.432	2.24015e-06	4	Aplnr
Tusc3	1.18437e-10	0.265386	0.658	0.201	2.40285e-06	4	Tusc3
Pds5b	1.24722e-10	0.570276	0.722	0.305	2.53035e-06	4	Pds5b
Cdc42ep1	1.26277e-10	0.386159	0.924	0.497	2.56191e-06	4	Cdc42ep1
Ptrhd1	1.58812e-10	0.274313	0.62	0.237	3.22199e-06	4	Ptrhd1
Lman1	1.74696e-10	0.359123	0.848	0.379	3.54423e-06	4	Lman1
Grb2	1.7522e-10	0.293828	0.81	0.359	3.55486e-06	4	Grb2
Cisd2	1.76332e-10	0.360578	0.709	0.247	3.57743e-06	4	Cisd2
Naa15	2.53345e-10	0.324558	0.772	0.318	5.13986e-06	4	Naa15
Idh3g	2.61726e-10	0.339605	0.684	0.213	5.30991e-06	4	Idh3g
Impa2	3.11266e-10	0.265845	0.57	0.143	6.31496e-06	4	Impa2
Arl4c	3.19982e-10	0.576611	0.595	0.107	6.4918e-06	4	Arl4c
Ubn1	3.54212e-10	0.292014	0.772	0.322	7.18626e-06	4	Ubn1
Rad21	3.77811e-10	0.653688	0.81	0.435	7.66504e-06	4	Rad21
Manf1	4.92797e-10	0.461564	0.823	0.386	9.99787e-06	4	Manf
Ndc1	5.11536e-10	0.345556	0.544	0.05	1.0378e-05	4	Ndc1
Aida	5.20302e-10	0.334479	0.759	0.296	1.05559e-05	4	Aida
Shcbp1	5.36979e-10	0.658322	0.519	0.011	1.08942e-05	4	Shcbp1
Ran	5.68446e-10	0.588647	0.734	0.263	1.15326e-05	4	Ran
Ccnb2	5.71748e-10	0.892407	0.595	0.088	1.15996e-05	4	Ccnb2
Pold1	6.10688e-10	0.330736	0.595	0.147	1.23896e-05	4	Pold1
Hnrnpa2b1	6.51879e-10	0.401314	0.987	0.826	1.32253e-05	4	Hnrnpa2b1
Psmc6	7.15172e-10	0.48885	0.722	0.281	1.45094e-05	4	Psmc6
Ubr7	8.05974e-10	0.327365	0.646	0.223	1.63516e-05	4	Ubr7
Npm3	8.15713e-10	0.320584	0.595	0.122	1.65492e-05	4	Npm3
Tubb4b	8.32354e-10	0.733294	0.696	0.287	1.68868e-05	4	Tubb4b
Stag1	8.92947e-10	0.476801	0.722	0.309	1.81161e-05	4	Stag1
Ckap2l	1.06919e-09	0.885104	0.557	0.028	2.16917e-05	4	Ckap2l
Ckap4	1.07021e-09	0.449858	0.848	0.426	2.17124e-05	4	Ckap4
Senp1	1.565e-09	0.272305	0.747	0.322	3.17507e-05	4	Senp1
Suclg1	1.584e-09	0.357113	0.646	0.207	3.21361e-05	4	Suclg1
Wdr82	1.81739e-09	0.368467	0.734	0.294	3.68713e-05	4	Wdr82
Clspn	1.82497e-09	0.455186	0.557	0.099	3.70251e-05	4	Clspn
Srp19	1.99182e-09	0.29659	0.785	0.322	4.04101e-05	4	Srp19
Vsig10	1.99817e-09	0.320651	0.62	0.21	4.05389e-05	4	Vsig10
H2afz	2.10681e-09	0.313035	0.57	0.126	4.27429e-05	4	H2afz
Lcp1	2.3417e-09	0.432554	0.797	0.352	4.75083e-05	4	Lcp1
Arpc5l	2.3986e-09	0.319826	0.722	0.278	4.86628e-05	4	Arpc5l
Kcne3	2.54969e-09	0.259147	0.633	0.191	5.17281e-05	4	Kcne3
Snrpg	2.67093e-09	0.451595	0.696	0.252	5.41878e-05	4	Snrpg
Cxcl14	3.31444e-09	0.278723	0.658	0.304	6.72433e-05	4	Cxcl14
Chmp4b	4.27054e-09	0.322702	0.861	0.481	8.66407e-05	4	Chmp4b
Uhrf1	4.83781e-09	0.476431	0.557	0.068	9.81496e-05	4	Uhrf1
Eprs	4.90314e-09	0.257328	0.734	0.282	9.9475e-05	4	Eprs
Slc29a11	5.00086e-09	0.432164	0.949	0.67	0.000101458	4	Slc29a1
Trappc3	5.44965e-09	0.2731	0.684	0.257	0.000110563	4	Trappc3
Calm2	5.81019e-09	0.541294	0.861	0.555	0.000117877	4	Calm2
Cep192	5.93267e-09	0.325782	0.62	0.19	0.000120362	4	Cep192
Ruvbl2	6.0838e-09	0.274474	0.684	0.25	0.000123428	4	Ruvbl2
Sfpq	6.68932e-09	0.45128	0.873	0.518	0.000135713	4	Sfpq
Pole4	6.88182e-09	0.282438	0.582	0.153	0.000139618	4	Pole4
Rchy1	6.98339e-09	0.272087	0.772	0.348	0.000141679	4	Rchy1
Hp1bp3	7.91309e-09	0.415657	0.861	0.516	0.000160541	4	Hp1bp3
Col4a11	8.29072e-09	0.378526	0.987	0.841	0.000168202	4	Col4a1
Nop14	8.79511e-09	0.278979	0.671	0.278	0.000178435	4	Nop14
Gng111	8.83346e-09	0.380094	1	0.71	0.000179213	4	Gng11
Ivns1abp1	1.01079e-08	0.366095	0.759	0.342	0.00020507	4	Ivns1abp
2700094K13Rik	1.0336e-08	0.691192	0.658	0.166	0.000209697	4	2700094K13Rik
Banf1	1.15984e-08	0.385722	0.823	0.416	0.000235309	4	Banf1
Rabggtb	1.38587e-08	0.275956	0.671	0.24	0.000281165	4	Rabggtb
Racgap1	1.39238e-08	0.987627	0.57	0.054	0.000282485	4	Racgap1
Mpdz	1.47741e-08	0.483308	0.658	0.224	0.000299737	4	Mpdz
Ube2a	1.49713e-08	0.392155	0.658	0.203	0.000303738	4	Ube2a
Sgol1	1.61944e-08	0.293643	0.266	0.132	0.000328552	4	Sgol1
Zfp622	1.77651e-08	0.412708	0.608	0.177	0.000360419	4	Zfp622
Gng121	1.78079e-08	0.29764	0.848	0.419	0.000361286	4	Gng12
Cenpb	2.03174e-08	0.374195	0.886	0.535	0.0004122	4	Cenpb
Tmem184b1	2.17413e-08	0.252376	0.899	0.488	0.000441087	4	Tmem184b
Dek	2.79761e-08	0.442861	0.886	0.529	0.00056758	4	Dek
Gja11	3.06012e-08	0.269022	0.835	0.461	0.000620837	4	Gja1
Cotl11	3.17202e-08	0.499047	0.684	0.249	0.000643539	4	Cotl1
Rfc2	3.17382e-08	0.323971	0.608	0.168	0.000643905	4	Rfc2
Sptssa	3.37041e-08	0.332919	0.684	0.263	0.000683789	4	Sptssa
Lsm2	3.62235e-08	0.625818	0.633	0.199	0.000734903	4	Lsm2
Ccdc34	3.64454e-08	0.680477	0.62	0.196	0.000739405	4	Ccdc34
Cdca8	3.96245e-08	0.951771	0.57	0.064	0.000803901	4	Cdca8
U2surp	4.00243e-08	0.286006	0.797	0.4	0.000812013	4	U2surp
Timm17a	4.05518e-08	0.254514	0.608	0.193	0.000822715	4	Timm17a
Srek1	6.04194e-08	0.602715	0.709	0.316	0.00122579	4	Srek1
Tpp2	6.0664e-08	0.307258	0.684	0.258	0.00123075	4	Tpp2
Gimap41	6.60668e-08	0.414868	0.949	0.667	0.00134036	4	Gimap4
Gm4617	7.20886e-08	0.569747	0.62	0.207	0.00146253	4	Gm4617
Acadl	7.39737e-08	0.333179	0.759	0.365	0.00150078	4	Acadl
Cenpm	7.57026e-08	0.259138	0.266	0.154	0.00153585	4	Cenpm
Anp32b	7.821e-08	0.371619	0.81	0.373	0.00158672	4	Anp32b
Actb	8.37638e-08	0.273761	0.987	0.981	0.0016994	4	Actb
Marcks1	9.30207e-08	0.44188	0.962	0.748	0.0018872	4	Marcks
Hspd1	1.00922e-07	0.257607	0.646	0.241	0.00204751	4	Hspd1
Hnrnpa0	1.20538e-07	0.392207	0.937	0.647	0.00244547	4	Hnrnpa0
Rps261	1.45727e-07	0.342952	0.975	0.844	0.00295651	4	Rps26
Pitpna	1.50311e-07	0.338526	0.861	0.477	0.00304952	4	Pitpna
Calm3	2.25744e-07	0.462223	0.759	0.371	0.00457989	4	Calm3
Nt5dc2	2.32731e-07	0.59863	0.582	0.13	0.00472165	4	Nt5dc2
Ubb	2.35045e-07	0.368658	0.937	0.663	0.0047686	4	Ubb
Plaur	2.46453e-07	0.289553	0.608	0.175	0.00500004	4	Plaur
Tpm4	3.27559e-07	0.343043	0.962	0.711	0.00664552	4	Tpm4
Fscn12	3.42967e-07	0.288743	0.873	0.513	0.0069581	4	Fscn1
Cdk5rap2	4.51098e-07	0.402305	0.266	0.157	0.00915187	4	Cdk5rap2
Pcna	4.74523e-07	0.397059	0.684	0.317	0.00962713	4	Pcna
Ccnb1	5.01514e-07	0.692038	0.557	0.165	0.0101747	4	Ccnb1
Hnrnpul2	5.37561e-07	0.34255	0.81	0.453	0.010906	4	Hnrnpul2
Atp2b11	5.42948e-07	0.353598	0.747	0.364	0.0110153	4	Atp2b1
Apobec31	5.83482e-07	0.446962	0.709	0.32	0.0118377	4	Apobec3
Lphn1	5.97133e-07	0.29718	0.57	0.158	0.0121146	4	Lphn1
Rtcb	7.42514e-07	0.255521	0.646	0.236	0.0150641	4	Rtcb
Spc24	7.69392e-07	0.779063	0.57	0.084	0.0156094	4	Spc24
Lgals1	8.11033e-07	0.489263	0.608	0.21	0.0164542	4	Lgals1
Esco2	8.31047e-07	0.436742	0.506	0.064	0.0168603	4	Esco2
Cdkn1b	8.75523e-07	0.335347	0.81	0.475	0.0177626	4	Cdkn1b
Capza2	9.746e-07	0.311837	0.848	0.463	0.0197727	4	Capza2
Hnrnpd	1.03037e-06	0.337911	0.873	0.515	0.0209041	4	Hnrnpd
Hnrnpu	1.10126e-06	0.374809	1	0.699	0.0223424	4	Hnrnpu
Mcm3	1.25025e-06	0.454092	0.595	0.17	0.0253651	4	Mcm3
Espl1	1.32164e-06	0.383124	0.291	0.117	0.0268135	4	Espl1
Lpcat1	1.38674e-06	0.269132	0.696	0.361	0.0281341	4	Lpcat1
2700099C18Rik	1.93295e-06	0.3989	0.253	0.124	0.0392158	4	2700099C18Rik
Exo1	1.99756e-06	0.347066	0.278	0.103	0.0405266	4	Exo1
Pbk	2.22405e-06	0.800324	0.532	0.051	0.0451215	4	Pbk
Nasp	2.44713e-06	0.666862	0.633	0.209	0.0496474	4	Nasp
Cwc15	2.77713e-06	0.267328	0.823	0.469	0.0563424	4	Cwc15
Incenp	3.00416e-06	0.745796	0.57	0.123	0.0609484	4	Incenp
Gm119421	3.06012e-06	0.310188	0.747	0.34	0.0620838	4	Gm11942
Naa50	3.13066e-06	0.429249	0.62	0.229	0.0635149	4	Naa50
Cc2d1b	3.14394e-06	0.364931	0.468	0.141	0.0637842	4	Cc2d1b
Lbr1	3.76854e-06	0.417541	0.709	0.346	0.0764561	4	Lbr
Alg8	4.0416e-06	0.299037	0.532	0.12	0.081996	4	Alg8
Ahcyl1	4.06652e-06	0.327056	0.633	0.252	0.0825015	4	Ahcyl1
Wdhd1	4.40499e-06	0.353071	0.544	0.176	0.0893684	4	Wdhd1
Stra13	4.54705e-06	0.286052	0.747	0.4	0.0922506	4	Stra13
Cpd	4.57588e-06	0.270705	0.848	0.497	0.0928355	4	Cpd
Rbmx2	4.61404e-06	0.267454	0.595	0.221	0.0936096	4	Rbmx2
Pcmt1	4.89126e-06	0.324247	0.709	0.352	0.0992338	4	Pcmt1
Sec61a1	5.41081e-06	0.317796	0.608	0.222	0.109774	4	Sec61a1
Set1	5.64302e-06	0.271907	0.772	0.383	0.114486	4	Set
8430427H17Rik	5.9025e-06	0.312961	0.595	0.2	0.11975	4	8430427H17Rik
Hirip3	7.64004e-06	0.414465	0.291	0.204	0.155001	4	Hirip3
Ska3	8.51909e-06	0.266087	0.278	0.012	0.172835	4	Ska3
Rps10-ps2	8.86924e-06	0.339242	0.62	0.244	0.179939	4	Rps10-ps2
Wipf1	1.06095e-05	0.280036	0.734	0.368	0.215245	4	Wipf1
Eif4a11	1.15704e-05	0.302569	0.759	0.414	0.23474	4	Eif4a1
Def6	1.17887e-05	0.29609	0.633	0.252	0.239169	4	Def6
Sass6	1.18899e-05	0.281831	0.532	0.151	0.241222	4	Sass6
Cenpt	1.28915e-05	0.270337	0.278	0.177	0.261543	4	Cenpt
Gspt1	1.29598e-05	0.347146	0.633	0.252	0.262928	4	Gspt1
Psen1	1.5756e-05	0.273671	0.696	0.311	0.319658	4	Psen1
Tpm3	1.73814e-05	0.301898	0.937	0.774	0.352634	4	Tpm3
Hnrnpul1	2.0734e-05	0.301219	0.785	0.427	0.420652	4	Hnrnpul1
Slc25a5	2.13742e-05	0.353008	0.81	0.464	0.433639	4	Slc25a5
Sgms1	2.17128e-05	0.25669	0.684	0.329	0.440509	4	Sgms1
Nfia	2.17504e-05	0.336775	0.823	0.503	0.441271	4	Nfia
Hmmr	2.21089e-05	0.765491	0.532	0.074	0.448545	4	Hmmr
Trim59	2.76954e-05	0.748851	0.519	0.057	0.561885	4	Trim59
Smu1	2.88204e-05	0.256713	0.658	0.302	0.584707	4	Smu1
Tax1bp1	2.92804e-05	0.302599	0.911	0.614	0.594041	4	Tax1bp1
Gyg	3.29378e-05	0.294794	0.557	0.165	0.668242	4	Gyg
Atp5c1	3.33051e-05	0.285978	0.722	0.365	0.675693	4	Atp5c1
Hnrnpa3	3.39283e-05	0.364744	0.734	0.38	0.688338	4	Hnrnpa3
Trim27	3.47933e-05	0.269174	0.532	0.141	0.705887	4	Trim27
Cdc25b	3.58857e-05	0.531385	0.519	0.143	0.728049	4	Cdc25b
Gm7331	3.68676e-05	0.280686	0.62	0.28	0.747971	4	Gm7331
Ipo9	3.79432e-05	0.323829	0.62	0.253	0.769791	4	Ipo9
Cs	3.93701e-05	0.396611	0.633	0.26	0.798741	4	Cs
Oxsr1	4.01017e-05	0.267742	0.608	0.243	0.813583	4	Oxsr1
Islr	4.02385e-05	0.291727	0.253	0.185	0.816358	4	Islr
Psma2	4.17142e-05	0.286996	0.772	0.433	0.846297	4	Psma2
Sec11a	4.18722e-05	0.320025	0.595	0.207	0.849503	4	Sec11a
0610007P14Rik1	4.32568e-05	0.323364	0.253	0.18	0.877593	4	0610007P14Rik
Tmem255a	4.35414e-05	0.41385	0.506	0.13	0.883368	4	Tmem255a
Psip1	4.51077e-05	0.412104	0.646	0.242	0.915146	4	Psip1
Myo1b	5.23795e-05	0.454486	0.608	0.25	1	4	Myo1b
Pbx3	6.88019e-05	0.261127	0.57	0.233	1	4	Pbx3
Pcgf21	6.88361e-05	0.276863	0.278	0.21	1	4	Pcgf2
Snrpe	6.92793e-05	0.324254	0.684	0.312	1	4	Snrpe
Etfdh	6.95142e-05	0.276161	0.557	0.185	1	4	Etfdh
Ttk	7.01813e-05	0.712443	0.494	0.076	1	4	Ttk
Ptms1	7.78459e-05	0.324103	0.937	0.821	1	4	Ptms
Kif15	7.82887e-05	0.838474	0.544	0.096	1	4	Kif15
Rps17	9.2209e-05	0.298979	0.899	0.673	1	4	Rps17
Qk	9.25904e-05	0.265785	0.873	0.564	1	4	Qk
Ndufs6	9.90327e-05	0.308598	0.658	0.283	1	4	Ndufs6
Dyrk1a	0.00010752	0.269629	0.608	0.277	1	4	Dyrk1a
Kif22	0.000133244	0.581272	0.506	0.123	1	4	Kif22
Rplp2	0.000160465	0.257402	0.975	0.732	1	4	Rplp2
Ptma	0.000161652	0.261975	0.873	0.603	1	4	Ptma
Pfdn4	0.000166056	0.275164	0.532	0.165	1	4	Pfdn4
Myh10	0.000186249	0.325758	0.544	0.148	1	4	Myh10
Cenpf	0.000191372	1.07157	0.519	0.092	1	4	Cenpf
Rpsa	0.000194399	0.346248	0.734	0.434	1	4	Rpsa
Minos1	0.000206283	0.364556	0.557	0.18	1	4	Minos1
Cenpq	0.000237841	0.703994	0.544	0.119	1	4	Cenpq
Klhl6	0.000261751	0.264147	0.608	0.27	1	4	Klhl6
Cnep1r1	0.000263552	0.305636	0.684	0.382	1	4	Cnep1r1
Lamb11	0.000271045	0.340901	0.646	0.269	1	4	Lamb1
Rrm1	0.00030822	0.677512	0.57	0.211	1	4	Rrm1
Usp14	0.000330482	0.368531	0.582	0.201	1	4	Usp14
Ncl	0.000336222	0.275397	0.924	0.702	1	4	Ncl
Maz	0.000357017	0.253374	0.684	0.344	1	4	Maz
G3bp1	0.000406599	0.271142	0.81	0.495	1	4	G3bp1
Slc14a1	0.000410537	0.394206	0.304	0.112	1	4	Slc14a1
Vdac1	0.000412192	0.290128	0.658	0.33	1	4	Vdac1
Tgif11	0.00042932	0.34506	0.532	0.175	1	4	Tgif1
Ndufb5	0.000470509	0.257727	0.671	0.329	1	4	Ndufb5
Ssr1	0.000484982	0.269225	0.734	0.407	1	4	Ssr1
Ezh2	0.000635339	0.598519	0.544	0.155	1	4	Ezh2
Ssrp1	0.000655839	0.360463	0.684	0.367	1	4	Ssrp1
Ccdc124	0.000683298	0.273546	0.582	0.305	1	4	Ccdc124
Fau	0.000684702	0.266256	0.835	0.517	1	4	Fau
Atad2	0.000719591	0.714551	0.544	0.157	1	4	Atad2
Aspm	0.000727459	0.396234	0.304	0.081	1	4	Aspm
Nme1	0.00075782	0.391167	0.608	0.234	1	4	Nme1
BC018507	0.0007637	0.256446	0.532	0.17	1	4	BC018507
Ncapd2	0.000764707	0.661333	0.532	0.179	1	4	Ncapd2
Cntrob	0.000787646	0.351041	0.481	0.122	1	4	Cntrob
Dbf4	0.000889006	0.677691	0.519	0.18	1	4	Dbf4
Psmd14	0.00093557	0.28407	0.62	0.291	1	4	Psmd14
Rbl1	0.00105022	0.334616	0.316	0.222	1	4	Rbl1
Snrpd1	0.00116367	0.432254	0.646	0.317	1	4	Snrpd1
Mcm2	0.0012821	0.375095	0.253	0.144	1	4	Mcm2
Brca2	0.00130494	0.31042	0.443	0.073	1	4	Brca2
Anxa1	0.00130649	0.280129	0.646	0.341	1	4	Anxa1
Acan	0.0013423	0.268978	0.519	0.187	1	4	Acan
Mrpl49	0.00147643	0.370688	0.544	0.233	1	4	Mrpl49
Rnf168	0.00184628	0.443212	0.342	0.208	1	4	Rnf168
Xpo1	0.00192743	0.647129	0.557	0.234	1	4	Xpo1
Gar1	0.00218293	0.356495	0.329	0.172	1	4	Gar1
Sgol2	0.00221707	0.690655	0.468	0.033	1	4	Sgol2
Gtf2h5	0.00246613	0.342344	0.582	0.265	1	4	Gtf2h5
Apln1	0.00248333	0.493268	0.532	0.184	1	4	Apln
Ncapd3	0.00255536	0.310334	0.494	0.164	1	4	Ncapd3
Ssna1	0.00272124	0.468484	0.557	0.197	1	4	Ssna1
Ndufb8	0.00290857	0.331795	0.608	0.292	1	4	Ndufb8
Mad2l1	0.00298317	0.271205	0.304	0.06	1	4	Mad2l1
Sae1	0.00335898	0.519811	0.544	0.212	1	4	Sae1
Plk4	0.00355179	0.306758	0.304	0.118	1	4	Plk4
Odc1	0.00372941	0.281964	0.519	0.164	1	4	Odc1
Pmf1	0.00388865	0.630174	0.506	0.137	1	4	Pmf1
Anapc5	0.00420012	0.367476	0.595	0.273	1	4	Anapc5
Arf6	0.00441646	0.28637	0.709	0.431	1	4	Arf6
Ilf3	0.00450374	0.38406	0.532	0.215	1	4	Ilf3
Gcat	0.00459578	0.458957	0.304	0.114	1	4	Gcat
Ndc80	0.00519517	0.560256	0.494	0.142	1	4	Ndc80
Rad51ap1	0.00540019	0.354105	0.291	0.107	1	4	Rad51ap1
Cse1l	0.00543082	0.285961	0.316	0.184	1	4	Cse1l
Aurkb	0.00544366	0.557136	0.443	0.019	1	4	Aurkb
Tes1	0.00545138	0.265112	0.582	0.258	1	4	Tes
Cnot6	0.00555812	0.290468	0.684	0.39	1	4	Cnot6
Rps3a1	0.00616691	0.415124	0.937	0.732	1	4	Rps3a1
Arhgap19	0.00616792	0.256534	0.316	0.115	1	4	Arhgap19
Cpsf2	0.0069135	0.258255	0.354	0.241	1	4	Cpsf2
Nuf2	0.00728763	0.486733	0.329	0.015	1	4	Nuf2
Cep57	0.0072906	0.265412	0.544	0.241	1	4	Cep57
Rfc5	0.00761952	0.313709	0.481	0.139	1	4	Rfc5
Phf5a	0.0095664	0.271972	0.582	0.272	1	4	Phf5a
Ppil1	0.00977671	0.418858	0.481	0.152	1	4	Ppil1
Hat1	0.00986394	0.385036	0.481	0.12	1	4	Hat1
