# Supplementary material for: A specialized bone marrow microenvironment for fetal haematopoiesis
Source: Nat Commun. 2022 Mar 14;13:1327. doi: 10.1038/s41467-022-28775-x (PMC8921288; doi:10.1038/s41467-022-28775-x)
Supplement: Supplementary file 6 — Supplementary Data 3 [file 41467_2022_28775_MOESM6_ESM.xlsx]

## Sheet: Emb_Metrics_Summary
####################
## BD WTA Rhapsody Analysis Pipeline Version 1.9.1
## Analysis Date: 2021-06-16 12:19:16
## Sample: Emb
## Reference: GRCm38-PhiX-gencodevM19-20181206.tar
####################
#Sequencing Quality#
Total_Reads_in_FASTQ	Pct_Reads_Too_Short	Pct_Reads_Low_Base_Quality	Pct_Reads_High_SNF	Pct_Reads_Filtered_Out	Total_Reads_After_Quality_Filtering	Library
147227290	0.27	1.41	5.28	6.44	137739393	Emb
#Library Quality#
Total_Filtered_Reads	Pct_Contaminating_PhiX_Reads_in_Filtered_R2	Pct_Q30_Bases_in_Filtered_R2	Pct_Assigned_to_Cell_Labels	Pct_Cellular_Reads_Aligned_Uniquely_to_Annotated_Transcriptome	Pct_Cellular_Reads_Aligned_Uniquely_to_Other_Genomic_Regions	Pct_Cellular_Reads_Aligned_Not_Unique	Pct_Cellular_Reads_Unaligned	Library
137739393	0.01	86.52	83.13	68.4	7.42	2.24	1.89	Emb
#Reads and Molecules#
Aligned_Reads_By_Type	Total_Raw_Molecules	Total_RSEC_Molecules	Mean_Raw_Sequencing_Depth	Mean_RSEC_Sequencing_Depth	Sequencing_Saturation	Target_Type
94216701	45258147	43379186	2.08	2.17	80.06	mRNA
#Cells RSEC#
Putative_Cell_Count	Pct_Reads_from_Putative_Cells	Mean_Reads_per_Cell	Mean_Molecules_per_Cell	Median_Molecules_per_Cell	Mean_Targets_per_Cell	Median_Targets_per_Cell	Total_Targets_Detected	Target_Type
8369	90.64	10203.7	4682.45	3705	1561.88	1577	20616	mRNA

## Sheet: Adult_Metrics_Summary
####################
## BD WTA Rhapsody Analysis Pipeline Version 1.9.1
## Analysis Date: 2021-06-16 14:33:29
## Sample: Adult
## Reference: GRCm38-PhiX-gencodevM19-20181206.tar
####################
#Sequencing Quality#
Total_Reads_in_FASTQ	Pct_Reads_Too_Short	Pct_Reads_Low_Base_Quality	Pct_Reads_High_SNF	Pct_Reads_Filtered_Out	Total_Reads_After_Quality_Filtering	Library
395784023	0.22	1.17	8.27	9.27	359094254	Adult
#Library Quality#
Total_Filtered_Reads	Pct_Contaminating_PhiX_Reads_in_Filtered_R2	Pct_Q30_Bases_in_Filtered_R2	Pct_Assigned_to_Cell_Labels	Pct_Cellular_Reads_Aligned_Uniquely_to_Annotated_Transcriptome	Pct_Cellular_Reads_Aligned_Uniquely_to_Other_Genomic_Regions	Pct_Cellular_Reads_Aligned_Not_Unique	Pct_Cellular_Reads_Unaligned	Library
359094254	0.01	85.57	82.99	65.94	8.15	2.94	2.7	Adult
#Reads and Molecules#
Aligned_Reads_By_Type	Total_Raw_Molecules	Total_RSEC_Molecules	Mean_Raw_Sequencing_Depth	Mean_RSEC_Sequencing_Depth	Sequencing_Saturation	Target_Type
236801699	91071475	84728729	2.6	2.79	87.69	mRNA
#Cells RSEC#
Putative_Cell_Count	Pct_Reads_from_Putative_Cells	Mean_Reads_per_Cell	Mean_Molecules_per_Cell	Median_Molecules_per_Cell	Mean_Targets_per_Cell	Median_Targets_per_Cell	Total_Targets_Detected	Target_Type
12983	88.66	16171.1	5742.4	3562	1793.04	1527	22762	mRNA

## Sheet: Emb_BMSC_target_Metrics_Summary
####################
## BD Targeted Rhapsody Analysis Pipeline Version 1.8
## Analysis Date: 2020-07-08 15:59:45
## Sample: Emb_BMSC_targeted
## Reference: 1312_HW_Munster_Mu_v3_amplicons.fasta
####################
#Sequencing Quality#
Total_Reads_in_FASTQ	Pct_Reads_Too_Short	Pct_Reads_Low_Base_Quality	Pct_Reads_High_SNF	Pct_Reads_Filtered_Out	Total_Reads_After_Quality_Filtering	Library
103466041	0.01	1.42	2.19	3.49	99855354	Emb_BMSC_targeted
#Library Quality#
Total_Filtered_Reads	Pct_Contaminating_PhiX_Reads_in_Filtered_R2	Pct_Q30_Bases_in_Filtered_R2	Pct_Assigned_to_Cell_Labels	Pct_Cellular_Reads_Aligned_Uniquely_to_Amplicons	Library
99855354	0	90.92	93.3	89.15	Emb_BMSC_targeted
#Reads and Molecules#
Aligned_Reads_By_Type	Total_Raw_Molecules	Total_RSEC_Molecules	Total_DBEC_Molecules	Mean_Raw_Sequencing_Depth	Mean_RSEC_Sequencing_Depth	Mean_DBEC_Sequencing_Depth	Sequencing_Saturation	Pct_Cellular_Reads_with_Amplicons_Retained_by_DBEC	Target_Type
89024413	11993879	10081036	2560092	7.42	8.83	28.99	94.93	83.35	mRNA
#Cells RSEC#
Putative_Cell_Count	Pct_Reads_from_Putative_Cells	Mean_Reads_per_Cell	Mean_Molecules_per_Cell	Median_Molecules_per_Cell	Mean_Targets_per_Cell	Median_Targets_per_Cell	Total_Targets_Detected	Target_Type
12884	72.12	4983.12	227.48	166	30.49	30	131	mRNA
#Cells DBEC#
Putative_Cell_Count	Pct_Reads_from_Putative_Cells	Mean_Reads_per_Cell	Mean_Molecules_per_Cell	Median_Molecules_per_Cell	Mean_Targets_per_Cell	Median_Targets_per_Cell	Total_Targets_Detected	Target_Type
12884	83.58	4813.84	142.65	96	17.44	17	131	mRNA
#Targets#
Number_of_DBEC_and_RSEC_Corrected_Targets	Number_of_RSEC_Corrected_Targets	Number_of_Targets_in_Panel	Target_Type
122	9	153	mRNA

## Sheet: Emb_EC_target_Metrics_Summary
####################
## BD Targeted Rhapsody Analysis Pipeline Version 1.8
## Analysis Date: 2020-07-08 16:01:45
## Sample: Emb_EC_targeted
## Reference: 1312_HW_Munster_Mu_v3_amplicons.fasta
####################
#Sequencing Quality#
Total_Reads_in_FASTQ	Pct_Reads_Too_Short	Pct_Reads_Low_Base_Quality	Pct_Reads_High_SNF	Pct_Reads_Filtered_Out	Total_Reads_After_Quality_Filtering	Library
108259337	0.01	1.97	1.96	3.76	104193592	Emb_EC_targeted
#Library Quality#
Total_Filtered_Reads	Pct_Contaminating_PhiX_Reads_in_Filtered_R2	Pct_Q30_Bases_in_Filtered_R2	Pct_Assigned_to_Cell_Labels	Pct_Cellular_Reads_Aligned_Uniquely_to_Amplicons	Library
104193592	0	89.86	94.44	89.73	Emb_EC_targeted
#Reads and Molecules#
Aligned_Reads_By_Type	Total_Raw_Molecules	Total_RSEC_Molecules	Total_DBEC_Molecules	Mean_Raw_Sequencing_Depth	Mean_RSEC_Sequencing_Depth	Mean_DBEC_Sequencing_Depth	Sequencing_Saturation	Pct_Cellular_Reads_with_Amplicons_Retained_by_DBEC	Target_Type
93493333	6377690	4598694	752372	14.66	20.33	106.74	97.97	85.9	mRNA
#Cells RSEC#
Putative_Cell_Count	Pct_Reads_from_Putative_Cells	Mean_Reads_per_Cell	Mean_Molecules_per_Cell	Median_Molecules_per_Cell	Mean_Targets_per_Cell	Median_Targets_per_Cell	Total_Targets_Detected	Target_Type
4043	65.39	15120.3	216.6	173	31.48	31	119	mRNA
#Cells DBEC#
Putative_Cell_Count	Pct_Reads_from_Putative_Cells	Mean_Reads_per_Cell	Mean_Molecules_per_Cell	Median_Molecules_per_Cell	Mean_Targets_per_Cell	Median_Targets_per_Cell	Total_Targets_Detected	Target_Type
4043	74.49	14796	107.1	83	18.53	18	118	mRNA
#Targets#
Number_of_DBEC_and_RSEC_Corrected_Targets	Number_of_RSEC_Corrected_Targets	Number_of_Targets_in_Panel	Target_Type
112	7	153	mRNA

## Sheet: AdultBM_Metrics_Summary
####################
## BD Targeted Rhapsody Analysis Pipeline Version 1.8
## Analysis Date: 2021-06-28 14:34:47
## Sample: AdultBM_targeted
## Reference: 1312_HW_Munster_Mu_v3_amplicons.fasta
####################
#Sequencing Quality#
Total_Reads_in_FASTQ	Pct_Reads_Too_Short	Pct_Reads_Low_Base_Quality	Pct_Reads_High_SNF	Pct_Reads_Filtered_Out	Total_Reads_After_Quality_Filtering	Library
145714154	0.01	1.02	2.46	3.43	140710003	AdultBM_targeted
#Library Quality#
Total_Filtered_Reads	Pct_Contaminating_PhiX_Reads_in_Filtered_R2	Pct_Q30_Bases_in_Filtered_R2	Pct_Assigned_to_Cell_Labels	Pct_Cellular_Reads_Aligned_Uniquely_to_Amplicons	Library
140710003	0	82.49	90.51	85.6	AdultBM_targeted
#Reads and Molecules#
Aligned_Reads_By_Type	Total_Raw_Molecules	Total_RSEC_Molecules	Total_DBEC_Molecules	Mean_Raw_Sequencing_Depth	Mean_RSEC_Sequencing_Depth	Mean_DBEC_Sequencing_Depth	Sequencing_Saturation	Pct_Cellular_Reads_with_Amplicons_Retained_by_DBEC	Target_Type
120448908	35262304	27003245	8486197	3.42	4.46	11.23	87.31	79.09	mRNA
#Cells RSEC#
Putative_Cell_Count	Pct_Reads_from_Putative_Cells	Mean_Reads_per_Cell	Mean_Molecules_per_Cell	Median_Molecules_per_Cell	Mean_Targets_per_Cell	Median_Targets_per_Cell	Total_Targets_Detected	Target_Type
7948	72.6	11002.7	1275.89	445	50.26	47	130	mRNA
#Cells DBEC#
Putative_Cell_Count	Pct_Reads_from_Putative_Cells	Mean_Reads_per_Cell	Mean_Molecules_per_Cell	Median_Molecules_per_Cell	Mean_Targets_per_Cell	Median_Targets_per_Cell	Total_Targets_Detected	Target_Type
7948	86.21	10333	793.22	242	23.52	23	130	mRNA
#Targets#
Number_of_DBEC_and_RSEC_Corrected_Targets	Number_of_RSEC_Corrected_Targets	Number_of_Targets_in_Panel	Target_Type
122	8	153	mRNA
