# Supplementary material for: A specialized bone marrow microenvironment for fetal haematopoiesis
Source: Nat Commun. 2022 Mar 14;13:1327. doi: 10.1038/s41467-022-28775-x (PMC8921288; doi:10.1038/s41467-022-28775-x)
Supplement: Supplementary file 9 — Source data [file 41467_2022_28775_MOESM9_ESM.xlsx]

## Sheet: fig4c
HSC	sum	%			Lin	sum	%			dapi	sum	%
0-10	32	66.6667			0-10	678	30.7762			0-10	1650	26.725
10-20	7	14.5833			10-20	537	24.3759			10-20	1672	27.0813
20-30	8	16.6667			20-30	394	17.8847			20-30	1196	19.3716
30-40	1	2.08333			30-40	242	10.985			30-40	702	11.3703
40-50					40-50	141	6.40036			40-50	365	5.91189
50-60					50-60	74	3.35906			50-60	224	3.62812
60-70					60-70	54	2.4512			60-70	156	2.52672
70-80					70-80	41	1.8611			70-80	83	1.34435
80-90					80-90	18	0.817068			80-90	49	0.793651
90-100					90-100	8	0.363141			90-100	30	0.485909
100-110					>100	16	0.726282			>100	47	0.761257
110-120
120-130
130-140
140-150
>150

## Sheet: fig4f
ckit	sum	%			lin	sum	%			dapi	sum	%
0-10	214	82.9457			0-10	665	32.4074			0-10	2124	31.868
10-20	36	13.9535			10-20	447	21.7836			10-20	2372	35.5889
20-30	8	3.10078			20-30	277	13.499			20-30	1149	17.2393
30-40	0	0			30-40	182	8.8694			30-40	401	6.0165
40-50	0	0			40-50	156	7.60234			40-50	147	2.20555
50-60	0	0			50-60	71	3.46004			50-60	221	3.31583
60-70	0	0			60-70	74	3.60624			60-70	165	2.47562
70-80	0	0			70-80	57	2.77778			70-80	21	0.315079
80-90	0	0			80-90	50	2.43665			80-90	15	0.225056
90-100	0	0			90-100	43	2.09552			90-100	14	0.210053
>100	0	0			>100	30	1.46199			>100	26	0.390098

## Sheet: fig5d
intensity>75	normalize to ctrl in each litter
	ctrl	normalized	mutant	nomalized
	93220.9	1.08027	66781	0.773878
	91840.5	1.06427	86424.8	1.00152
	73822	0.855471	66328.7	0.768636
			32529.8	0.376964
	42915.8	1.00002	34132.6	0.395538
	60058.8	0.864604
	78870.5	1.13541	29770.6	0.693711
			21018.4	0.489768
			48763.1	0.701991

## Sheet: fig5f
Donor_ BMX++_Wls				Donor_ BMX+T_Wls				Donor_ BMX++_Wls				Donor_ BMX+T_Wls				Donor_ BMX++_Wls				Donor_ BMX+T_Wls
	B220-CD45.2%				B220-CD45.2%				CD11b-CD45.2%				CD11b-CD45.2%				CD4/8-CD45.2%				CD4/8-CD45.2%
3	63.33			1	42.05			3	62.22			1	31.33			3	69.36			1	51.26
5	80.19			2	36			5	76.67			2	13.33			5	89.89			2	38.67
				4	49							4	29.06							4	56.28
				6	41.82							6	37.25							6	73.33
				7	31.34							7	34.72							7	35
				8	48.15							8	66.67							8	68.75
1	88.12			5	3.85			1	50.26			5	9.6			1	59.77			5	1.5
2	70.2			6	64.43			2	75.41			6	43.8			2	42.86			6	35.59
3	75.83							3	57.78							3	55.3
4	73.12							4	46.44							4	41.29
8	84.14							8	72.27							8	56.36
5	95.45			1	94.83			5	88.95			1	87.79			5	79.76			1	64.95
6	95.97			2	88.66			6	91.13			2	81.29			6	75.88			2	52.94
8	95.8			7	94.25			8	91.07			7	87.79			8	74.39			7	65.57
9	94.38							9	89.84							9	70.33
10	96.18							10	91.22							10	77.14
average	84.3925				54.0345			average	74.4383				47.5118			average	66.0275				49.44
number	12				11			number	12				11			number	12				11
Ftest	0.00624858							Ftest	0.0916698							Ftest	0.299259
Ttest	0.00624782							Ttest	0.0113055							Ttest	0.0384217

## Sheet: fig5g
hsc	WT ++ ++			ko -- --				lsk	WT ++ ++			ko -- --					ko -- --
	normalized number			normalized number					normalized LSK number			normalized LSK number
3	1		4	0.25				3	1.18182		4	0.5
5	1							5	0.818182
											6	0.392157
			6	0.363636				8	1.05882		7	0.784314
8	0.909091		7	0.909091				9	0.941176		10	0.941176
9	1.09091		10	1.09091
								3	1		2	0.704082
3	1		2	0.666667							5	1.12245
			5	0.777778
								7	1.28409
7	1.66667							8	0.943182		6	0.568182
8	0.6		6	0.533333				9	0.772727		10	0.625
9	0.733333		10	0.848667
								3	1.18625		1	1.10029
3	0.810811		1	0.891892				4	1.04011		2	0.704871
4	1.05405		2	0.72973				8	0.773639		5	0.446991
8	1.13514		5	0.810811							6	0.842407
			6	0.77027							7	0.902579
			7	0.891892
								F TEST						0.328967
								T TEST						0.00625048
f test							0.580786
t test							0.0169525

## Sheet: fig5h
ctrl						bmx-wls
	total No.	272	%				total No.	102	%
	0-10	104	38.2353				0-10	30	29.4118
	10-20	65	23.8971				10-20	20	19.6078
	20-30	42	15.4412				20-30	19	18.6275
	30-40	21	7.72059				30-40	17	16.6667
	40-50	26	9.55882				40-50	7	6.86275
	50-60	9	3.30882				50-60	4	3.92157
	>60	5	1.83824				>60	5	4.90196

## Sheet: fig5i
ckit	WT ++ ++			ko -- --			cd127+	WT ++ ++			ko -- --				cd34+	WT ++ ++			ko -- --				cd16/32	WT ++ ++			ko -- --
	normalized number			normalized number				normalized number			normalized number					normalized number			normalized number					normalized number			normalized number
3	0.994536		4	0.491803			3	1		2	0.648148				3	1		2	0.656934				3	1		2	0.593023
5	1.00546									5	1.03704							5	0.715328							5	0.651163
			6	0.431373			7	1.41803							7	1.38158							7	1.21429
8	0.990196		7	0.647059			8	0.459016		6	0.5				8	0.434211		6	0.644737				8	0.47619		6	0.52381
9	1.0098		10	1			9	1.12295		10	0.844262				9	1.18421		10	0.723684				9	1.30952		10	0.809524
3	1		2	0.616197
			5	0.901408
							3	1.08532		1	0.552901				3	1.14754		1	0.52459				3	1.10714		1	0.535714
7	1.40703						4	0.880546		2	0.767918				4	0.918033		2	0.918033				4	0.892857		2	0.571429
8	0.520662		6	0.514464			8	1.03413		5	0.1843				8	0.934426		5	0.196721				8	1		5	0.0357143
9	1.07232		10	0.805787						6	0.614334							6	0.688525							6	0.892857
										7	1.02389							7	1.11475							7	1.10714
3	1.1068		1	0.706311
4	0.822816		2	0.881068
8	1.07039		5	0.305825			f test	0.820226							f test	0.643881							f test						0.84095
			6	0.633495			t test	0.041904							t test	0.0461397							t test						0.0241733
			7	0.953883
f test	0.975383
t test	0.00153881

## Sheet: fig5j
	B220%	Ter119%	Gr1%	CD45%	CD4+CD8+%			B220%	Ter119%	Gr1%	CD45%	CD4+CD8+%
Bmx_1	1.46	36.8	9.25	19.1	0.499		Bmx_3	1.71	17.3	10.5	15.3	0.698
Bmx_2	0.92	32.8	9.03	19.3	0.852		Bmx_4	1.25	21.7	11.7	19.4	0.669
Bmx_6	1.41	41.6	7.24	14	1.501		Bmx_5	1.67	27.4	11.5	24.2	0.695
Bmx_9	1.2	33.9	7.09	4.16	0.423		Bmx_8	1.74	29.1	8.29	13.5	0.329
Bmx_10	1.19	26.6	7.05	12.3	0.225		Bmx_11	1.58	28	9.57	14.8	0.136
Bmx_2	1.27	38.1	8.01	13.6	0.182		Bmx_1	2.16	21.8	10.4	17.9	0.149
Bmx_4	1.06	41.3	8.5	13.1	0.184		Bmx_3	2.59	22.6	12.3	21.9	0.114
Bmx_5	0.59	23.8	4.48	6.22	0.226
Bmx_6	0.66	19.1	5.76	7.74	0.162
Bmx_7	0.82	27.5	5.15	8.57	0.185
average	1.058	32.15	7.156	11.809	0.4439			1.81429	23.9857	10.6086	18.1429	0.398571
Ttest	0.000694281	0.0224999	0.000353891	0.0150863	0.707175
Ftest	0.314737	0.173506	0.71405	0.539853	0.270092

## Sheet: fig6b
	Vav++			Vav1+T
	0.922045			0.222252
	0.560614			0.202839
	1.0563			0.261297
	1.46104			0.267349
f test	0.00194721
t test	0.02587

## Sheet: fig6c,6d,6k
normalized	ctrl	LSK No.	HSC No.	Lin-ckit+ No.	Lin-ckit+CD34+ No.	Lin-ckit+CD127+ No.	Lin-ckit+CD16/32+ No.	EdU% in LSK				HOMO KO	LSK No.	HSC No.	Lin-ckit+ No.	Lin-ckit+CD34+ No.	Lin-ckit+CD127+ No.	Lin-ckit+CD16/32+ No.	EdU% in LSK
20200224	2	1.07452	1.52941	0.831261	0.991228	0.786408	0.69962	55.16			20200224	1	1.05719	0.372549	0.813499	0.745614	0.737864	0.524715	41.4
	3	0.804159	0.72549	0.980462	0.95614	0.990291	1.07985	44.79				6	0.890815	0.411765	0.60746	0.649123	0.616505	0.387833	31.23
	4	1.34142	0.862745	1.37123	1.24561	1.39806	1.39924	43.88				7	0.488735	0.215686	0.476021	0.438596	0.432039	0.471483	36.99
	5	0.779896	0.882353	0.817052	0.807018	0.825243	0.821293	38.42
20200226	3	1.01729	0.857143	1.11962	1.06061	1.1295	1.37056	44.06			20200226	1		0.53202	0.770335	0.707071	0.71223	1.03553	37.08
	4	0.885638	0.694581	0.933014	0.868687	0.928058	1.03553	40.18				2	0.546543	0.399015	0.827751	0.787879	0.81295	0.730964	40.63
	5	1.09707	1.44828	0.947368	1.07071	0.942446	0.593909	51.49				6	0.462766	0.280788	0.626794	0.575758	0.611511	0.593909	37.31
												7	0.682181	0.413793	0.980861	1	1.00719		47.22
	average	1	1	1	1	1	1	45.4257					0.688039	0.375088	0.72896	0.700577	0.704328	0.624073
	Ftest	0.635857	0.00953717	0.761915	0.643857	0.736714	0.527223	0.663307
	Ttest	0.0255959	0.000580677	0.0159808	0.00458226	0.0148892	0.0343846	0.0438503
	number	7	7	7	7	7	7	7					6	7	7	7	7	6

[truncated: 30 more sheets: fig6f, fig6g,6h,6l, fig6i,6j, fig7a,7c,7d, fig7b, fig7h, fig7j, sfig2f, sfig2h, sfig7f, sfig7i, sfig7j, sfig8b, sfig8c, sfig8d, sfig8f, sfig8h, sfig9a, sfig9b, sfig9c …]
